# Supplementary material for: Hypoxia promotes progression of cervical cancer by modulating the ATXN3-enhanced P53 stability or STAT5 phosphorylation
Source: Cell Death Discov. 2026 Jan 8;12:4. doi: 10.1038/s41420-025-02822-0 (PMC12783129; doi:10.1038/s41420-025-02822-0)
Supplement: Supplementary file 4 — Supplementary Table 4 [file 41420_2025_2822_MOESM4_ESM.xlsx]

## Sheet: Sheet1
KEGG Analysis of ATXN3
ID	Description	setSize	enrichmentScore	NES	pvalue	p.adjust	qvalue	rank	leading_edge	core_enrichment
KEGG_CELL_ADHESION_MOLECULES_CAMS	KEGG_CELL_ADHESION_MOLECULES_CAMS	128	0.680442713243591	2.55386954720591	1e-10	9.2e-09	6.10526315789474e-09	1985	tags=45%, list=11%, signal=40%	HLA-DPA1/CD34/ITGA8/HLA-DMA/HLA-DRA/CDH1/HLA-DQA1/HLA-DPB1/CDH5/VCAM1/JAM3/CD6/CD2/PECAM1/NLGN4X/HLA-DRB1/SDC1/CD8A/CDH3/HLA-DRB5/ITGB7/SELPLG/HLA-DMB/CLDN1/JAM2/CD4/F11R/CD86/CLDN7/CLDN4/CTLA4/PTPRC/ICOS/CD28/ICAM2/ITGAL/CLDN23/VCAN/HLA-DOA/SELL/CD40/CD80/CLDN3/CD274/NRXN3/ESAM/HLA-E/ICAM3/SDC4/CLDN5/HLA-DQA2/HLA-DOB/CD226/CNTNAP2/NLGN1/ITGB2/HLA-B
KEGG_CYTOKINE_CYTOKINE_RECEPTOR_INTERACTION	KEGG_CYTOKINE_CYTOKINE_RECEPTOR_INTERACTION	253	0.516371279817282	2.08058226294302	1e-10	9.2e-09	6.10526315789474e-09	2967	tags=35%, list=16%, signal=30%	PDGFRB/CXCL10/PDGFRA/TNFSF10/CCL2/CXCL11/CX3CL1/CCL18/CXCL9/CCR7/IL2RG/PRLR/GHR/LTB/CD27/CCL5/IL20RA/KDR/CNTFR/ACVRL1/IL10RA/IL2RB/CCL20/CCL8/TGFB3/KIT/PDGFC/FAS/IL1R2/CCL14/IL22RA1/CXCR3/CSF3R/CCR1/CXCL14/TNFRSF1B/CCL13/CD40/CCL4L2/IL7/IL12RB2/IL18RAP/CXCL12/CSF1R/CCR4/TNFRSF17/TNFSF12/IL21R/BMPR1B/CCR8/BMP7/CCL23/CXCL13/IL7R/TNF/CCL3L3/TNFRSF13B/CXCR4/TNFSF8/PLEKHO2/CCL19/IL2RA/IL4R/CCL22/TNFSF…
KEGG_ALLOGRAFT_REJECTION	KEGG_ALLOGRAFT_REJECTION	35	0.775564075899887	2.36461653748158	2.9116121742852e-09	1.78578880022826e-07	1.18507723584941e-07	1985	tags=60%, list=11%, signal=54%	HLA-DPA1/HLA-DMA/HLA-DRA/HLA-DQA1/HLA-DPB1/HLA-DRB1/HLA-DRB5/HLA-DMB/GZMB/CD86/FAS/CD28/HLA-DOA/CD40/CD80/HLA-E/TNF/HLA-DQA2/HLA-DOB/IL12B/HLA-B
KEGG_PRIMARY_IMMUNODEFICIENCY	KEGG_PRIMARY_IMMUNODEFICIENCY	35	0.742764077769055	2.26461265589444	7.96990737711493e-08	1.62940328598794e-06	1.08129737514074e-06	1724	tags=40%, list=9%, signal=36%	CD3D/CIITA/IL2RG/IGLL1/CD8A/CD4/CD79A/PTPRC/ICOS/BTK/CD40/IL7R/TNFRSF13B/CD3E
KEGG_GRAFT_VERSUS_HOST_DISEASE	KEGG_GRAFT_VERSUS_HOST_DISEASE	33	0.751845369476094	2.23977831461809	5.63319200579594e-08	1.62940328598794e-06	1.08129737514074e-06	2564	tags=64%, list=14%, signal=55%	HLA-DPA1/HLA-DMA/HLA-DRA/HLA-DQA1/HLA-DPB1/HLA-DRB1/HLA-DRB5/HLA-DMB/GZMB/CD86/FAS/CD28/HLA-DOA/CD80/HLA-E/TNF/HLA-DQA2/HLA-DOB/HLA-B/HLA-F/IL1B
KEGG_SYSTEMIC_LUPUS_ERYTHEMATOSUS	KEGG_SYSTEMIC_LUPUS_ERYTHEMATOSUS	55	0.665448391638129	2.22553789443033	7.78831321385107e-08	1.62940328598794e-06	1.08129737514074e-06	1949	tags=44%, list=11%, signal=39%	HLA-DPA1/HLA-DMA/HLA-DRA/HLA-DQA1/HLA-DPB1/C1QB/C1S/HLA-DRB1/HLA-DRB5/HLA-DMB/CD86/C7/CD28/C1QC/HLA-DOA/CD40/CD80/FCGR2A/CTSG/TNF/HLA-DQA2/HLA-DOB/FCGR3A/FCGR1A
KEGG_INTESTINAL_IMMUNE_NETWORK_FOR_IGA_PRODUCTION	KEGG_INTESTINAL_IMMUNE_NETWORK_FOR_IGA_PRODUCTION	46	0.694794944550952	2.21344022743674	4.28741278446938e-08	1.62940328598794e-06	1.08129737514074e-06	1819	tags=50%, list=10%, signal=45%	HLA-DPA1/HLA-DMA/HLA-DRA/HLA-DQA1/HLA-DPB1/HLA-DRB1/HLA-DRB5/ITGB7/HLA-DMB/CD86/ICOS/CD28/PIGR/HLA-DOA/CD40/CD80/CXCL12/TNFRSF17/HLA-DQA2/TNFRSF13B/HLA-DOB/CXCR4/TNFSF13B
KEGG_TYPE_I_DIABETES_MELLITUS	KEGG_TYPE_I_DIABETES_MELLITUS	41	0.70773166201804	2.20787419268572	6.54640490438204e-08	1.62940328598794e-06	1.08129737514074e-06	2564	tags=56%, list=14%, signal=48%	HLA-DPA1/HLA-DMA/HLA-DRA/HLA-DQA1/HLA-DPB1/HLA-DRB1/HLA-DRB5/HLA-DMB/GZMB/CD86/FAS/CD28/HLA-DOA/CD80/HLA-E/TNF/HLA-DQA2/HLA-DOB/IL12B/HLA-B/ICA1/HLA-F/IL1B
KEGG_CHEMOKINE_SIGNALING_PATHWAY	KEGG_CHEMOKINE_SIGNALING_PATHWAY	181	0.497265335780972	1.94820682805514	7.30296851987524e-08	1.62940328598794e-06	1.08129737514074e-06	3408	tags=37%, list=19%, signal=30%	CXCL10/CCL2/CXCL11/CX3CL1/CCL18/PIK3R1/CXCL9/CCR7/RAC2/CCL5/CCL20/CCL8/CCL14/CXCR3/JAK2/ADCY4/CCR1/CXCL14/PRKCB/GNG2/PIK3R3/CCL13/VAV3/WAS/CCL4L2/ITK/GNG11/CXCL12/CCR4/STAT2/CCR8/AKT3/CCL23/STAT1/CXCL13/DOCK2/PLCB1/PLCB2/PIK3CG/CCL3L3/CXCR4/CCL19/CCL22/BRAF/ADCY2/MAPK3/TIAM1/PF4V1/GSK3B/GNG4/CXCL16/PRKCD/CCR2/CCL21/PLCB4/HCK/CCR3/CCL16/ADCY1/CCR5/PTK2B/CXCR6/GNAI2/CX3CR1/SHC3/SOS1/PRKACB
KEGG_HEMATOPOIETIC_CELL_LINEAGE	KEGG_HEMATOPOIETIC_CELL_LINEAGE	83	0.597343051889598	2.11359806373028	9.19795363958214e-08	1.69242346968311e-06	1.12311854967529e-06	2655	tags=45%, list=14%, signal=38%	CD34/CD3D/HLA-DRA/CD38/CD2/HLA-DRB1/CD8A/CD3G/HLA-DRB5/CD37/CD4/KIT/CD1B/IL1R2/CSF3R/CD14/MS4A1/IL7/CSF1R/IL7R/CD5/TNF/MME/CR1/CD3E/IL2RA/IL4R/FCGR1A/CD1C/FLT3LG/FLT3/CD33/ITGA2/CD7/ANPEP/IL1B/CD1A
KEGG_LEISHMANIA_INFECTION	KEGG_LEISHMANIA_INFECTION	68	0.623210187684424	2.1507784567076	1.84211441976535e-07	3.08135502942567e-06	2.04483514538546e-06	1986	tags=41%, list=11%, signal=37%	HLA-DPA1/HLA-DMA/HLA-DRA/HLA-DQA1/HLA-DPB1/HLA-DRB1/HLA-DRB5/PTPN6/HLA-DMB/TGFB3/MAPK13/JAK2/PRKCB/HLA-DOA/FCGR2A/NCF4/STAT1/MYD88/TNF/HLA-DQA2/HLA-DOB/CR1/FCGR3A/IL12B/MAPK3/FCGR1A/ITGB2/NCF2
KEGG_ASTHMA	KEGG_ASTHMA	28	0.767364848260632	2.2316917515306	2.62600900236024e-07	4.02654713695237e-06	2.67207933573498e-06	1638	tags=54%, list=9%, signal=49%	HLA-DPA1/HLA-DMA/HLA-DRA/HLA-DQA1/HLA-DPB1/FCER1G/HLA-DRB1/HLA-DRB5/HLA-DMB/FCER1A/HLA-DOA/CD40/TNF/HLA-DQA2/HLA-DOB
KEGG_AUTOIMMUNE_THYROID_DISEASE	KEGG_AUTOIMMUNE_THYROID_DISEASE	50	0.667294634306455	2.17891418679769	3.39350870281883e-07	4.46004000941904e-06	2.95975195133071e-06	1638	tags=38%, list=9%, signal=35%	HLA-DPA1/HLA-DMA/HLA-DRA/HLA-DQA1/HLA-DPB1/HLA-DRB1/HLA-DRB5/HLA-DMB/GZMB/CD86/CTLA4/FAS/CD28/HLA-DOA/CD40/CD80/HLA-E/HLA-DQA2/HLA-DOB
KEGG_VIRAL_MYOCARDITIS	KEGG_VIRAL_MYOCARDITIS	68	0.615851112045376	2.12538134084119	3.2762518314781e-07	4.46004000941904e-06	2.95975195133071e-06	1985	tags=37%, list=11%, signal=33%	HLA-DPA1/HLA-DMA/HLA-DRA/HLA-DQA1/HLA-DPB1/LAMA2/MYH11/RAC2/HLA-DRB1/HLA-DRB5/HLA-DMB/CD86/MYH14/CD28/ITGAL/HLA-DOA/CD40/CD80/HLA-E/CXADR/HLA-DQA2/HLA-DOB/SGCD/ITGB2/HLA-B
KEGG_LEUKOCYTE_TRANSENDOTHELIAL_MIGRATION	KEGG_LEUKOCYTE_TRANSENDOTHELIAL_MIGRATION	111	0.539706147215127	1.97830627229554	5.43472924882829e-07	6.66660121189604e-06	4.42406030080057e-06	1986	tags=32%, list=11%, signal=29%	PIK3R1/CDH5/VCAM1/JAM3/PECAM1/RAC2/CLDN1/JAM2/MMP9/F11R/CLDN7/CLDN4/MMP2/MAPK13/CYBB/PLCG2/ITGAL/PRKCB/CLDN23/PIK3R3/THY1/VAV3/ITK/CLDN3/CXCL12/MYL9/RAPGEF4/ESAM/NCF4/CLDN5/PIK3CG/CXCR4/RHOH/SIPA1/ITGB2/NCF2
KEGG_ANTIGEN_PROCESSING_AND_PRESENTATION	KEGG_ANTIGEN_PROCESSING_AND_PRESENTATION	73	0.57427379091061	2.00430728244766	2.58430458033391e-06	2.971950267384e-05	1.9722324428864e-05	2550	tags=32%, list=14%, signal=27%	HLA-DPA1/CD74/HLA-DMA/HLA-DRA/HLA-DQA1/HLA-DPB1/CIITA/HLA-DRB1/CD8A/HLA-DRB5/HLA-DMB/CTSS/CD4/HLA-DOA/HSPA6/HLA-E/HLA-DQA2/HLA-DOB/CREB1/HLA-B/TAP1/LGMN/HLA-F
KEGG_FOCAL_ADHESION	KEGG_FOCAL_ADHESION	192	0.459054993952937	1.80511056259436	4.05457748995698e-06	4.38848387148285e-05	2.9122661847369e-05	2290	tags=24%, list=12%, signal=21%	PDGFRB/VWF/PDGFRA/SPP1/COL6A3/ITGA8/PIK3R1/THBS2/LAMA2/LAMC2/RAC2/COL3A1/COL6A1/ITGB7/KDR/COL4A1/MYLK/PTEN/XIAP/COL1A2/PDGFC/CCND2/IGF1/PGF/PRKCB/PARVG/PIK3R3/COL5A2/VAV3/PDGFD/MYL9/ITGB6/AKT3/PAK6/TNC/LAMA3/COL1A1/PIK3CG/LAMA4/BRAF/MAPK3/GSK3B/BIRC3/THBS4/ITGA9/ITGA2
KEGG_TOLL_LIKE_RECEPTOR_SIGNALING_PATHWAY	KEGG_TOLL_LIKE_RECEPTOR_SIGNALING_PATHWAY	97	0.527889831025161	1.90739473422144	7.88800269965311e-06	8.06329164853429e-05	5.35092580795182e-05	2108	tags=31%, list=11%, signal=28%	CXCL10/SPP1/CXCL11/PIK3R1/CXCL9/TLR7/CCL5/CTSK/LY96/TLR3/CD86/TLR1/MAPK13/CD14/PIK3R3/IRF5/CD40/TLR5/CD80/AKT3/STAT1/IRF7/MYD88/TNF/PIK3CG/IL12B/MAPK3/TLR9/TLR6/TICAM1
KEGG_PATHWAYS_IN_CANCER	KEGG_PATHWAYS_IN_CANCER	319	0.388645970466829	1.57993061283071	2.31712259077741e-05	0.000224395029843707	0.000148912033534726	2883	tags=24%, list=16%, signal=21%	PDGFRB/PDGFRA/CDH1/PIK3R1/BRCA2/LEF1/LAMA2/LAMC2/RAC2/FGF7/COL4A1/MMP9/AR/PTEN/RARB/WNT10A/RET/TGFB3/MMP2/KIT/XIAP/FAS/CBLC/IGF1/CEBPA/CSF3R/PIAS1/PLCG2/PGF/PRKCB/PIK3R3/MAX/WNT2/WNT7B/CSF1R/TPM3/AKT3/WNT5B/STAT1/AXIN2/ZBTB16/JUP/LAMA3/SPI1/PIK3CG/FZD6/WNT3A/LAMA4/BRAF/EGLN3/SLC2A1/FGFR1/MAPK3/ETS1/GSK3B/TGFBR1/FLT3LG/BIRC3/FGFR3/CCDC6/FLT3/EPAS1/RUNX1T1/ITGA2/WNT4/FGF10/TCF7/JAK1/WNT8A/GSTP1/GLI…
KEGG_ECM_RECEPTOR_INTERACTION	KEGG_ECM_RECEPTOR_INTERACTION	82	0.515509551978216	1.82709230716414	0.000193537584111212	0.00178054577382315	0.00118159788194214	2290	tags=29%, list=12%, signal=26%	VWF/SPP1/COL6A3/ITGA8/THBS2/LAMA2/LAMC2/SDC1/COL3A1/COL6A1/ITGB7/COL4A1/COL1A2/COL5A2/ITGB6/TNC/SDC4/LAMA3/COL1A1/LAMA4/HSPG2/THBS4/ITGA9/ITGA2
KEGG_CITRATE_CYCLE_TCA_CYCLE	KEGG_CITRATE_CYCLE_TCA_CYCLE	30	-0.585369	-2.04281	0.000206185220494547	0.00180657526528555	0.00119887145751215	4337	tags=60%, list=24%, signal=46%	OGDH/PDHA2/IDH1/IDH3A/MDH1/MDH2/SDHA/CS/OGDHL/ACO1/PCK1/SDHB/ACLY/SDHD/ACO2/PC/DLD/DLAT
KEGG_GLIOMA	KEGG_GLIOMA	64	0.529428026813574	1.80867062147444	0.000413902804218367	0.0034617325443718	0.00229725958322156	1928	tags=23%, list=10%, signal=21%	PDGFRB/PDGFRA/PIK3R1/CALML3/CALML5/PTEN/CAMK2D/IGF1/PLCG2/PRKCB/PIK3R3/AKT3/PIK3CG/BRAF/MAPK3
KEGG_CALCIUM_SIGNALING_PATHWAY	KEGG_CALCIUM_SIGNALING_PATHWAY	175	0.418075188602192	1.63751351280776	0.0004484604091238	0.0035876832729904	0.0023808424466069	3408	tags=27%, list=19%, signal=23%	PDGFRB/PDGFRA/EDNRA/CD38/CALML3/CALML5/HTR2B/MYLK/ERBB3/CYSLTR1/CAMK2D/PTGER1/ADCY4/PLCG2/PTAFR/PRKCB/CHP2/SLC8A2/ATP2B4/CACNA1D/ITPKB/RYR1/GNA15/GRIN2C/PLCD1/PLCB1/PLCB2/PDE1A/P2RX4/ADCY2/CAMK4/VDAC2/CYSLTR2/ADRB2/PDE1B/PLCD4/ERBB4/AGTR1/PPP3R1/PLCB4/BDKRB1/GNAQ/ADCY1/PTK2B/CACNA1I/PPP3CB/ITPR3/PRKACB
KEGG_B_CELL_RECEPTOR_SIGNALING_PATHWAY	KEGG_B_CELL_RECEPTOR_SIGNALING_PATHWAY	74	0.508899878076115	1.78050902670168	0.000527844522164638	0.00387186989145949	0.00256943310874886	4082	tags=43%, list=22%, signal=34%	PIK3R1/RASGRP3/RAC2/PTPN6/CD79A/SYK/IFITM1/INPP5D/BTK/PLCG2/PRKCB/CHP2/PIK3R3/PIK3AP1/VAV3/NFAT5/AKT3/PIK3CG/DAPP1/MAPK3/GSK3B/MALT1/PPP3R1/PPP3CB/SOS1/CD22/LYN/JUN/CD19/FCGR2B/FOS/CD79B
KEGG_NATURAL_KILLER_CELL_MEDIATED_CYTOTOXICITY	KEGG_NATURAL_KILLER_CELL_MEDIATED_CYTOTOXICITY	126	0.44789730968413	1.67959187960266	0.000547112049880145	0.00387186989145949	0.00256943310874886	2011	tags=24%, list=11%, signal=21%	TNFSF10/CD48/PIK3R1/TYROBP/FCER1G/RAC2/PTPN6/GZMB/SYK/CD247/FAS/PLCG2/ICAM2/ITGAL/HCST/PRKCB/CHP2/PIK3R3/VAV3/NFAT5/HLA-E/TNF/PIK3CG/FCGR3A/BRAF/MAPK3/ITGB2/HLA-B/ULBP2/SH2D1A
KEGG_JAK_STAT_SIGNALING_PATHWAY	KEGG_JAK_STAT_SIGNALING_PATHWAY	151	0.426701304718851	1.64028554999705	0.000537765033082648	0.00387186989145949	0.00256943310874886	3011	tags=29%, list=16%, signal=25%	PIK3R1/IL2RG/PRLR/GHR/IL20RA/PTPN6/CNTFR/IL10RA/IL2RB/CCND2/CBLC/IL22RA1/JAK2/CSF3R/PIAS1/IRF9/PIK3R3/IL7/IL12RB2/CISH/STAT2/IL21R/AKT3/STAT1/IL7R/PIK3CG/STAT4/SOCS1/SPRY1/IL2RA/IL4R/STAT6/LEPR/IL12B/IL19/IL12RB1/JAK1/IL6ST/CRLF2/IL4/IL21/IL9/SOCS5/SOCS2
KEGG_COMPLEMENT_AND_COAGULATION_CASCADES	KEGG_COMPLEMENT_AND_COAGULATION_CASCADES	69	0.516973216446098	1.78695942371672	0.000610066362049739	0.00415748928211674	0.00275897458080973	3089	tags=35%, list=17%, signal=29%	A2M/VWF/SERPING1/C1QB/C1S/THBD/C4BPA/C7/CFH/SERPINA1/PLAU/C1QC/C3AR1/F10/CFI/CR1/CFB/C5AR1/PROS1/F12/SERPINF2/C2/BDKRB1/MASP1
KEGG_BASE_EXCISION_REPAIR	KEGG_BASE_EXCISION_REPAIR	33	-0.534033	-1.94425	0.000740228029567208	0.00486435562287022	0.00322806208382692	6199	tags=55%, list=34%, signal=36%	PARP4/PCNA/PARP1/POLE/PARP3/POLB/POLE2/POLD2/POLE4/FEN1/APEX1/NEIL2/POLL/NEIL3/MPG/OGG1/POLD3/NEIL1
KEGG_PYRUVATE_METABOLISM	KEGG_PYRUVATE_METABOLISM	39	-0.494388	-1.82679	0.00106262412602367	0.00674216686856395	0.00447420684641544	3367	tags=38%, list=18%, signal=31%	MDH1/PKLR/MDH2/ME3/ACAT2/ACAT1/HAGHL/HAGH/PCK1/PC/LDHB/DLD/DLAT/LDHA/AKR1B1
KEGG_DRUG_METABOLISM_CYTOCHROME_P450	KEGG_DRUG_METABOLISM_CYTOCHROME_P450	62	0.506002398566145	1.72283594094848	0.00127835425212934	0.0078405727463933	0.00520312607884224	3081	tags=40%, list=17%, signal=34%	ADH1A/ALDH3B2/GSTM5/ADH7/ADH1C/FMO1/FMO4/FMO3/FMO2/MAOA/GSTM2/CYP3A7/GSTA1/CYP2C18/CYP2C19/GSTM1/ADH1B/MGST2/GSTO2/GSTP1/MGST1/GSTM4/FMO5/CYP2E1/GSTM3
KEGG_HUNTINGTONS_DISEASE	KEGG_HUNTINGTONS_DISEASE	156	-0.309309	-1.47349	0.00177656007749341	0.0105447436857673	0.00699765599284331	3572	tags=31%, list=19%, signal=25%	NDUFB10/VDAC1/APAF1/NDUFB2/NDUFB4/UQCRH/SDHA/NDUFA1/COX7C/CYC1/COX4I1/POLR2B/AP2A2/UCP1/CREB3L1/BDNF/POLR2J/POLR2J3/NDUFV2/POLR2E/VDAC3/COX8C/COX5A/BAX/NDUFS8/SOD1/DNALI1/GRIN1/NDUFS3/NDUFA2/COX7A2/SLC25A4/GRIN2B/CLTC/UQCRB/ITPR1/UQCRC2/SDHB/CLTCL1/SDHD/COX8A/CREB5/NDUFA4/POLR2L/PPARGC1A/CYCS/PLCB3/RCOR1
KEGG_T_CELL_RECEPTOR_SIGNALING_PATHWAY	KEGG_T_CELL_RECEPTOR_SIGNALING_PATHWAY	106	0.43995966711441	1.61122945099979	0.00202189511416104	0.011625896906426	0.00771512609350923	2068	tags=25%, list=11%, signal=22%	CD3D/PIK3R1/CD8A/CD3G/PTPN6/CD4/CTLA4/CD247/PTPRC/ICOS/CBLC/MAPK13/CD28/CHP2/PIK3R3/RASGRP1/VAV3/ITK/NFAT5/AKT3/PAK6/TNF/PIK3CG/CD3E/MAPK3/GSK3B
KEGG_DNA_REPLICATION	KEGG_DNA_REPLICATION	36	-0.492275	-1.79834	0.00239387802394909	0.0133476835274737	0.00885773048733956	6011	tags=61%, list=33%, signal=41%	RFC5/PCNA/POLE/MCM7/RPA2/RPA3/MCM5/POLE2/MCM3/POLD2/RFC3/POLE4/FEN1/RFC4/SSBP1/MCM4/RNASEH1/MCM2/RPA4/POLD3/RNASEH2C/POLA2
KEGG_FC_GAMMA_R_MEDIATED_PHAGOCYTOSIS	KEGG_FC_GAMMA_R_MEDIATED_PHAGOCYTOSIS	92	0.449690272005711	1.61678658292048	0.00274418561100119	0.0148508868360064	0.00985527959368849	3706	tags=34%, list=20%, signal=27%	PIK3R1/RAC2/SYK/PTPRC/INPP5D/PLCG2/PRKCB/PIK3R3/VAV3/WAS/WASF3/FCGR2A/AKT3/DOCK2/PIK3CG/FCGR3A/GSN/MAPK3/FCGR1A/SCIN/ARF6/ARPC2/PRKCD/HCK/LAT/GAB2/PLD2/LYN/RPS6KB2/WASF2/MARCKS
KEGG_MELANOGENESIS	KEGG_MELANOGENESIS	101	0.445602022725721	1.61974333754494	0.0029121396100842	0.0148842691182082	0.00987743259560724	3142	tags=30%, list=17%, signal=25%	CALML3/LEF1/CALML5/WNT10A/KIT/CAMK2D/ADCY4/PRKCB/WNT2/WNT7B/WNT5B/PLCB1/PLCB2/FZD6/EDN1/WNT3A/ADCY2/MAPK3/CREB1/GSK3B/WNT4/TCF7/WNT8A/PLCB4/CREB3L3/GNAQ/ADCY1/GNAO1/GNAI2/WNT8B
KEGG_VASCULAR_SMOOTH_MUSCLE_CONTRACTION	KEGG_VASCULAR_SMOOTH_MUSCLE_CONTRACTION	110	0.434865020991965	1.59253322613192	0.00289131382026239	0.0148842691182082	0.00987743259560724	4147	tags=35%, list=23%, signal=28%	EDNRA/ACTA2/CALML3/ACTG2/CALML5/MYH11/CALCRL/MYLK/KCNMB1/ADCY4/PRKCB/CACNA1D/RAMP3/MYL9/KCNMA1/PLCB1/PLCB2/PRKCH/PLA2G10/BRAF/PLA2G3/ADCY2/MAPK3/PRKCD/AGTR1/PLCB4/GNAQ/ADCY1/PTGIR/PLA2G2D/ITPR3/PRKACB/PRKCQ/PRKACA/ROCK2/NPR2/PPP1R12B/ITPR2/ARAF
KEGG_CELL_CYCLE	KEGG_CELL_CYCLE	116	-0.33636	-1.54092	0.00308850085623614	0.0153590312850662	0.0101924921571378	5886	tags=49%, list=32%, signal=34%	SMC3/SMAD3/PCNA/CDKN2A/GADD45A/TTK/HDAC2/ESPL1/MCM7/MAD2L1/YWHAG/WEE1/CHEK2/CDC23/ATM/SMC1B/YWHAE/MCM5/RBX1/E2F3/PTTG2/MCM3/PTTG1/PRKDC/CDKN2D/ANAPC1/BUB1B/SMC1A/CDK4/E2F4/PLK1/YWHAQ/CCNB2/ANAPC2/MYC/E2F1/CCNE1/GADD45B/BUB1/MAD2L2/CDK2/RB1/CDC25A/SKP2/MCM4/CDKN1C/MCM2/E2F5/CDC20/SKP1/TFDP1/TGFB1/DBF4/ANAPC7/CDC6/ATR/CHEK1
KEGG_ACUTE_MYELOID_LEUKEMIA	KEGG_ACUTE_MYELOID_LEUKEMIA	56	0.491007770637664	1.64961449307119	0.00321321527290738	0.0155587265846041	0.0103250130652979	4801	tags=46%, list=26%, signal=34%	PIK3R1/LEF1/KIT/CEBPA/PIK3R3/AKT3/ZBTB16/JUP/SPI1/PIK3CG/BRAF/MAPK3/FLT3/RUNX1T1/TCF7/SOS1/RPS6KB2/PML/RUNX1/PIM1/ARAF/TCF7L1/PIK3CA/SOS2/STAT5A/IKBKB
KEGG_NUCLEOTIDE_EXCISION_REPAIR	KEGG_NUCLEOTIDE_EXCISION_REPAIR	44	-0.440018	-1.67345	0.00386600376995907	0.0182396075300633	0.0121040873769299	6442	tags=57%, list=35%, signal=37%	CDK7/GTF2H4/RFC5/PCNA/MNAT1/POLE/RPA2/RPA3/RBX1/POLE2/RAD23B/POLD2/RFC3/ERCC1/POLE4/CUL4A/GTF2H1/DDB1/RFC4/ERCC3/ERCC8/RPA4/POLD3/ERCC6/GTF2H2
KEGG_GLYOXYLATE_AND_DICARBOXYLATE_METABOLISM	KEGG_GLYOXYLATE_AND_DICARBOXYLATE_METABOLISM	16	-0.635786	-1.86967	0.00402618615435418	0.0185204563100292	0.0122904629975022	4989	tags=69%, list=27%, signal=50%	MTHFD1L/PGP/AFMID/MDH1/MDH2/HAO2/CS/MTHFD2L/MTHFD2/ACO1/ACO2
KEGG_CYTOSOLIC_DNA_SENSING_PATHWAY	KEGG_CYTOSOLIC_DNA_SENSING_PATHWAY	50	0.505037539675398	1.64909682093855	0.00472736500868734	0.0212154917463041	0.0140789304494925	1451	tags=18%, list=8%, signal=17%	CXCL10/AIM2/IL33/ZBP1/CCL5/RIPK3/PYCARD/CCL4L2/IRF7
KEGG_MELANOMA	KEGG_MELANOMA	71	0.449665138494957	1.55985387897867	0.00940877870726493	0.0412194114794464	0.0273538428582138	1928	tags=21%, list=10%, signal=19%	PDGFRB/PDGFRA/CDH1/PIK3R1/FGF7/PTEN/PDGFC/IGF1/PIK3R3/PDGFD/AKT3/PIK3CG/BRAF/FGFR1/MAPK3
KEGG_WNT_SIGNALING_PATHWAY	KEGG_WNT_SIGNALING_PATHWAY	148	0.384439391747287	1.47507095259191	0.0103207450754728	0.0441631882299299	0.0293073789168871	3733	tags=30%, list=20%, signal=24%	MMP7/SFRP1/LEF1/SFRP4/RAC2/WNT10A/CAMK2D/CCND2/PRKCB/CHP2/WNT2/WNT7B/SFRP2/NFAT5/DKK2/WNT5B/PLCB1/AXIN2/PLCB2/FZD6/PRICKLE1/WNT3A/VANGL2/DAAM1/GSK3B/WNT4/TCF7/WNT8A/LRP6/PPP3R1/PLCB4/PRICKLE2/PPP2R5E/WNT8B/CXXC4/PPP3CB/PRKACB/MAPK8/FRAT2/TBL1X/CTNNBIP1/CHD8/PRKACA/ROCK2/JUN
KEGG_ARACHIDONIC_ACID_METABOLISM	KEGG_ARACHIDONIC_ACID_METABOLISM	56	0.462130520399237	1.55259702540161	0.0108648777803018	0.0446116052148751	0.0296049554057524	3589	tags=38%, list=20%, signal=30%	GPX3/PTGDS/ALOX12/PTGS1/CYP2J2/ALOX5/CYP2C18/TBXAS1/CYP2C19/GGT6/GPX1/ALOX15B/PLA2G10/PLA2G3/GPX2/EPHX2/LTC4S/CYP2E1/CYP2B6/PLA2G2D/CBR3
KEGG_RIBOSOME	KEGG_RIBOSOME	86	-0.338983	-1.48294	0.010910446927551	0.0446116052148751	0.0296049554057524	6760	tags=53%, list=37%, signal=34%	RPS27A/RPS12/RPSA/RPL4/RPL31/RPS17/RPL11/RPLP2/RPL36A/RPL7/RPS25/RPL17/RPLP0/RPL38/RPL12/RPS15A/RPS5/RPL13A/RPL23/RPL3L/RPL15/RPL6/RPS26/RPL26/RPL39/RPL27/RPS7/RPL8/RPS23/RPL22/RPL5/RPS2/RPL29/RPL14/RPS27L/RPS13/RPL23A/RPL28/RPL27A/RPS21/RPL41/RPL26L1/RPL19/RPS4X/RPL37/RPS3
KEGG_ARRHYTHMOGENIC_RIGHT_VENTRICULAR_CARDIOMYOPATHY_ARVC	KEGG_ARRHYTHMOGENIC_RIGHT_VENTRICULAR_CARDIOMYOPATHY_ARVC	73	0.438377586625306	1.53000781724983	0.0116011203973846	0.0464044815895384	0.0307947360662841	2528	tags=25%, list=14%, signal=21%	ITGA8/LEF1/LAMA2/DSC2/ITGB7/GJA1/DSP/DES/CACNA1D/ITGB6/JUP/CACNB4/SGCD/ITGA9/ITGA2/TCF7/CACNB3/ITGA11
KEGG_PHOSPHATIDYLINOSITOL_SIGNALING_SYSTEM	KEGG_PHOSPHATIDYLINOSITOL_SIGNALING_SYSTEM	76	0.4462638307152	1.5698924091089	0.0125898440080194	0.0492878999462889	0.0327082173556608	2866	tags=29%, list=16%, signal=25%	PIK3R1/CALML3/CALML5/CDS1/PTEN/DGKA/INPP5D/PLCG2/PRKCB/PIK3R3/ITPKB/PLCD1/INPP4B/PLCB1/PLCB2/PIK3CG/DGKE/INPP1/PLCD4/INPP5B/DGKG/PLCB4
KEGG_TIGHT_JUNCTION	KEGG_TIGHT_JUNCTION	123	0.387622762971398	1.44637909400376	0.0130207528173448	0.0499128857998217	0.0331229676932455	2029	tags=20%, list=11%, signal=18%	HCLS1/JAM3/MYH11/CLDN1/JAM2/F11R/PTEN/CLDN7/CLDN4/MYH14/TJP3/PRKCB/CLDN23/TJP2/CLDN3/MYL9/PARD6G/AKT3/CLDN5/PRKCH/RAB13/EPB41/CRB3/PPP2R2C/CGN
KEGG_BASAL_TRANSCRIPTION_FACTORS	KEGG_BASAL_TRANSCRIPTION_FACTORS	34	-0.459386	-1.65954	0.0139243544977311	0.0522873719914801	0.0346987136785566	2686	tags=32%, list=15%, signal=28%	TAF12/GTF2B/GTF2H1/GTF2IRD1/TAF6/TAF9/TAF10/TAF2/TAF11/GTF2H2/TAF9B
KEGG_PROTEIN_EXPORT	KEGG_PROTEIN_EXPORT	22	-0.505276	-1.62795	0.0151266739320134	0.0556661600698092	0.0369409300234432	5096	tags=50%, list=28%, signal=36%	SPCS2/SEC62/SRP19/SEC61G/SEC11C/SRP68/SPCS1/HSPA5/SEC11A/IMMP2L/SEC61A2
KEGG_ALANINE_ASPARTATE_AND_GLUTAMATE_METABOLISM	KEGG_ALANINE_ASPARTATE_AND_GLUTAMATE_METABOLISM	29	-0.47592	-1.64472	0.0178106521331493	0.0600001416665806	0.0398170276505913	466	tags=48%, list=3%, signal=47%	ADSL/ALDH4A1/PPAT/ALDH5A1/GOT2/AGXT2/GLUL/GOT1/GLUD2/ASNS/CAD/AGXT/GFPT2/CPS1
KEGG_THYROID_CANCER	KEGG_THYROID_CANCER	29	0.538026051637089	1.57046946008192	0.0174434941286668	0.0600001416665806	0.0398170276505913	2309	tags=28%, list=13%, signal=24%	CDH1/LEF1/RET/TPM3/BRAF/MAPK3/CCDC6/TCF7
KEGG_ALDOSTERONE_REGULATED_SODIUM_REABSORPTION	KEGG_ALDOSTERONE_REGULATED_SODIUM_REABSORPTION	41	0.488827173391291	1.52496907901038	0.0169076820846648	0.0600001416665806	0.0398170276505913	2114	tags=32%, list=11%, signal=28%	PIK3R1/SCNN1B/SFN/SCNN1G/ATP1B2/NR3C2/IGF1/PRKCB/PIK3R3/PIK3CG/HSD11B2/MAPK3/HSD11B1
KEGG_ENDOMETRIAL_CANCER	KEGG_ENDOMETRIAL_CANCER	52	0.461851377823981	1.52007622283545	0.0170052959784555	0.0600001416665806	0.0398170276505913	2309	tags=23%, list=13%, signal=20%	CDH1/PIK3R1/LEF1/PTEN/PIK3R3/AKT3/AXIN2/PIK3CG/BRAF/MAPK3/GSK3B/TCF7
KEGG_PROSTATE_CANCER	KEGG_PROSTATE_CANCER	88	0.4091498446948	1.46689597609089	0.0179348249546844	0.0600001416665806	0.0398170276505913	3396	tags=28%, list=18%, signal=23%	PDGFRB/PDGFRA/PIK3R1/LEF1/AR/PTEN/PDGFC/IGF1/PIK3R3/PDGFD/AKT3/PIK3CG/BRAF/FGFR1/MAPK3/CREB1/GSK3B/TCF7/GSTP1/FOXO1/CREB3L3/E2F2/TGFA/CDKN1A/SOS1
KEGG_VALINE_LEUCINE_AND_ISOLEUCINE_DEGRADATION	KEGG_VALINE_LEUCINE_AND_ISOLEUCINE_DEGRADATION	42	-0.390959	-1.4656	0.0207562599859393	0.0681991399538006	0.0452580104956572	2568	tags=31%, list=14%, signal=27%	ACADM/ACAD8/ACAT2/ACAT1/HADHB/PCCB/ACAA1/HIBADH/ACADSB/AOX1/DLD/MCCC2/IVD
KEGG_FC_EPSILON_RI_SIGNALING_PATHWAY	KEGG_FC_EPSILON_RI_SIGNALING_PATHWAY	77	0.422703854682914	1.49053118875181	0.0236809877927204	0.0751258923079407	0.0498547111425693	3601	tags=35%, list=20%, signal=28%	PIK3R1/FCER1G/RAC2/SYK/FCER1A/MAPK13/INPP5D/BTK/PLCG2/PRKCB/PIK3R3/VAV3/AKT3/TNF/PIK3CG/PLA2G10/PLA2G3/MAPK3/PRKCD/LAT/IL4/GAB2/MAP2K6/PLA2G2D/SOS1/MAPK8/LYN
KEGG_NOTCH_SIGNALING_PATHWAY	KEGG_NOTCH_SIGNALING_PATHWAY	47	0.460945092105922	1.47806444825878	0.0233332245831669	0.0751258923079407	0.0498547111425693	2099	tags=23%, list=11%, signal=21%	HES5/NOTCH3/MFNG/DTX3L/PTCRA/DLL1/JAG1/DTX1/KAT2B/DTX2/RBPJ
KEGG_MISMATCH_REPAIR	KEGG_MISMATCH_REPAIR	23	-0.481258	-1.57249	0.0275475994279687	0.085911157538072	0.0570119809749219	6711	tags=70%, list=36%, signal=44%	MSH6/EXO1/RFC5/PCNA/MSH2/MLH1/RPA2/RPA3/POLD2/RFC3/RFC4/PMS2/SSBP1/RPA4/MLH3/POLD3
KEGG_ONE_CARBON_POOL_BY_FOLATE	KEGG_ONE_CARBON_POOL_BY_FOLATE	17	-0.544643	-1.64221	0.0305280263686447	0.0936192808638437	0.0621272115572418	4091	tags=59%, list=22%, signal=46%	MTHFD1L/MTR/FTCD/DHFR/GART/MTHFD2L/MTHFD2/SHMT2/TYMS/SHMT1
KEGG_ERBB_SIGNALING_PATHWAY	KEGG_ERBB_SIGNALING_PATHWAY	85	0.402726997824478	1.43423086651389	0.0328867235079172	0.0991992971386354	0.0658301971858221	5187	tags=44%, list=28%, signal=31%	PIK3R1/BTC/ERBB3/CAMK2D/GAB1/CBLC/PLCG2/PRKCB/PIK3R3/AKT3/PAK6/PIK3CG/BRAF/MAPK3/GSK3B/ERBB4/NRG2/TGFA/CDKN1A/SHC3/SOS1/MAPK8/RPS6KB2/JUN/PAK2/ARAF/EREG/PIK3CA/CDKN1B/SHC1/PAK3/NCK2/SOS2/STAT5A/PTK2/EGFR/SHC2
KEGG_GAP_JUNCTION	KEGG_GAP_JUNCTION	84	0.401211659681035	1.42117608321949	0.034440344403444	0.100524475524476	0.0667096061832904	3720	tags=27%, list=20%, signal=22%	PDGFRB/PDGFRA/HTR2B/GJA1/PDGFC/ADCY4/LPAR1/PRKCB/PDGFD/PLCB1/PLCB2/ADCY2/MAPK3/TUBA4A/PLCB4/GNAQ/ADCY1/GNAI2/SOS1/ITPR3/PRKACB/PRKACA/TUBAL3
KEGG_NEUROTROPHIN_SIGNALING_PATHWAY	KEGG_NEUROTROPHIN_SIGNALING_PATHWAY	125	0.367639687517346	1.37564726141104	0.034965034965035	0.100524475524476	0.0667096061832904	2526	tags=19%, list=14%, signal=17%	ARHGDIB/PIK3R1/CALML3/CALML5/MAGED1/CAMK2D/GAB1/MAPK13/PLCG2/PIK3R3/MAP3K1/NTRK2/AKT3/RPS6KA6/PIK3CG/MAP3K5/BRAF/MAPK3/GSK3B/CAMK4/FRS2/RPS6KA5/PRKCD/RPS6KA3
KEGG_REGULATION_OF_ACTIN_CYTOSKELETON	KEGG_REGULATION_OF_ACTIN_CYTOSKELETON	205	0.33238041106177	1.31020558232871	0.0342920353982301	0.100524475524476	0.0667096061832904	2931	tags=21%, list=16%, signal=18%	PDGFRB/PDGFRA/ITGA8/PIK3R1/RAC2/NCKAP1L/ITGB7/FGF7/ARHGEF6/MYLK/PDGFC/MYH14/CD14/ITGAL/PIK3R3/FGD3/VAV3/WAS/PDGFD/MYL9/SLC9A1/ITGB6/PAK6/PIK3CG/BRAF/GSN/FGFR1/ARHGEF4/MAPK3/TIAM1/ITGB2/SCIN/FGFR3/ITGA9/ITGA2/FGF10/ARPC2/FGFR4/TMSB4Y/ITGA11/TMSB4X/FGF13/FGF5/BDKRB1
KEGG_RNA_POLYMERASE	KEGG_RNA_POLYMERASE	27	-0.439183	-1.49503	0.0428463698298475	0.121288185364491	0.080488727129754	5275	tags=52%, list=29%, signal=37%	POLR2I/POLR2K/POLR3K/POLR2G/POLR2F/POLR3H/POLR3D/POLR1C/POLR3G/POLR2B/POLR2J/POLR2J3/POLR2E/POLR2L
KEGG_RETINOL_METABOLISM	KEGG_RETINOL_METABOLISM	54	0.429001565213099	1.42283986217455	0.0445026178010471	0.124067904172616	0.0823333917850314	1651	tags=20%, list=9%, signal=19%	ADH1A/DHRS9/ADH7/ADH1C/ALDH1A2/ALDH1A1/RDH16/CYP3A7/CYP2C18/CYP2C19/ADH1B
KEGG_PARKINSONS_DISEASE	KEGG_PARKINSONS_DISEASE	96	-0.286807	-1.2676	0.0477199451022441	0.131051789534521	0.0869680067849225	5988	tags=55%, list=33%, signal=37%	NDUFA9/NDUFV1/NDUFA5/COX6A1/NDUFC1/NDUFS1/NDUFB9/UQCRC1/NDUFS6/UBE2J1/COX7A2L/SLC25A5/NDUFB3/COX7B/CASP9/NDUFAB1/NDUFS5/NDUFS2/UQCRHL/SLC18A2/UQCRQ/NDUFB6/NDUFB10/VDAC1/APAF1/NDUFB2/NDUFB4/UQCRH/SDHA/NDUFA1/COX7C/CYC1/COX4I1/NDUFV2/VDAC3/COX8C/COX5A/UBE2G2/NDUFS8/NDUFS3/NDUFA2/COX7A2/SLC25A4/UQCRB/GPR37/UQCRC2/SDHB/SDHD/COX8A/NDUFA4/SNCA/CYCS/UCHL1
KEGG_LONG_TERM_POTENTIATION	KEGG_LONG_TERM_POTENTIATION	69	0.407544679216688	1.40871090018607	0.0497512437810945	0.133641777897086	0.0886867633641992	3654	tags=32%, list=20%, signal=26%	CALML3/CALML5/CAMK2D/PRKCB/CHP2/PPP1R1A/GRIN2C/PLCB1/PLCB2/RPS6KA6/BRAF/MAPK3/CAMK4/RPS6KA3/PPP3R1/PLCB4/GNAQ/ADCY1/PPP3CB/ITPR3/PRKACB/PRKACA
GO analysis of ATXN3
ID	Description	setSize	enrichmentScore	NES	pvalue	p.adjust	qvalue	rank	leading_edge	core_enrichment
GOBP_NEUTROPHIL_CHEMOTAXIS	GOBP_NEUTROPHIL_CHEMOTAXIS	95	0.651198857750548	2.36578553194747	1e-10	1.02560606060606e-08	8.103668261563e-09	2313	tags=46%, list=13%, signal=41%	CXCL10/CD74/CCL2/CXCL11/CX3CL1/CCL18/CXCL9/CCR7/S100A12/S100A8/S100A9/FCER1G/JAM3/RAC2/CCL5/NCKAP1L/CCL20/CCL8/SYK/CCL14/TREM1/CSF3R/C3AR1/NOD2/CCL13/VAV3/EDN2/PDE4B/DPP4/CCL23/CXCL13/MOSPD2/CXADR/PIK3CG/CCL3L3/EDN1/MDK/CCL19/CCL22/ITGB2/PF4V1/THBS4/ITGA9/C5AR1
GOBP_NEUTROPHIL_MIGRATION	GOBP_NEUTROPHIL_MIGRATION	116	0.632286707540238	2.36313487175665	1e-10	1.02560606060606e-08	8.103668261563e-09	2313	tags=43%, list=13%, signal=38%	CXCL10/CD74/CCL2/CXCL11/CX3CL1/CCL18/CXCL9/CCR7/S100A12/S100A8/S100A9/FCER1G/JAM3/PECAM1/RAC2/CCL5/XG/NCKAP1L/SLAMF8/CCL20/CCL8/SYK/CCL14/TREM1/CSF3R/C3AR1/ADAM8/NOD2/CCL13/VAV3/EDN2/PDE4B/DPP4/CCL23/CXCL13/MOSPD2/CXADR/MYD88/PIK3CG/CCL3L3/EDN1/MDK/CCL19/CCL22/ITGB2/PF4V1/THBS4/EMP2/ITGA9/C5AR1
GOBP_GRANULOCYTE_CHEMOTAXIS	GOBP_GRANULOCYTE_CHEMOTAXIS	117	0.632648016806506	2.36251636190166	1e-10	1.02560606060606e-08	8.103668261563e-09	2313	tags=45%, list=13%, signal=40%	CXCL10/CD74/CCL2/CXCL17/CXCL11/CX3CL1/CCL18/CXCL9/CCR7/S100A12/S100A8/S100A9/FCER1G/JAM3/RAC2/CCL5/S100A7/NCKAP1L/CCL20/CCL8/SYK/CCL14/TREM1/CSF3R/C3AR1/NOD2/CCL13/SLAMF1/VAV3/ANXA1/EDN2/CSF1R/PDE4B/DPP4/CCL23/CXCL13/MOSPD2/CXADR/PIK3CG/CCL3L3/EDN1/S100A14/RARRES2/MDK/CCL19/CCL22/MAPK3/ITGB2/PF4V1/THBS4/ITGA9/IL34/C5AR1
GOBP_GRANULOCYTE_MIGRATION	GOBP_GRANULOCYTE_MIGRATION	142	0.618234895354366	2.35566062575925	1e-10	1.02560606060606e-08	8.103668261563e-09	2313	tags=42%, list=13%, signal=37%	CXCL10/CD74/CCL2/CXCL17/CXCL11/CX3CL1/CCL18/CXCL9/CCR7/S100A12/S100A8/S100A9/FCER1G/JAM3/PECAM1/RAC2/CCL5/S100A7/XG/NCKAP1L/SLAMF8/CCL20/CCL8/SYK/CCL14/TREM1/CSF3R/C3AR1/ADAM8/NOD2/CD300A/CCL13/SLAMF1/VAV3/ANXA1/EDN2/CSF1R/PDE4B/DPP4/CCL23/CXCL13/MOSPD2/CXADR/MYD88/PIK3CG/CCL3L3/EDN1/S100A14/RARRES2/MDK/CCL19/CCL22/MAPK3/ITGB2/PF4V1/THBS4/EMP2/ITGA9/IL34/C5AR1
GOBP_RESPONSE_TO_TYPE_II_INTERFERON	GOBP_RESPONSE_TO_TYPE_II_INTERFERON	136	0.617178355233101	2.34536440095398	1e-10	1.02560606060606e-08	8.103668261563e-09	2956	tags=45%, list=16%, signal=38%	HLA-DPA1/RAB7B/CD74/CCL2/GBP6/CX3CL1/CCL18/GBP5/CIITA/GBP2/GBP4/UBD/GBP1/CCL5/IRF8/PARP9/SLC11A1/CLDN1/TLR3/LGALS9/SP100/CCL20/CCL8/IFITM1/GBP3/BST2/CCL14/JAK2/PARP14/CCL13/CD40/WAS/MRC1/STXBP4/CCL23/STAT1/TNF/CCL3L3/RAB43/CALCOCO2/EDN1/CCL19/CCL22/IL12B/IFITM3/CDC42EP4/GSN/AIF1/VIM/IFITM2/IRF1/IL12RB1/JAK1/CXCL16/CASP1/CCL21/ASS1/ACTR3/HCK/STX8/CCL16
GOBP_POSITIVE_REGULATION_OF_CELL_CELL_ADHESION	GOBP_POSITIVE_REGULATION_OF_CELL_CELL_ADHESION	302	0.575079223714854	2.34414235883178	1e-10	1.02560606060606e-08	8.103668261563e-09	3041	tags=39%, list=17%, signal=33%	CEACAM6/HLA-DPA1/CD74/CCL2/CX3CL1/HLA-DMA/HLA-DRA/HLA-DQA1/HLA-DPB1/VTCN1/CCR7/FUT3/VCAM1/IL2RG/LEF1/DOCK8/CD27/CD6/HLA-DRB1/CCL5/NCKAP1L/HLA-DRB5/PTPN6/HLA-DMB/SKAP1/CD4/F11R/LGALS9/CD209/CD86/SMARCA2/SYK/IGFBP2/CD24/PTPRC/ICOS/SASH3/CD28/BCL6/JAK2/IGF1/PYCARD/PTAFR/ADAM8/NOD2/HAVCR2/ITPKB/ALOX5/HLA-DOA/ZBTB1/RASGRP1/THY1/SLAMF1/IL7/CD80/ANXA1/CORO1A/CD274/EFNB1/ANK3/NFAT5/DPP4/BMP7/HLA-E/CXCL13…
GOBP_POSITIVE_REGULATION_OF_LEUKOCYTE_CELL_CELL_ADHESION	GOBP_POSITIVE_REGULATION_OF_LEUKOCYTE_CELL_CELL_ADHESION	259	0.578787060631056	2.34397598175083	1e-10	1.02560606060606e-08	8.103668261563e-09	3099	tags=39%, list=17%, signal=33%	HLA-DPA1/CD74/CCL2/HLA-DMA/HLA-DRA/HLA-DQA1/HLA-DPB1/VTCN1/CCR7/VCAM1/IL2RG/LEF1/DOCK8/CD27/CD6/HLA-DRB1/CCL5/NCKAP1L/HLA-DRB5/PTPN6/HLA-DMB/SKAP1/CD4/LGALS9/CD209/CD86/SMARCA2/SYK/IGFBP2/CD24/PTPRC/ICOS/SASH3/CD28/BCL6/JAK2/IGF1/PYCARD/PTAFR/ADAM8/NOD2/HAVCR2/ITPKB/ALOX5/HLA-DOA/ZBTB1/RASGRP1/THY1/SLAMF1/IL7/CD80/ANXA1/CORO1A/CD274/EFNB1/NFAT5/DPP4/HLA-E/IL7R/CD5/ZBTB16/TNF/EBI3/HLA-DQA2/DUSP10/…
GOBP_POSITIVE_REGULATION_OF_T_CELL_PROLIFERATION	GOBP_POSITIVE_REGULATION_OF_T_CELL_PROLIFERATION	100	0.638140608737691	2.3392485650352	1e-10	1.02560606060606e-08	8.103668261563e-09	3041	tags=47%, list=17%, signal=39%	HLA-DPA1/HLA-DPB1/VTCN1/VCAM1/CD6/CCL5/NCKAP1L/HLA-DMB/LGALS9/CD209/CD86/SYK/IGFBP2/CD24/PTPRC/SASH3/CD28/JAK2/IGF1/PYCARD/HAVCR2/SLAMF1/CD80/ANXA1/CORO1A/CD274/EFNB1/HLA-E/EBI3/PTPN22/CD3E/CCL19/IL2RA/TNFSF13B/IL12B/IGF2/AIF1/IL12RB1/LILRB2/IL6ST/IL1B/CCR2/TGFBR2/IL4/IL21/CCDC88B/ICOSLG
GOMF_IMMUNE_RECEPTOR_ACTIVITY	GOMF_IMMUNE_RECEPTOR_ACTIVITY	132	0.616941144970893	2.32938909330322	1e-10	1.02560606060606e-08	8.103668261563e-09	3303	tags=48%, list=18%, signal=39%	HLA-DPA1/CD74/HLA-DRA/HLA-DQA1/CCR7/IL2RG/PRLR/GHR/FCER1G/FPR3/HLA-DRB1/IL20RA/CNTFR/IL10RA/CD4/IL2RB/FCER1A/IL1R2/LILRA4/IL22RA1/CXCR3/CSF3R/C3AR1/CCR1/PIGR/HLA-DOA/LILRA2/IL12RB2/IL18RAP/CCR4/IL21R/CCR8/IL7R/EBI3/HLA-DQA2/GFRA2/MR1/HLA-DOB/CXCR4/CR1/FCGR3A/IL2RA/IL4R/LEPR/IL12B/IL17RD/FCGR1A/FLT3/IL12RB1/C5AR1/LILRB2/IL6ST/CCR2/CRLF2/CCR3/IL17REL/CCR5/FCER2/CXCR6/IL6R/CTSH/CMKLR1/CX3CR1
GOBP_POSITIVE_REGULATION_OF_LEUKOCYTE_PROLIFERATION	GOBP_POSITIVE_REGULATION_OF_LEUKOCYTE_PROLIFERATION	160	0.603721011999343	2.31902300566009	1e-10	1.02560606060606e-08	8.103668261563e-09	3384	tags=48%, list=18%, signal=39%	HLA-DPA1/CD74/MEF2C/CD38/HLA-DPB1/VTCN1/VCAM1/PRLR/ST6GAL1/CD6/RAC2/CCL5/NCKAP1L/HLA-DMB/LGALS9/CD209/CD86/KIT/SYK/IGFBP2/CD24/PTPRC/SASH3/BST2/CD28/BCL6/BTK/JAK2/IGF1/PYCARD/HAVCR2/FCRL3/CD40/SLAMF1/VAV3/IL7/CD80/ANXA1/CORO1A/CD274/CSF1R/EFNB1/HLA-E/MYD88/EBI3/PTPN22/GPR183/WNT3A/CD3E/FCGR3A/CCL19/IL2RA/TNFSF13B/IL12B/IGF2/MAPK3/TLR9/AIF1/TICAM1/IL34/FGF10/IL12RB1/LILRB2/IL6ST/IL1B/CCR2/TGFBR2/I…
GOBP_REGULATION_OF_LEUKOCYTE_PROLIFERATION	GOBP_REGULATION_OF_LEUKOCYTE_PROLIFERATION	256	0.573621416067597	2.31808330061718	1e-10	1.02560606060606e-08	8.103668261563e-09	3625	tags=46%, list=20%, signal=37%	HLA-DPA1/CD74/IL33/MEF2C/IDO1/CD38/HLA-DPB1/VTCN1/TYROBP/VCAM1/PRLR/ST6GAL1/CD6/RAC2/GPNMB/HLA-DRB1/CCL5/NCKAP1L/FOXJ1/PTPN6/HLA-DMB/PDE5A/LGALS9/CD209/RIPK3/CD86/KIT/IKZF3/SYK/CTLA4/IGFBP2/CD24/PTPRC/SASH3/BST2/CD28/INPP5D/BCL6/BTK/JAK2/IGF1/PYCARD/HAVCR2/TNFRSF1B/CD300A/FCRL3/CD40/SLAMF1/VAV3/IL7/CD80/ANXA1/CORO1A/CD274/CSF1R/LRRC32/EFNB1/HLA-E/SDC4/MYD88/EBI3/PTPN22/GPR183/TNFRSF13B/CR1/TNFSF8…
GOBP_CELLULAR_RESPONSE_TO_TYPE_II_INTERFERON	GOBP_CELLULAR_RESPONSE_TO_TYPE_II_INTERFERON	114	0.619326361385287	2.30303631184259	1e-10	1.02560606060606e-08	8.103668261563e-09	2956	tags=44%, list=16%, signal=37%	HLA-DPA1/RAB7B/CCL2/GBP6/CX3CL1/CCL18/GBP5/GBP2/GBP4/GBP1/CCL5/IRF8/PARP9/CLDN1/TLR3/LGALS9/SP100/CCL20/CCL8/GBP3/CCL14/JAK2/PARP14/CCL13/WAS/MRC1/STXBP4/CCL23/STAT1/TNF/CCL3L3/RAB43/EDN1/CCL19/CCL22/IL12B/CDC42EP4/GSN/AIF1/VIM/IRF1/IL12RB1/JAK1/CASP1/CCL21/ASS1/ACTR3/HCK/STX8/CCL16
GOBP_LYMPHOCYTE_MIGRATION	GOBP_LYMPHOCYTE_MIGRATION	109	0.623650455563217	2.30270164714964	1e-10	1.02560606060606e-08	8.103668261563e-09	2072	tags=36%, list=11%, signal=32%	APOD/CXCL10/CCL2/CXCL11/CX3CL1/CCL18/CCR7/DOCK8/ASCL2/CCL5/S100A7/XG/ITGB7/JAM2/F11R/RIPK3/CCL20/RET/CCL8/CCL14/CH25H/PYCARD/ITGAL/ADAM8/CCL13/CXCL12/CORO1A/CCL23/CXCL13/S1PR1/PIK3CG/CCL3L3/GPR183/CCL19/CCL22/TNFRSF14/ECM1/AIF1/CYP7B1
GOBP_MONONUCLEAR_CELL_MIGRATION	GOBP_MONONUCLEAR_CELL_MIGRATION	187	0.587213375266415	2.29116955046756	1e-10	1.02560606060606e-08	8.103668261563e-09	3303	tags=44%, list=18%, signal=36%	APOD/CXCL10/CCL2/CXCL17/CXCL11/CX3CL1/CCL18/CCR7/S100A12/PLA2G7/DOCK8/ASCL2/JAM3/PECAM1/CCL5/S100A7/XG/ITGB7/JAM2/F11R/LGALS9/RIPK3/SLAMF8/ASB2/CCL20/RET/CCL8/CCL14/CH25H/C3AR1/PYCARD/ITGAL/CCR1/ADAM8/FOLR2/ALOX5/CCL13/SLAMF1/PDGFD/ANXA1/CXCL12/CORO1A/CSF1R/TRPM2/CCL23/CXCL13/MOSPD2/S1PR1/PLCB1/CTSG/TNF/SPI1/PIK3CG/CCL3L3/GPR183/CXCR4/S100A14/RARRES2/MDK/CCL19/CCL22/TNFRSF14/MAPK3/ECM1/AIF1/CYP7B…
GOBP_POSITIVE_REGULATION_OF_LYMPHOCYTE_ACTIVATION	GOBP_POSITIVE_REGULATION_OF_LYMPHOCYTE_ACTIVATION	306	0.557270608179641	2.27523013717197	1e-10	1.02560606060606e-08	8.103668261563e-09	3424	tags=40%, list=19%, signal=33%	HLA-DPA1/CD74/CCL2/MEF2C/HLA-DMA/HLA-DRA/HLA-DQA1/CD38/HLA-DPB1/VTCN1/TYROBP/CCR7/VCAM1/IL2RG/PRLR/LEF1/DOCK8/CD27/CD6/HLA-DRB1/CCL5/NCKAP1L/HLA-DRB5/PTPN6/HLA-DMB/CD4/LGALS9/CD209/CD86/SMARCA2/SYK/IGFBP2/CD24/PTPRC/ICOS/SASH3/CD28/INPP5D/BCL6/BTK/JAK2/IGF1/PYCARD/ADAM8/NOD2/HAVCR2/ITPKB/HLA-DOA/ZBTB1/FCRL3/RASGRP1/THY1/CD40/SLAMF1/VAV3/IL7/CD80/MMP14/ANXA1/CORO1A/CD274/EFNB1/DPP4/HLA-E/IL7R/CD5/…
GOBP_LEUKOCYTE_CHEMOTAXIS	GOBP_LEUKOCYTE_CHEMOTAXIS	217	0.574636159051245	2.27276605459278	1e-10	1.02560606060606e-08	8.103668261563e-09	2638	tags=41%, list=14%, signal=35%	CXCL10/CD74/CCL2/CXCL17/CXCL11/CX3CL1/CCL18/CXCL9/CCR7/S100A12/S100A8/PLA2G7/S100A9/FCER1G/JAM3/RAC2/CCL5/S100A7/GPSM3/NCKAP1L/LGALS9/SLAMF8/PTN/CCL20/CCL8/MMP2/KIT/SYK/F2RL1/CCL14/TREM1/CH25H/CSF3R/C3AR1/PGF/CCR1/ADAM8/FOLR2/NOD2/ALOX5/CCL13/SLAMF1/VAV3/ANXA1/CXCL12/CORO1A/EDN2/CSF1R/PDE4B/MMP28/TRPM2/DPP4/CCL23/CXCL13/MOSPD2/S1PR1/IL16/CXADR/CTSG/SPI1/PIK3CG/CCL3L3/GPR183/EDN1/CXCR4/S100A14/GPR…
GOBP_T_CELL_PROLIFERATION	GOBP_T_CELL_PROLIFERATION	204	0.576259279175595	2.26657224687846	1e-10	1.02560606060606e-08	8.103668261563e-09	3968	tags=47%, list=22%, signal=37%	HLA-DPA1/IDO1/HLA-DPB1/VTCN1/VCAM1/DOCK8/CD6/RAC2/GPNMB/HLA-DRB1/CCL5/NCKAP1L/FOXJ1/SLC11A1/PTPN6/HLA-DMB/PDE5A/LGALS9/CD209/RIPK3/CD86/SYK/CTLA4/IGFBP2/CD24/PTPRC/BTN3A1/SASH3/CD28/BCL6/JAK2/IGF1/PYCARD/HAVCR2/TNFRSF1B/RASGRP1/SLAMF1/CD80/ANXA1/CORO1A/CD274/LRRC32/EFNB1/HLA-E/DOCK2/SDC4/EBI3/PIK3CG/PTPN22/CR1/TNFSF8/CD3E/CCL19/IL2RA/TNFSF13B/IL12B/IGF2/TNFRSF14/AIF1/TNFRSF9/ELF4/IRF1/SH3RF1/LMBR…
GOBP_KERATINOCYTE_DIFFERENTIATION	GOBP_KERATINOCYTE_DIFFERENTIATION	166	0.58562330357654	2.25668728343701	1e-10	1.02560606060606e-08	8.103668261563e-09	2206	tags=35%, list=12%, signal=31%	KRT4/SPRR3/KRT5/KRT6C/CSTA/TP63/KRT6A/KRT6B/CASP14/IRF6/KRT14/KLK5/TGM1/CNFN/GRHL2/TXNIP/KRT3/SPRR1A/EXPH5/SPRR2D/LCE3D/CDH3/S100A7/SCEL/GRHL1/SFN/SPRR2F/OVOL2/KRT78/DSP/IVL/ST14/EVPL/JAG1/BCL11B/SPRR2E/ANXA1/ZFP36/LCE3E/SLC39A2/LCE3A/CFLAR/TCHH/KRTAP6-2/ALOX15B/PRKCH/KRT75/UGCG/FLG/LCE1A/PPL/SPRR2G/AQP3/PALLD/RBPJ/MAFB/LCE2A/KRT16
GOBP_LEUKOCYTE_MIGRATION	GOBP_LEUKOCYTE_MIGRATION	365	0.548244084726083	2.25271931475055	1e-10	1.02560606060606e-08	8.103668261563e-09	2638	tags=34%, list=14%, signal=30%	APOD/CXCL10/CD74/CD34/IL33/CCL2/CXCL17/CXCL11/CX3CL1/CCL18/PIK3R1/CXCL9/CCR7/S100A12/S100A8/PLVAP/VCAM1/PLA2G7/S100A9/DOCK8/FCER1G/ASCL2/JAM3/PECAM1/RAC2/CCL5/S100A7/XG/GPSM3/NCKAP1L/FOXJ1/ITGB7/SELPLG/JAM2/F11R/LGALS9/RIPK3/SLAMF8/ASB2/PTN/CCL20/RET/CCL8/MMP2/KIT/SYK/F2RL1/CCL14/TREM1/CXCR3/CH25H/CSF3R/C3AR1/PYCARD/PGF/ITGAL/CCR1/PTAFR/ADAM8/FOLR2/NOD2/ALOX5/CD300A/THY1/CCL13/SELL/SLAMF1/VAV3/PD…
GOBP_LEUKOCYTE_PROLIFERATION	GOBP_LEUKOCYTE_PROLIFERATION	338	0.549828774168572	2.25023255964743	1e-10	1.02560606060606e-08	8.103668261563e-09	3625	tags=42%, list=20%, signal=35%	HLA-DPA1/CD74/IL33/MEF2C/IDO1/CX3CL1/CD38/HLA-DPB1/VTCN1/TYROBP/VCAM1/PRLR/LEF1/DOCK8/ST6GAL1/CD6/RAC2/GPNMB/HLA-DRB1/CCL5/NCKAP1L/FOXJ1/SLC11A1/PTPN6/HLA-DMB/PDE5A/LGALS9/CD209/RIPK3/CD86/GAPT/CD180/CD79A/KIT/IKZF3/SYK/CTLA4/IGFBP2/CD24/PTPRC/BTN3A1/SASH3/F2RL1/BST2/CD28/INPP5D/BCL6/BTK/JAK2/IGF1/PYCARD/MS4A1/HAVCR2/TNFRSF1B/CD300A/FCRL3/RASGRP1/CD40/SLAMF1/VAV3/IL7/CD80/ANXA1/CORO1A/CD274/CSF1R…
GOBP_POSITIVE_REGULATION_OF_CELL_ACTIVATION	GOBP_POSITIVE_REGULATION_OF_CELL_ACTIVATION	365	0.547092295215612	2.24798664448734	1e-10	1.02560606060606e-08	8.103668261563e-09	3198	tags=38%, list=17%, signal=32%	HLA-DPA1/CD74/IL33/CCL2/MEF2C/HLA-DMA/HLA-DRA/ACTA2/HLA-DQA1/CD38/HLA-DPB1/VTCN1/TYROBP/CCR7/PLEK/VCAM1/IL2RG/PRLR/LEF1/DOCK8/CD27/CD6/CD2/HLA-DRB1/CCL5/NCKAP1L/HLA-DRB5/PTPN6/HLA-DMB/CD4/LGALS9/CD209/CD86/SMARCA2/SYK/DDR2/IGFBP2/CD24/PTPRC/ICOS/SASH3/F2RL1/HAMP/CD28/INPP5D/BCL6/BTK/JAK2/IGF1/CEBPA/PYCARD/LRRK2/PTAFR/ADAM8/NOD2/HAVCR2/ITPKB/HLA-DOA/ZBTB1/LILRA2/FCRL3/RASGRP1/THY1/CD40/SLAMF1/VAV3…
GOBP_REGULATION_OF_T_CELL_ACTIVATION	GOBP_REGULATION_OF_T_CELL_ACTIVATION	357	0.547494289121945	2.24464787673989	1e-10	1.02560606060606e-08	8.103668261563e-09	3625	tags=40%, list=20%, signal=33%	HLA-DPA1/CEACAM1/CD74/CCL2/IDO1/HLA-DMA/HLA-DRA/HLA-DQA1/HLA-DPB1/VTCN1/CCR7/VCAM1/IL2RG/LEF1/DOCK8/CD27/ASCL2/CD6/CD2/RAC2/GPNMB/HLA-DRB1/CCL5/NCKAP1L/PRDM1/LAG3/HLA-DRB5/FOXJ1/PTPN6/HLA-DMB/PDE5A/CD4/LAPTM5/LGALS9/CD209/RIPK3/CD86/SMARCA2/SYK/PAG1/CTLA4/IGFBP2/CD24/PTPRC/ICOS/SASH3/CD28/BCL6/JAK2/IGF1/PYCARD/ADAM8/NOD2/HAVCR2/ITPKB/HLA-DOA/TNFRSF1B/CD300A/ZBTB1/RASGRP1/THY1/SLAMF1/IL7/CD80/ANXA…
GOBP_MYELOID_LEUKOCYTE_MIGRATION	GOBP_MYELOID_LEUKOCYTE_MIGRATION	223	0.564560779285758	2.24450922158842	1e-10	1.02560606060606e-08	8.103668261563e-09	2638	tags=37%, list=14%, signal=32%	CXCL10/CD74/CCL2/CXCL17/CXCL11/CX3CL1/CCL18/PIK3R1/CXCL9/CCR7/S100A12/S100A8/PLA2G7/S100A9/FCER1G/JAM3/PECAM1/RAC2/CCL5/S100A7/XG/NCKAP1L/SLAMF8/CCL20/CCL8/MMP2/KIT/SYK/CCL14/TREM1/CSF3R/C3AR1/PGF/CCR1/ADAM8/FOLR2/NOD2/CD300A/CCL13/SLAMF1/VAV3/PDGFD/MMP14/ANXA1/CXCL12/EDN2/CSF1R/PDE4B/MMP28/DPP4/CCL23/CXCL13/MOSPD2/CXADR/PLCB1/CTSG/MYD88/SPI1/PIK3CG/CCL3L3/EDN1/S100A14/RARRES2/MDK/RIN3/CCL19/P2RX…
GOBP_LEUKOCYTE_CELL_CELL_ADHESION	GOBP_LEUKOCYTE_CELL_CELL_ADHESION	395	0.543559036290143	2.2389890943111	1e-10	1.02560606060606e-08	8.103668261563e-09	3440	tags=38%, list=19%, signal=32%	HLA-DPA1/CEACAM1/CD74/CCL2/IDO1/HLA-DMA/HLA-DRA/HLA-DQA1/HLA-DPB1/VTCN1/CCR7/S100A8/VCAM1/IL2RG/S100A9/LEF1/DOCK8/CD27/ASCL2/CD6/PECAM1/RAC2/GPNMB/HLA-DRB1/CCL5/NCKAP1L/LAG3/HLA-DRB5/FOXJ1/ITGB7/SELPLG/PTPN6/HLA-DMB/PDE5A/SKAP1/JAM2/CD4/F11R/LAPTM5/LGALS9/CD209/CD86/NT5E/SMARCA2/SYK/PAG1/CTLA4/IGFBP2/CD24/PTPRC/ICOS/SASH3/CD28/BCL6/JAK2/IGF1/FERMT3/PYCARD/ITGAL/PTAFR/ADAM8/NOD2/HAVCR2/ITPKB/ALOX5…
GOBP_CELL_CHEMOTAXIS	GOBP_CELL_CHEMOTAXIS	291	0.547017215867901	2.22537484343219	1e-10	1.02560606060606e-08	8.103668261563e-09	2638	tags=38%, list=14%, signal=33%	PDGFRB/CXCL10/PDGFRA/CD74/CCL2/CXCL17/CXCL11/CX3CL1/CCL18/CXCL9/CCR7/S100A12/S100A8/VCAM1/PLA2G7/S100A9/LEF1/FCER1G/DEFB103A/JAM3/RAC2/CCL5/S100A7/GPSM3/NCKAP1L/PRKD1/SMOC2/KDR/LGALS9/SLAMF8/PTN/CCL20/CCL8/MMP2/KIT/SYK/GAB1/F2RL1/CCL14/TREM1/CXCR3/CH25H/LPAR1/CSF3R/C3AR1/PGF/CCR1/ADAM8/CXCL14/FOLR2/NOD2/ALOX5/CCL13/SLAMF1/VAV3/PDGFD/ANXA1/CXCL12/CORO1A/EDN2/CSF1R/CCR4/PDE4B/MMP28/NRP1/CCR8/TRPM2/…
GOBP_POSITIVE_REGULATION_OF_LEUKOCYTE_MIGRATION	GOBP_POSITIVE_REGULATION_OF_LEUKOCYTE_MIGRATION	141	0.584247921775361	2.22096650796296	1e-10	1.02560606060606e-08	8.103668261563e-09	3303	tags=45%, list=18%, signal=37%	CXCL10/CD74/CXCL17/CX3CL1/PIK3R1/CCR7/PLVAP/PLA2G7/DOCK8/ASCL2/JAM3/RAC2/CCL5/S100A7/XG/GPSM3/NCKAP1L/JAM2/LGALS9/PTN/CCL20/F2RL1/C3AR1/PYCARD/PGF/CCR1/PTAFR/ADAM8/THY1/SLAMF1/PDGFD/MMP14/CXCL12/CORO1A/EDN2/CSF1R/CXCL13/MOSPD2/TNF/SPI1/EDN1/S100A14/RARRES2/MDK/CCL19/P2RX4/TNFRSF14/MAPK3/AIF1/THBS4/ITGA2/IL34/C5AR1/LGMN/CCR2/CCL21/BDKRB1/IL4/SELE/PTK2B/IL6R/CMKLR1/CX3CR1
GOBP_ADAPTIVE_IMMUNE_RESPONSE	GOBP_ADAPTIVE_IMMUNE_RESPONSE	435	0.534845961108081	2.21581303523016	1e-10	1.02560606060606e-08	8.103668261563e-09	3303	tags=39%, list=18%, signal=33%	HLA-DPA1/CEACAM1/CD74/IL33/MEF2C/CD3D/SERPING1/HLA-DMA/HLA-DRA/HLA-DQA1/HLA-DPB1/VTCN1/C1QB/IGLL1/LEF1/FCER1G/CD27/ASCL2/JAM3/CD6/C1S/HLA-DRB1/RSAD2/CD8A/NCKAP1L/PRDM1/CD3G/LAG3/HLA-DRB5/FOXJ1/SLC11A1/PTPN6/HLA-DMB/SKAP1/CTSS/CD4/TRAT1/CD209/RIPK3/RORA/CD86/GAPT/C4BPA/IL2RB/CD79A/C7/SYK/SLAMF6/PAG1/CD1B/CTLA4/CD247/FCER1A/PTPRC/RFTN1/BTN3A1/SASH3/TRAF3IP2/CD28/INPP5D/BCL6/TREM1/BTK/JAK2/BTN3A3/C1…
GOBP_REGULATION_OF_LEUKOCYTE_MIGRATION	GOBP_REGULATION_OF_LEUKOCYTE_MIGRATION	211	0.561171399679996	2.21482999173813	1e-10	1.02560606060606e-08	8.103668261563e-09	2638	tags=36%, list=14%, signal=31%	APOD/CXCL10/CD74/IL33/CCL2/CXCL17/CX3CL1/PIK3R1/CCR7/PLVAP/PLA2G7/DOCK8/ASCL2/JAM3/RAC2/CCL5/S100A7/XG/GPSM3/NCKAP1L/JAM2/LGALS9/RIPK3/SLAMF8/PTN/CCL20/F2RL1/CXCR3/C3AR1/PYCARD/PGF/CCR1/PTAFR/ADAM8/NOD2/CD300A/THY1/SLAMF1/PDGFD/MMP14/ANXA1/CXCL12/CORO1A/EDN2/CSF1R/MMP28/DPP4/CXCL13/MOSPD2/PLCB1/MYD88/TNF/SPI1/EDN1/S100A14/GPR18/RARRES2/MDK/RIN3/CCL19/P2RX4/TNFRSF14/MAPK3/ECM1/AIF1/THBS4/ITGA2/IL3…
GOCC_EXTERNAL_SIDE_OF_PLASMA_MEMBRANE	GOCC_EXTERNAL_SIDE_OF_PLASMA_MEMBRANE	362	0.534867721441723	2.19560512713755	1e-10	1.02560606060606e-08	8.103668261563e-09	3510	tags=41%, list=19%, signal=34%	CXCL10/PDGFRA/CD74/CD34/CD3D/ITGA8/CXCL9/VTCN1/CCR7/CDH5/VCAM1/IL2RG/PRLR/GHR/FCER1G/CD69/CD27/CD2/HLA-DRB1/SDC1/CD8A/AMOT/CTSK/CD3G/LAG3/KDR/SCNN1B/CNTFR/THBD/CD4/FCN3/CLEC14A/CD209/CD86/IL2RB/NT5E/CD79A/KIT/SLAMF6/SCNN1G/CD1B/CTLA4/ATP1B2/PTPRC/BTN3A1/FAS/CD28/CXCR3/BTN3A3/PLAU/CSF3R/CD14/MFGE8/ITGAL/CCR1/ST14/FOLR2/MS4A1/THY1/SELL/CD40/SLAMF1/F10/CD80/IL12RB2/CXCL12/CD163/CD274/CCR4/IL21R/ITGB…
GOBP_REGULATION_OF_CELL_CELL_ADHESION	GOBP_REGULATION_OF_CELL_CELL_ADHESION	464	0.521543546538934	2.16965313959084	1e-10	1.02560606060606e-08	8.103668261563e-09	2638	tags=32%, list=14%, signal=28%	CEACAM6/HLA-DPA1/CEACAM1/CD74/CCL2/IDO1/CX3CL1/HLA-DMA/HLA-DRA/CDH1/HLA-DQA1/HLA-DPB1/VTCN1/CCR7/FUT3/VCAM1/IL2RG/LEF1/DOCK8/CD27/ASCL2/CD6/GPNMB/HLA-DRB1/CCL5/ALOX12/NCKAP1L/LAG3/HLA-DRB5/FOXJ1/PTPN6/HLA-DMB/PDE5A/EPHB3/SKAP1/CD4/F11R/LAPTM5/FXYD5/LGALS9/CD209/CD86/SMARCA2/SYK/PAG1/CTLA4/IGFBP2/CD24/PTPRC/ICOS/SASH3/CD28/BCL6/IL1RN/JAK2/IGF1/FERMT3/MBP/PYCARD/PTAFR/ADAM8/NOD2/HAVCR2/ITPKB/ALOX5/…
GOBP_MYELOID_LEUKOCYTE_ACTIVATION	GOBP_MYELOID_LEUKOCYTE_ACTIVATION	227	0.543585841289475	2.16772836367277	1e-10	1.02560606060606e-08	8.103668261563e-09	3144	tags=44%, list=17%, signal=37%	CD74/IL33/DNASE1L3/CX3CL1/TYROBP/S100A12/FCER1G/PTGDS/CD2/UBD/RAC2/CCL5/GRP/SCNN1B/SLC11A1/PTPN6/CD93/TLR3/LGALS9/RORA/KIT/SYK/FCER1A/PTPRC/TLR1/F2RL1/TRAF3IP2/HAMP/BTK/JAK2/CEBPA/PLCG2/PYCARD/LRRK2/PTAFR/DYSF/HAVCR2/CD300A/LILRA2/RASGRP1/SLAMF1/ANXA1/IL18RAP/EDN2/KCNJ8/WNK4/ITGB6/CD300LF/SHPK/BATF/DOCK2/CTSG/MYD88/TNF/SPI1/PIK3CG/PLA2G10/NDRG1/RHOH/CST7/FCGR3A/IL4R/CD226/PLSCR1/PLA2G3/TLR9/ITGB2…
GOBP_DEFENSE_RESPONSE_TO_SYMBIONT	GOBP_DEFENSE_RESPONSE_TO_SYMBIONT	303	0.530254816483208	2.16159081505088	1e-10	1.02560606060606e-08	8.103668261563e-09	2345	tags=29%, list=13%, signal=26%	IFI44L/MX1/IFI27/CXCL10/AIM2/RAB7B/MMP12/IL33/IFIT1/RNASE1/CXCL9/OAS2/TRIM22/IFIT3/GBP5/TLR7/IFIH1/GBP2/MX2/RTP4/IFIT2/ZBP1/ZDHHC1/GBP1/RSAD2/IFIT5/PARP9/DDX60/OASL/TLR3/FCN3/RIPK3/HERC5/OAS1/IFI16/DTX3L/RNASE6/IFITM1/PTPRC/GBP3/APOBEC3D/F2RL1/BST2/TRAF3IP2/LILRA4/PYCARD/IRF9/IFI6/MID2/IRF5/CD40/APOBEC3B/SLFN13/DHX58/STAT2/KCNJ8/FGL2/USP18/STAT1/ISG20/IRF7/APOBEC3C/MYD88/TNF/TRIM5/EIF2AK2/TRIM38/…
GOBP_T_CELL_DIFFERENTIATION	GOBP_T_CELL_DIFFERENTIATION	292	0.529477836211837	2.15404084442808	1e-10	1.02560606060606e-08	8.103668261563e-09	3428	tags=39%, list=19%, signal=32%	CD74/CD3D/HLA-DRA/PIK3R1/CCR7/IL2RG/LEF1/FCER1G/CD27/ASCL2/CD2/HLA-DRB1/RSAD2/CD8A/NCKAP1L/PRDM1/CD3G/LAG3/FOXJ1/CD4/LGALS9/RIPK3/RORA/CD86/SMARCA2/KIT/IKZF3/SYK/SLAMF6/CTLA4/PTPRC/SASH3/TRAF3IP2/CD28/BCL6/ADAM8/PIK3R3/ITPKB/HLA-DOA/ZBTB1/RASGRP1/BCL11B/IL7/ITK/CD80/ANXA1/SPINK5/EOMES/FGL2/BATF/DOCK2/MYB/IL7R/ZBTB16/SPI1/DUSP10/STAT4/PTPN22/GPR183/SOCS1/MR1/LY9/GPR18/CR1/TNFSF8/DTX1/CD3E/RHOH/MDK…
GOBP_REGULATION_OF_LYMPHOCYTE_ACTIVATION	GOBP_REGULATION_OF_LYMPHOCYTE_ACTIVATION	471	0.517275560624181	2.15216091721884	1e-10	1.02560606060606e-08	8.103668261563e-09	3493	tags=37%, list=19%, signal=31%	HLA-DPA1/CEACAM1/CD74/CCL2/MEF2C/IDO1/HLA-DMA/HLA-DRA/HLA-DQA1/CD38/HLA-DPB1/VTCN1/TYROBP/CCR7/VCAM1/IL2RG/PRLR/SFRP1/LEF1/DOCK8/CD27/ASCL2/CD6/CD2/RAC2/GPNMB/HLA-DRB1/CCL5/NCKAP1L/PRDM1/LAG3/HLA-DRB5/FOXJ1/PTPN6/HLA-DMB/PDE5A/CD4/LAPTM5/LGALS9/CD209/RIPK3/CD86/SLAMF8/SMARCA2/IKZF3/SYK/PAG1/CTLA4/IGFBP2/CD24/TBC1D10C/PTPRC/ICOS/SASH3/CD28/INPP5D/BCL6/BTK/JAK2/IGF1/PYCARD/ADAM8/NOD2/HAVCR2/ITPKB/H…
GOBP_EPIDERMAL_CELL_DIFFERENTIATION	GOBP_EPIDERMAL_CELL_DIFFERENTIATION	226	0.534896963316661	2.13018071584933	1e-10	1.02560606060606e-08	8.103668261563e-09	2206	tags=30%, list=12%, signal=26%	KRT4/SPRR3/KRT5/KRT6C/CSTA/TP63/KRT6A/KRT6B/CASP14/IRF6/KRT14/KLK5/TGM1/CNFN/GRHL2/TXNIP/KRT3/SPRR1A/EXPH5/SPRR2D/SFRP4/LCE3D/HEY2/CDH3/S100A7/HES5/SCEL/GRHL1/SLC44A4/SFN/SPRR2F/SULT2B1/OVOL2/KRT78/MCOLN3/DSP/IVL/ST14/DLL1/EVPL/JAG1/BCL11B/SPRR2E/ANXA1/ZFP36/OVOL1/LCE3E/SPINK5/SLC39A2/LCE3A/CFLAR/TCHH/KRTAP6-2/ALOX15B/PRKCH/KRT75/UGCG/FLG/LCE1A/PPL/SPRR2G/AQP3/PALLD/RBPJ/MAFB/LCE2A/KRT16
GOBP_POSITIVE_REGULATION_OF_CELL_ADHESION	GOBP_POSITIVE_REGULATION_OF_CELL_ADHESION	455	0.512679424481629	2.12995693849534	1e-10	1.02560606060606e-08	8.103668261563e-09	3121	tags=35%, list=17%, signal=29%	AGR2/CEACAM6/HLA-DPA1/CD74/CCL2/CX3CL1/HLA-DMA/HLA-DRA/HLA-DQA1/HLA-DPB1/VTCN1/CCR7/FUT3/VCAM1/IL2RG/SFRP1/LEF1/DOCK8/ABI3BP/LAMA2/CD27/CD6/HLA-DRB1/CCL5/NCKAP1L/HLA-DRB5/FBLN2/KDR/PTPN6/HLA-DMB/SKAP1/CD4/F11R/LGALS9/CD209/CD86/SMARCA2/RET/EGFL6/SYK/ECM2/IGFBP2/CD24/PTPRC/ICOS/SASH3/CD28/BCL6/JAK2/IGF1/RIN2/PYCARD/NPNT/PTAFR/ADAM8/NOD2/HAVCR2/ITPKB/ALOX5/HLA-DOA/EFEMP2/ZBTB1/RASGRP1/THY1/SLAMF1/V…
GOBP_IMMUNE_RESPONSE_REGULATING_CELL_SURFACE_RECEPTOR_SIGNALING_PATHWAY	GOBP_IMMUNE_RESPONSE_REGULATING_CELL_SURFACE_RECEPTOR_SIGNALING_PATHWAY	297	0.519509534935964	2.11677580167732	1e-10	1.02560606060606e-08	8.103668261563e-09	3769	tags=40%, list=20%, signal=32%	CEACAM1/RAB7B/MEF2C/CD3D/PIK3R1/CD38/HLA-DPB1/VTCN1/TYROBP/CCR7/FCER1G/FPR3/GBP1/HLA-DRB1/CD8A/NCKAP1L/CD3G/LY96/PTPN6/SKAP1/FCN3/LAPTM5/LGALS9/TRAT1/TRIL/CD79A/OAS1/KIT/SYK/CTLA4/CD24/CD247/FCER1A/PTPRC/RFTN1/BTN3A1/TLR1/LPXN/PVRIG/F2RL1/LILRA4/CD28/INPP5D/BTK/BTN3A3/PLCG2/C3AR1/CD14/PRKCB/PIGR/MS4A1/NOD2/PIK3AP1/MAP3K1/CD300A/LILRA2/FCRL3/THY1/CD40/VAV3/TLR5/ITK/PDE4B/LAX1/MYD88/PRKCH/PTPN22/CA…
GOBP_POSITIVE_REGULATION_OF_ERK1_AND_ERK2_CASCADE	GOBP_POSITIVE_REGULATION_OF_ERK1_AND_ERK2_CASCADE	201	0.537909926173455	2.11065241348738	1e-10	1.02560606060606e-08	8.103668261563e-09	2313	tags=30%, list=13%, signal=26%	PDGFRB/PDGFRA/CD74/CCL2/CXCL17/CX3CL1/CCL18/ACTA2/CCR7/HTR2B/GPNMB/HLA-DRB1/CCL5/S100A7/KDR/CD4/LGALS9/CCL20/CCL8/DDR2/P2RY1/PDGFC/PTPRC/F2RL1/CCL14/IGF1/PYCARD/NPNT/CCR1/NOX4/NOD2/HAVCR2/RASGRP1/CCL13/SLAMF1/PDGFD/RAMP3/NTRK2/CSF1R/NRP1/APOE/CCL23/CFLAR/TNF/CCL3L3/PTPN22/GPR183/CCL19/CCL22/BRAF/CHI3L1/GCNT2/DDR1/MAPK3/GLIPR2/MIR222/FGFR3/NDRG4/FGF10/C5AR1
GOBP_SKIN_DEVELOPMENT	GOBP_SKIN_DEVELOPMENT	303	0.514876845509242	2.09890231175372	1e-10	1.02560606060606e-08	8.103668261563e-09	2308	tags=30%, list=13%, signal=27%	KRT4/SPRR3/KRT5/KRT6C/CSTA/TP63/KRT6A/KRT6B/CASP14/LDB2/IRF6/KRT14/KLK5/TGM1/CNFN/LTB/GRHL2/TXNIP/KRT3/SPRR1A/EXPH5/SPRR2D/LCE3D/COL3A1/CDH3/S100A7/ALOX12/GRHL3/APCDD1/SCEL/FGF7/CLDN1/GRHL1/WNT10A/CLDN4/SFN/SPRR2F/OVOL2/COL1A2/KRT78/DSP/IVL/TRAF3IP2/GJB3/ST14/DLL1/EVPL/COL5A2/JAG1/RYR1/BCL11B/SPRR2E/FLG2/ANXA1/ZFP36/OVOL1/LCE3E/SPINK5/SOX21/ITGB6/SLC39A2/AHDC1/LCE3A/CFLAR/TCHH/MYD88/TNF/KRTAP6-2/…
GOBP_EPIDERMIS_DEVELOPMENT	GOBP_EPIDERMIS_DEVELOPMENT	360	0.511090939055763	2.09786072557794	1e-10	1.02560606060606e-08	8.103668261563e-09	2206	tags=28%, list=12%, signal=25%	KRT4/SPRR3/KRTDAP/KRT5/KRT15/KRT6C/ZNF750/CSTA/TP63/KRT6A/KRT6B/COL17A1/CASP14/CRABP2/LDB2/IRF6/KRT14/KLK5/TGM1/CNFN/CALML5/GRHL2/TXNIP/KRT3/SPRR1A/EXPH5/SPRR2D/SFRP4/LAMC2/LCE3D/HEY2/HLA-DRB1/CDH3/S100A7/ALOX12/GRHL3/APCDD1/HES5/SCEL/KLK7/FGF7/CLDN1/GRHL1/SLC44A4/WNT10A/CLDN4/SFN/SPRR2F/SULT2B1/CST6/OVOL2/RBP2/KRT78/MCOLN3/DSP/IVL/FABP5/GJB5/ST14/DLL1/EVPL/JAG1/BCL11B/SPRR2E/WAS/FLG2/ANXA1/ZFP36…
GOBP_IMMUNE_RESPONSE_REGULATING_SIGNALING_PATHWAY	GOBP_IMMUNE_RESPONSE_REGULATING_SIGNALING_PATHWAY	431	0.502437992772029	2.08437210004706	1e-10	1.02560606060606e-08	8.103668261563e-09	3777	tags=38%, list=21%, signal=31%	CEACAM1/AIM2/RAB7B/MEF2C/CD3D/PIK3R1/CD38/HLA-DPB1/VTCN1/TYROBP/CCR7/GBP5/TLR7/FCER1G/IFIH1/GBP2/FPR3/ESR1/GBP1/HLA-DRB1/RSAD2/CD8A/NCKAP1L/PRKD1/CD3G/LY96/DDX60/SLC15A3/PTPN6/COLEC12/OASL/SKAP1/CTSS/TLR3/FCN3/LAPTM5/LGALS9/TRAT1/TRIL/CD79A/OAS1/KIT/SYK/SLC15A2/XIAP/CTLA4/CD24/CD247/FCER1A/PTPRC/RFTN1/BTN3A1/TLR1/LPXN/PVRIG/F2RL1/LILRA4/CD28/INPP5D/BTK/BTN3A3/PLCG2/C3AR1/CD14/PYCARD/PRKCB/PIGR/MS…
GOBP_CELL_KILLING	GOBP_CELL_KILLING	211	0.527423768764641	2.08163491953014	1e-10	1.02560606060606e-08	8.103668261563e-09	3493	tags=38%, list=19%, signal=31%	RNASE7/CEACAM1/KRT6A/DNASE1L3/HLA-DRA/TYROBP/S100A12/GBP5/GBP2/DEFB103A/CD2/GBP1/HLA-DRB1/GZMA/APOL1/CLEC2A/NCKAP1L/LAG3/SCNN1B/PTPN6/LGALS9/GZMB/RIPK3/C7/SYK/SLAMF6/CD1B/CFH/PTPRC/GBP3/F2RL1/HAMP/TREM1/HAVCR2/RASGRP1/CCL13/IL18RAP/CORO1A/SLAMF7/HLA-E/LCE3A/IL7R/GZMH/CTSG/MYD88/SPI1/CFHR1/MR1/KLRB1/CR1/FCGR3A/LYZ/CD226/IL12B/NKG7/FCGR1A/HLA-B/ULBP2/SH2D1A/CAMP/CD1C/EMP2/LYST/IL12RB1/VAMP2/HLA-F/C…
GOBP_LYMPHOCYTE_MEDIATED_IMMUNITY	GOBP_LYMPHOCYTE_MEDIATED_IMMUNITY	272	0.512802670768175	2.07958847842034	1e-10	1.02560606060606e-08	8.103668261563e-09	2984	tags=35%, list=16%, signal=30%	CEACAM1/CD74/SERPING1/HLA-DRA/CD96/C1QB/IGLL1/FCER1G/CD27/CD2/C1S/HLA-DRB1/RSAD2/CD8A/CLEC2A/NCKAP1L/LAG3/FOXJ1/PTPN6/LGALS9/GZMB/RIPK3/GAPT/C4BPA/IL2RB/C7/SLAMF6/CD1B/FCER1A/PTPRC/RFTN1/SASH3/TRAF3IP2/CD28/INPP5D/BCL6/BTK/BTN3A3/C1QC/NOD2/HAVCR2/TNFRSF1B/ZBTB1/JAG1/RASGRP1/CD40/SLAMF1/WAS/CD80/IL18RAP/CORO1A/CFI/SUSD4/IL21R/SLAMF7/HLA-E/BATF/IRF7/IL7R/MYD88/TNF/MR1/KLRB1/CR1/FCGR3A/IL4R/STAT6/CD…
GOBP_POSITIVE_REGULATION_OF_DEFENSE_RESPONSE	GOBP_POSITIVE_REGULATION_OF_DEFENSE_RESPONSE	441	0.499412	2.07102183643395	1e-10	1.02560606060606e-08	8.103668261563e-09	2780	tags=30%, list=15%, signal=26%	ALOX5AP/AIM2/RAB7B/MMP12/IL33/MEF2C/IDO1/CX3CL1/PIK3R1/TYROBP/CCR7/S100A12/GBP5/S100A8/TLR7/KLK5/PLA2G7/S100A9/IFIH1/C2CD4B/GBP2/ESR1/ZBP1/CCL5/RSAD2/GPSM3/PRKD1/LAG3/LY96/PARP9/GRP/DDX60/SLC15A3/KLK7/COLEC12/OASL/CTSS/TLR3/FCN3/LGALS9/TRIL/OAS1/IFI16/SYK/SLAMF6/SLC15A2/XIAP/RFTN1/TLR1/F2RL1/MAPK13/LILRA4/CD28/BTK/CEBPA/PLCG2/CD14/PYCARD/LRRK2/ADAM8/NOD2/PIK3AP1/HAVCR2/CD300A/LILRA2/FCRL3/RASGRP1…
GOBP_NEGATIVE_REGULATION_OF_CELL_ACTIVATION	GOBP_NEGATIVE_REGULATION_OF_CELL_ACTIVATION	210	0.524630959945445	2.07034384430035	1e-10	1.02560606060606e-08	8.103668261563e-09	3968	tags=43%, list=22%, signal=34%	CEACAM1/PDGFRA/CD74/IDO1/CX3CL1/VTCN1/TYROBP/SFRP1/ASCL2/GPNMB/HLA-DRB1/ALOX12/NCKAP1L/LAG3/FOXJ1/PTPN6/PDE5A/THBD/LAPTM5/LGALS9/CD86/PAG1/CTLA4/TBC1D10C/PTPRC/INPP5D/BCL6/BTK/HAVCR2/CD300A/CD80/ANXA1/CD274/LRRC32/LAX1/CD300LF/FGL2/APOE/SAMSN1/SDC4/CTSG/SPI1/PTPN22/SOCS1/TNFRSF13B/CR1/DTX1/CST7/MDK/IL2RA/IL4R/TNFRSF14/BANK1/DAPL1/ENPP3/IRF1/CD33/LILRB2/PRKCD/HLA-F/CCR2/GLI3/TSPAN32/MERTK/IL4/LST1…
GOBP_NEGATIVE_REGULATION_OF_CELL_ADHESION	GOBP_NEGATIVE_REGULATION_OF_CELL_ADHESION	290	0.508293088662666	2.06659883340842	1e-10	1.02560606060606e-08	8.103668261563e-09	4031	tags=42%, list=22%, signal=33%	APOD/CEACAM1/CD74/MMP12/IDO1/TACSTD2/CX3CL1/ANGPT2/CDH1/PIK3R1/VTCN1/ADAMDEC1/ASCL2/JAM3/GBP1/GPNMB/HLA-DRB1/ALOX12/NCKAP1L/LAG3/FOXJ1/PTPN6/PDE5A/ACVRL1/ERBB3/LAPTM5/FXYD5/LGALS9/CD86/PTEN/CLDN7/MMP2/PAG1/CTLA4/PTPRC/LPXN/BCL6/IL1RN/JAK2/MBP/HAVCR2/CD300A/JAG1/EPCAM/CD80/MMP14/ANXA1/MUC1/SPINT2/CXCL12/CD274/LRRC32/MUC21/FAM107A/LAX1/FGL2/TNC/SDC4/CTSG/MIRLET7G/COL1A1/SPI1/PTPN22/SOCS1/CR1/DTX1/M…
GOBP_LEUKOCYTE_MEDIATED_IMMUNITY	GOBP_LEUKOCYTE_MEDIATED_IMMUNITY	363	0.50192690085092	2.0612696416045	1e-10	1.02560606060606e-08	8.103668261563e-09	3303	tags=37%, list=18%, signal=31%	CEACAM1/CD74/SERPING1/DNASE1L3/HLA-DRA/TYROBP/CD96/C1QB/IGLL1/FCER1G/PTGDS/CD27/CD2/C1S/RAC2/HLA-DRB1/RSAD2/CD8A/CLEC2A/NCKAP1L/LAG3/FOXJ1/GRP/SCNN1B/PTPN6/TLR3/LGALS9/GZMB/RIPK3/GAPT/C4BPA/IL2RB/C7/KIT/SYK/SLAMF6/CD1B/FCER1A/PTPRC/RFTN1/SASH3/F2RL1/BST2/TRAF3IP2/CD28/INPP5D/BCL6/TREM1/BTK/BTN3A3/PLCG2/C1QC/PTAFR/NOD2/HAVCR2/TNFRSF1B/CD300A/ZBTB1/JAG1/RASGRP1/CD40/SLAMF1/WAS/CD80/IL18RAP/CORO1A/C…
GOBP_ACTIVATION_OF_IMMUNE_RESPONSE	GOBP_ACTIVATION_OF_IMMUNE_RESPONSE	470	0.495212651553401	2.05899	1e-10	1.02560606060606e-08	8.103668261563e-09	3276	tags=33%, list=18%, signal=28%	A2M/CEACAM1/AIM2/RAB7B/MEF2C/CD3D/SERPING1/PIK3R1/CD38/HLA-DPB1/VTCN1/TYROBP/CCR7/GBP5/TLR7/C1QB/FCER1G/IFIH1/GBP2/FPR3/ESR1/C1S/ZBP1/GBP1/HLA-DRB1/RSAD2/CD8A/NCKAP1L/PRKD1/CD3G/LY96/DDX60/SLC15A3/PTPN6/COLEC12/OASL/SKAP1/CTSS/TLR3/FCN3/LAPTM5/LGALS9/TRAT1/C4BPA/TRIL/CD79A/C7/OAS1/IFI16/SYK/SLC15A2/XIAP/CFH/CTLA4/CD247/PTPRC/RFTN1/BTN3A1/TLR1/LPXN/PVRIG/F2RL1/LILRA4/CD28/INPP5D/BTK/BTN3A3/PLCG2/C…
GOBP_CELL_ACTIVATION_INVOLVED_IN_IMMUNE_RESPONSE	GOBP_CELL_ACTIVATION_INVOLVED_IN_IMMUNE_RESPONSE	286	0.505930572287661	2.05706360376778	1e-10	1.02560606060606e-08	8.103668261563e-09	3158	tags=36%, list=17%, signal=31%	CEACAM1/CD74/IL33/DNASE1L3/HLA-DRA/TYROBP/LCP1/ITM2A/LEF1/FCER1G/PTGDS/ASCL2/RAC2/HLA-DRB1/NCKAP1L/IRF8/GRP/SCNN1B/SLC11A1/PTPN6/HLA-DMB/LGALS9/RORA/CD86/GAPT/MFNG/CD180/KIT/SYK/SLAMF6/FCER1A/PTPRC/F2RL1/CD28/BCL6/BTK/PLCG2/PYCARD/ITGAL/PTAFR/DLL1/DYSF/HAVCR2/CD300A/LILRA2/RASGRP1/CD40/SLAMF1/CD80/ANXA1/CORO1A/LRP1/DOCK10/EOMES/FGL2/BATF/DOCK2/MYB/MYD88/TNF/SPI1/PIK3CG/STAT4/GPR183/LY9/CR1/FCGR3A…
GOBP_MONONUCLEAR_CELL_DIFFERENTIATION	GOBP_MONONUCLEAR_CELL_DIFFERENTIATION	461	0.49400906079693	2.05479780432337	1e-10	1.02560606060606e-08	8.103668261563e-09	3016	tags=32%, list=16%, signal=28%	CD74/CD3D/HLA-DRA/PIK3R1/CCR7/VCAM1/IL2RG/SFRP1/ITM2A/LEF1/IKZF1/FCER1G/CD27/ASCL2/CD2/UBD/HLA-DRB1/LY6D/RSAD2/CD8A/CTSK/NCKAP1L/IRF8/PRDM1/CD3G/LAG3/FOXJ1/GPR68/PTPN6/CD4/LGALS9/RIPK3/RORA/CD86/SLAMF8/MFNG/SMARCA2/CD79A/KIT/IFI16/IKZF3/SYK/SLAMF6/CTLA4/PTPRC/SASH3/F2RL1/TMEM176A/TRAF3IP2/CD28/INPP5D/BCL6/BTK/PLCG2/TMEM176B/ADAM8/DLL1/MS4A1/PIK3R3/ITPKB/HLA-DOA/ZBTB1/FCRL3/RASGRP1/PBX1/BCL11B/SLA…
GOBP_ADAPTIVE_IMMUNE_RESPONSE_BASED_ON_SOMATIC_RECOMBINATION_OF_IMMUNE_RECEPTORS_BUILT_FROM_IMMUNOGLOBULIN_SUPERFAMILY_DOMAINS	GOBP_ADAPTIVE_IMMUNE_RESPONSE_BASED_ON_SOMATIC_RECOMBINATION_OF_IMMUNE_RECEPTORS_BUILT_FROM_IMMUNOGLOBULIN_SUPERFAMILY_DOMAINS	288	0.502457755681587	2.04280044518385	1e-10	1.02560606060606e-08	8.103668261563e-09	3285	tags=36%, list=18%, signal=30%	CEACAM1/CD74/IL33/MEF2C/SERPING1/HLA-DRA/C1QB/IGLL1/LEF1/FCER1G/CD27/ASCL2/C1S/HLA-DRB1/RSAD2/CD8A/NCKAP1L/FOXJ1/SLC11A1/PTPN6/CD4/RIPK3/RORA/GAPT/C4BPA/IL2RB/C7/SLAMF6/CD1B/FCER1A/PTPRC/RFTN1/SASH3/TRAF3IP2/CD28/INPP5D/BCL6/BTK/JAK2/BTN3A3/C1QC/NOD2/HAVCR2/TNFRSF1B/ZBTB1/JAG1/CD40/SLAMF1/WAS/CD80/ANXA1/CD274/CFI/SUSD4/IL21R/HLA-E/CXCL13/BATF/IRF7/IL7R/MYD88/TNF/EBI3/STAT4/MR1/LY9/CR1/FCGR3A/CCL1…
GOBP_DEFENSE_RESPONSE_TO_BACTERIUM	GOBP_DEFENSE_RESPONSE_TO_BACTERIUM	285	0.501564009940615	2.03384719919735	1e-10	1.02560606060606e-08	8.103668261563e-09	2614	tags=31%, list=14%, signal=27%	RNASE7/KRT6A/GBP6/SPRR2A/RNASE1/DEFB1/ACP5/OAS2/S100A12/GBP5/S100A8/KLK5/GSDMC/S100A9/LCN2/FCER1G/GBP2/GBP4/DEFB103A/GBP1/IRF8/SLPI/PRKD1/SCNN1B/KLK7/SLC11A1/COLEC12/TLR3/CD4/SLAMF8/CCL20/OAS1/SYK/XIAP/RNASE6/GBP3/F2RL1/HAMP/TREM1/IL22RA1/SLC9A9/PYCARD/MPEG1/EVPL/NOD2/HAVCR2/STAB1/WFDC12/SPINK5/ADAMTS5/HLA-E/LCE3A/CXCL13/IL7R/DEFB129/CTSG/MYD88/TNF/EMILIN2/GSDMD/MR1/S100A14/TNFSF8/NAGK/DEFB108B/R…
GOBP_HUMORAL_IMMUNE_RESPONSE	GOBP_HUMORAL_IMMUNE_RESPONSE	228	0.507649334169789	2.02393364556004	1e-10	1.02560606060606e-08	8.103668261563e-09	2099	tags=27%, list=11%, signal=24%	RNASE7/A2M/CXCL10/KRT6A/CCL2/MEF2C/SPRR2A/SERPING1/CXCL11/DEFB1/CXCL9/CCR7/S100A12/C1QB/KLK5/S100A9/ST6GAL1/C1S/HLA-DRB1/S100A7/SLPI/FOXJ1/KLK7/SLC11A1/PTPN6/FCN3/C4BPA/C7/CFH/RNASE6/PTPRC/TRAF3IP2/CD28/TREM1/C1QC/CXCL14/MS4A1/EVPL/NOD2/ALOX5/CCL13/IL7/WFDC12/SPINK5/CFI/SUSD4/HLA-E/CXCL13/CTSG/TNF/EBI3/GPR183/CFHR1/CR1/RARRES2/LYZ/CFB/SH2D1A/CAMP/PF4V1/RBPJ
GOBP_POSITIVE_REGULATION_OF_CYTOKINE_PRODUCTION	GOBP_POSITIVE_REGULATION_OF_CYTOKINE_PRODUCTION	468	0.484368098698227	2.01456852372137	1e-10	1.02560606060606e-08	8.103668261563e-09	2567	tags=29%, list=14%, signal=26%	HLA-DPA1/AIM2/RAB7B/CD74/MMP12/CD34/IL33/CXCL17/IDO1/CX3CL1/PIK3R1/OAS2/HLA-DPB1/VTCN1/TYROBP/CCR7/GBP5/TLR7/LUM/LTB/FCER1G/IFIH1/HTR2B/CD6/H19/CD2/RSAD2/GPSM3/SULF1/IRF8/LY96/ZBTB20/SLC11A1/TLR3/CD4/LAPTM5/LGALS9/RORA/CD86/OAS1/KIT/IFI16/SYK/SLAMF6/XIAP/PTPRC/RFTN1/BTN3A1/TLR1/SASH3/F2RL1/MAPK13/CD28/BTK/CYBB/JAK2/MBP/CLEC5A/PLCG2/C3AR1/CD14/PYCARD/LRRK2/PTAFR/ADAM8/NOD2/HAVCR2/LILRA2/RASGRP1/IR…
GOBP_REGULATION_OF_RESPONSE_TO_BIOTIC_STIMULUS	GOBP_REGULATION_OF_RESPONSE_TO_BIOTIC_STIMULUS	470	0.483283931112502	2.00939272584887	1e-10	1.02560606060606e-08	8.103668261563e-09	2990	tags=30%, list=16%, signal=25%	A2M/CEACAM1/AIM2/RAB7B/MMP12/SERPING1/CX3CL1/PIK3R1/TYROBP/TRIM22/GBP5/CD96/TLR7/KLK5/IFIH1/GBP2/ESR1/ZBP1/ZDHHC1/HLA-DRB1/CCL5/RSAD2/PRKD1/LAG3/LY96/PARP9/DDX60/SLC15A3/KLK7/PTPN6/COLEC12/OASL/CTSS/TLR3/FCN3/LGALS9/SLAMF8/LY86/CD180/TRIL/HERC5/OAS1/IFI16/SYK/SLAMF6/SLC15A2/XIAP/CFH/DTX3L/RFTN1/TLR1/F2RL1/TRAF3IP2/LILRA4/BTK/PARP14/PLCG2/CD14/PYCARD/ADAM8/EVPL/NOD2/PIK3AP1/HAVCR2/CD300A/LILRA2/FC…
GOBP_TAXIS	GOBP_TAXIS	428	0.484490617502592	2.00913763773591	1e-10	1.02560606060606e-08	8.103668261563e-09	3105	tags=35%, list=17%, signal=30%	PDGFRB/CXCL10/PDGFRA/CD74/CCL2/CXCL17/CXCL11/CX3CL1/ANGPT2/DEFB1/CCL18/CXCL9/CCR7/S100A12/S100A8/VCAM1/PLA2G7/S100A9/LEF1/FCER1G/FPR3/ST6GAL1/DEFB103A/JAM3/RAC2/GPNMB/CCL5/S100A7/AMOT/ENPP2/GPSM3/NCKAP1L/PRKD1/SMOC2/KDR/FGF7/LGALS9/SLAMF8/PTN/CCL20/CCL8/MMP2/KIT/CYSLTR1/SYK/GAB1/F2RL1/CCL14/TREM1/CXCR3/CH25H/LPAR1/PLAU/CSF3R/C3AR1/PGF/CCR1/PTAFR/ADAM8/CXCL14/FOLR2/NOD2/ECSCR/ALOX5/CCL13/SLAMF1/VA…
GOBP_POSITIVE_REGULATION_OF_RESPONSE_TO_BIOTIC_STIMULUS	GOBP_POSITIVE_REGULATION_OF_RESPONSE_TO_BIOTIC_STIMULUS	335	0.489570069672182	2.00148125866539	1e-10	1.02560606060606e-08	8.103668261563e-09	2234	tags=27%, list=12%, signal=24%	AIM2/RAB7B/MMP12/PIK3R1/TYROBP/GBP5/TLR7/KLK5/IFIH1/GBP2/ESR1/ZBP1/HLA-DRB1/CCL5/RSAD2/PRKD1/LAG3/LY96/PARP9/DDX60/SLC15A3/KLK7/COLEC12/OASL/CTSS/TLR3/FCN3/LGALS9/LY86/CD180/TRIL/OAS1/IFI16/SYK/SLAMF6/SLC15A2/XIAP/RFTN1/TLR1/F2RL1/LILRA4/BTK/PLCG2/CD14/PYCARD/ADAM8/NOD2/PIK3AP1/HAVCR2/CD300A/LILRA2/FCRL3/RASGRP1/CD40/TLR5/IL18RAP/CD274/DHX58/KCNJ8/CYLD/CD300LF/HLA-E/IRF7/MYD88/TNF/EMILIN2/TRIM5/E…
GOBP_CYTOKINE_MEDIATED_SIGNALING_PATHWAY	GOBP_CYTOKINE_MEDIATED_SIGNALING_PATHWAY	470	0.481125331436721	2.00041772335593	1e-10	1.02560606060606e-08	8.103668261563e-09	3654	tags=35%, list=20%, signal=29%	MX1/IFI27/CXCL10/CEACAM1/AIM2/CD74/MMP12/IL33/CCL2/CXCL11/CX3CL1/CCL18/CXCL9/OAS2/CCR7/PLVAP/IL2RG/PRLR/GHR/FCER1G/IFIH1/ZBP1/CCL5/IL20RA/PARP9/PTPN6/OASL/CNTFR/IL10RA/CD4/LAPTM5/SP100/IL2RB/CCL20/CCL8/DUOX1/OAS1/KIT/SYK/XIAP/CD24/IFITM1/PTPRC/FAS/IL1R2/F2RL1/TRAF3IP2/LILRA4/CCL14/IL22RA1/IL1RN/CXCR3/JAK2/CEBPA/PARP14/CSF3R/PYCARD/CCR1/TNFRSF1B/LILRA2/CCL13/IRF5/IL7/IL12RB2/IL18RAP/CXCL12/EDN2/CS…
GOBP_RESPONSE_TO_VIRUS	GOBP_RESPONSE_TO_VIRUS	397	0.484313097587306	1.99339087736727	1e-10	1.02560606060606e-08	8.103668261563e-09	2345	tags=26%, list=13%, signal=23%	IFI44L/MX1/IFI27/CXCL10/AIM2/RAB7B/MMP12/IL33/IFIT1/RNASE1/ACTA2/CXCL9/OAS2/TRIM22/IFIT3/GBP5/TLR7/IFI44/IFIH1/GBP2/MX2/RTP4/IFIT2/H19/ZBP1/ZDHHC1/GBP1/CCL5/RSAD2/IFIT5/PARP9/DDX60/OASL/TLR3/FCN3/LGALS9/RIPK3/HERC5/CCL8/OAS1/IFI16/DTX3L/RNASE6/IFITM1/PTPRC/GBP3/APOBEC3D/F2RL1/BST2/TRAF3IP2/LILRA4/JAK2/PYCARD/IRF9/IFI6/MID2/IRF5/CD40/APOBEC3B/SLFN13/CXCL12/LGALS8/DHX58/STAT2/KCNJ8/ITGB6/FGL2/USP18…
GOCC_COLLAGEN_CONTAINING_EXTRACELLULAR_MATRIX	GOCC_COLLAGEN_CONTAINING_EXTRACELLULAR_MATRIX	411	0.477884664202121	1.97570695687098	1e-10	1.02560606060606e-08	8.103668261563e-09	2559	tags=32%, list=14%, signal=28%	MGP/BGN/A2M/VWF/DCN/COL6A3/SPARCL1/ANGPTL2/SERPING1/COL17A1/AEBP1/ANGPT2/ACTA2/COL18A1/S100A8/C1QB/SFRP1/THBS2/S100A9/LAD1/LUM/ADAMDEC1/ABI3BP/SERPINA3/LAMA2/LAMC2/SPARC/DST/COL3A1/MFAP2/SERPINF1/S100A7/SULF1/SLPI/SMOC2/HAPLN3/FBLN2/COL6A1/SRPX2/COLEC12/COL4A1/CTSS/MMP9/FCN3/LGALS9/CLEC14A/CDON/COL9A2/DPT/TGFB3/EGFL6/MMP2/MXRA5/ECM2/COL1A2/PZP/NID2/SERPINA1/FMOD/VWA1/C1QC/MFAP4/PODN/MFGE8/NPNT/VC…
GOBP_CELL_SUBSTRATE_ADHESION	GOBP_CELL_SUBSTRATE_ADHESION	331	0.481121010733072	1.96610686968453	1e-10	1.02560606060606e-08	8.103668261563e-09	3243	tags=31%, list=18%, signal=26%	AGR2/CEACAM6/APOD/VWF/MMP12/CD34/COL17A1/ITGA8/TACSTD2/CX3CL1/ANGPT2/PIK3R1/FAT2/CCR7/CDH11/CD96/VCAM1/SFRP1/ABI3BP/ST6GAL1/JAM3/RAC2/GBP1/COL3A1/FBLN2/ITGB7/KDR/ACVRL1/EPHB3/SKAP1/ATXN3/PTEN/EGFL6/ECM2/ATP1B2/NID2/LPXN/BCL6/JAK2/RIN2/FERMT3/PLAU/ITGAL/NPNT/PARVG/EFEMP2/JAG1/THY1/MMP14/CORO1A/SORBS1/SLC9A1/FAM107A/ITGB6/NRP1/ADAMTS9/SDC4/JUP/COL1A1/EPHA1/PTPRA/UTRN/MINK1/CD3E/FERMT1/MDK/TESK2/PDP…
GOBP_REGULATION_OF_INNATE_IMMUNE_RESPONSE	GOBP_REGULATION_OF_INNATE_IMMUNE_RESPONSE	390	0.475949206396364	1.96105859911343	1e-10	1.02560606060606e-08	8.103668261563e-09	2117	tags=25%, list=12%, signal=22%	A2M/CEACAM1/AIM2/RAB7B/MMP12/SERPING1/PIK3R1/TYROBP/GBP5/CD96/TLR7/IFIH1/GBP2/ESR1/ZBP1/CCL5/RSAD2/PRKD1/LAG3/LY96/PARP9/DDX60/SLC15A3/PTPN6/COLEC12/OASL/CTSS/TLR3/FCN3/LGALS9/SLAMF8/TRIL/OAS1/IFI16/SYK/SLAMF6/SLC15A2/XIAP/CFH/RFTN1/TLR1/F2RL1/LILRA4/BTK/PARP14/PLCG2/CD14/PYCARD/ADAM8/NOD2/PIK3AP1/HAVCR2/CD300A/LILRA2/FCRL3/RASGRP1/CD40/TLR5/IL18RAP/DHX58/SUSD4/STAT2/KCNJ8/CYLD/CD300LF/APOE/USP18…
GOBP_NEGATIVE_REGULATION_OF_IMMUNE_SYSTEM_PROCESS	GOBP_NEGATIVE_REGULATION_OF_IMMUNE_SYSTEM_PROCESS	478	0.467661826996813	1.94759860663329	1e-10	1.02560606060606e-08	8.103668261563e-09	4018	tags=37%, list=22%, signal=30%	APOD/A2M/CEACAM1/RAB7B/CD74/MMP12/IL33/CCL2/SERPING1/IDO1/CX3CL1/ACP5/PIK3R1/VTCN1/TYROBP/CD96/SFRP1/ASCL2/GBP1/GPNMB/HLA-DRB1/COL3A1/NCKAP1L/LAG3/FOXJ1/GPR68/PTPN6/PDE5A/TLR3/LAPTM5/LGALS9/CD86/SLAMF8/C4BPA/TGFB3/OAS1/IFI16/SYK/PAG1/CTLA4/TBC1D10C/PTPRC/LPXN/PVRIG/F2RL1/TMEM176A/BST2/LILRA4/INPP5D/BCL6/BTK/CEBPA/PARP14/C1QC/TMEM176B/NOD2/HAVCR2/HLA-DOA/CD300A/LILRA2/FCRL3/THY1/SLAMF1/CD80/ANXA1/…
GOBP_REGULATION_OF_IMMUNE_EFFECTOR_PROCESS	GOBP_REGULATION_OF_IMMUNE_EFFECTOR_PROCESS	359	0.467598440017008	1.91983896316455	1e-10	1.02560606060606e-08	8.103668261563e-09	3144	tags=33%, list=17%, signal=28%	A2M/CEACAM1/CD74/IL33/SERPING1/DNASE1L3/HLA-DRA/ACP5/TYROBP/CD96/TLR7/KLK5/ASCL2/RAC2/HLA-DRB1/RSAD2/NCKAP1L/LAG3/FOXJ1/DDX60/KLK7/PTPN6/HLA-DMB/TLR3/FCN3/LAPTM5/LGALS9/RIPK3/CD86/SLAMF8/C4BPA/TRIL/TGFB3/KIT/SYK/SLAMF6/CD1B/CFH/PTPRC/SASH3/F2RL1/BST2/CD28/BCL6/BTK/PLCG2/PYCARD/PTAFR/EVPL/NOD2/HAVCR2/TNFRSF1B/CD300A/ZBTB1/FCRL3/RASGRP1/IRF5/CD40/SLAMF1/WAS/CD80/ANXA1/IL18RAP/SPINK5/DHX58/SUSD4/FGL…
GOBP_REGULATION_OF_HEMOPOIESIS	GOBP_REGULATION_OF_HEMOPOIESIS	373	0.455954071970634	1.87433054015598	1e-10	1.02560606060606e-08	8.103668261563e-09	2312	tags=27%, list=13%, signal=24%	CEACAM1/HCLS1/RAB7B/CD74/MEF2C/HLA-DRA/PIK3R1/TYROBP/IL2RG/SFRP1/LEF1/CD27/ASCL2/CD2/HLA-DRB1/NCKAP1L/PRDM1/LAG3/FOXJ1/GPR68/PTPN6/TLR3/CD4/LGALS9/CD86/SLAMF8/PTN/SMARCA2/IKZF3/SYK/CTLA4/PTPRC/HOXB8/SASH3/TMEM176A/CD28/INPP5D/BCL6/BTK/CEBPA/CSF3R/C1QC/TMEM176B/CCR1/ADAM8/DLL1/ITPKB/GPR171/HLA-DOA/ZBTB1/JAG1/FCRL3/RASGRP1/IL7/CD80/MMP14/ANXA1/ZFP36/SPINK5/FGL2/STAT1/BATF/MYB/IRF7/IL7R/ZBTB16/TNF/S…
GOBP_POSITIVE_REGULATION_OF_MAPK_CASCADE	GOBP_POSITIVE_REGULATION_OF_MAPK_CASCADE	446	0.446568556225804	1.85359005683318	1e-10	1.02560606060606e-08	8.103668261563e-09	2564	tags=27%, list=14%, signal=24%	PDGFRB/PDGFRA/CD74/CCL2/CXCL17/MEF2C/CX3CL1/CCL18/ACTA2/CCR7/S100A12/GHR/HTR2B/CD27/GPNMB/HLA-DRB1/CCL5/S100A7/KDR/TLR3/CD4/LAPTM5/LGALS9/AR/MAP4K1/CDON/CCL20/RET/CCL8/TGFB3/KIT/SYK/DDR2/XIAP/P2RY1/CD24/PDGFC/PTPRC/F2RL1/CCL14/JAK2/IGF1/LPAR1/PLCG2/PYCARD/LRRK2/NPNT/CCR1/LPAR3/ADAM8/NOX4/NOD2/HAVCR2/FCRL3/RASGRP1/CCL13/CD40/SLAMF1/PDGFD/WNT7B/RAMP3/NTRK2/CSF1R/NRP1/APOE/CCL23/CFLAR/PLCB1/MYD88/TN…
GOCC_MITOCHONDRIAL_PROTEIN_CONTAINING_COMPLEX	GOCC_MITOCHONDRIAL_PROTEIN_CONTAINING_COMPLEX	237	-0.405755	-2.05714	1.0401206161256e-10	1.05083230605286e-08	8.30298955307804e-09	5988	tags=54%, list=33%, signal=37%	NDUFA9/NDUFV1/MRPS34/ROMO1/NDUFA5/COX6A1/NDUFC1/NDUFS1/MRPL36/MRPL33/MRPS9/MRPS26/MRPL19/NDUFB9/UQCRC1/MRPL39/HADHA/BCKDK/MRPS33/TIMM17A/NDUFS6/COX7A2L/MRPS11/PTCD3/MRPL18/MRPL21/MTX3/MTX1/SLC25A5/TIMM23B/NDUFB3/COX7B/MRPL3/NDUFAB1/TIMM13/NDUFS5/TIMM23/NDUFS2/MRPL20/FOXRED1/AGK/UQCRHL/MRPL1/TIMM9/MRPL41/MRPL17/MRPL10/UQCRQ/PDHA2/NSUN3/NDUFB6/MRPS27/MRPS15/MTX2/MRPS28/MRPS2/BCKDHB/NDUFB10/VDAC1/TO…
GOBP_ALPHA_BETA_T_CELL_ACTIVATION	GOBP_ALPHA_BETA_T_CELL_ACTIVATION	170	0.550665298401645	2.12840811190078	1.06384850787491e-10	1.05899861026548e-08	8.36751434754245e-09	3428	tags=44%, list=19%, signal=36%	CD3D/HLA-DRA/IL2RG/LEF1/ASCL2/HLA-DRB1/RSAD2/NCKAP1L/PRDM1/CD3G/LGALS9/RORA/CD86/SYK/SLAMF6/CD247/PTPRC/SASH3/CD28/BCL6/JAK2/ITPKB/CD300A/BCL11B/ITK/CD80/ANXA1/CD274/EOMES/HLA-E/BATF/DOCK2/MYB/ZBTB16/EBI3/STAT4/PTPN22/GPR183/SOCS1/LY9/GPR18/TNFSF8/CD3E/CCL19/IL2RA/IL4R/STAT6/IL12B/BRAF/NKG7/TNFRSF14/DAPL1/ELF4/CLEC4A/IRF1/ZNF683/SH3RF1/IL12RB1/JAK1/CDH26/TMEM98/SEMA4A/CCR2/GLI3/MALT1/TGFBR2/IL4/I…
GOCC_ORGANELLE_INNER_MEMBRANE	GOCC_ORGANELLE_INNER_MEMBRANE	430	-0.327628	-1.72827	1.82118955557747e-10	1.78661334807303e-08	1.41166500867874e-08	5998	tags=50%, list=33%, signal=34%	COQ3/NDUFA9/NDUFV1/MRPS34/ROMO1/NDUFA5/ENDOG/UCP2/SMAD3/COX6A1/NDUFC1/LETM1/NDUFS1/KCNH1/ERAL1/HIGD2A/MRPL36/MRPL33/MRPS9/PISD/MRPS26/MRPL19/NDUFB9/UQCRC1/NDUFAF3/ABCB10/MRPL39/HADHA/CNP/CYP2U1/MRPS33/TDH/TIMM17A/NDUFS6/COX7A2L/MTG1/MRPS11/SLC25A40/ALDH18A1/SPHK2/PTCD3/MRPL18/MRPL21/MTX3/CRLS1/COQ10B/OMA1/MTX1/PTGS2/SLC25A5/TIMM23B/NDUFB3/COX7B/MPV17/SLC25A20/UNC50/MRPL3/NDUFAB1/TIMM13/ATAD3B/COQ…
GOBP_ANTIGEN_PROCESSING_AND_PRESENTATION	GOBP_ANTIGEN_PROCESSING_AND_PRESENTATION	107	0.615397077572273	2.26991445407782	2.33823492705246e-10	2.26107317445973e-08	1.78655212997798e-08	3424	tags=49%, list=19%, signal=40%	HLA-DPA1/CD74/HLA-DMA/HLA-DRA/HLA-DQA1/HLA-DPB1/CCR7/FCER1G/HLA-DRB1/CD8A/HLA-DRB5/SLC11A1/HLA-DMB/CTSS/CD209/PSMB8/CD1B/RFTN1/PYCARD/NOD2/HLA-DOA/WAS/ERAP2/FGL2/HLA-E/CD68/HLA-DQA2/MR1/HLA-DOB/CCL19/UNC93B1/FCGR1A/HLA-B/ULBP2/CD1C/CLEC4A/TAP1/LILRB2/LGMN/HLA-F/CCL21/CD1A/TAPBPL/HLA-H/LNPEP/PDIA3/FCER2/CTSH/CTSE/MFSD6/HLA-G/HLA-DQB2
GOBP_KERATINIZATION	GOBP_KERATINIZATION	79	0.655708672018905	2.3197040375334	2.37551897382389e-10	2.26477294842449e-08	1.78947544936978e-08	2206	tags=39%, list=12%, signal=35%	KRT4/SPRR3/KRT5/KRT6C/KRT6A/KRT6B/CASP14/KLK5/TGM1/CNFN/KRT3/SPRR1A/SPRR2D/LCE3D/CDH3/SFN/SPRR2F/KRT78/IVL/EVPL/SPRR2E/LCE3E/LCE3A/TCHH/KRTAP6-2/KRT75/LCE1A/PPL/SPRR2G/LCE2A/KRT16
GOBP_B_CELL_ACTIVATION	GOBP_B_CELL_ACTIVATION	258	0.491812176846441	1.99169443732831	3.22529992470778e-10	3.03222988754819e-08	2.39586972477196e-08	3177	tags=33%, list=17%, signal=27%	CD74/MEF2C/PIK3R1/CD38/TYROBP/VCAM1/IL2RG/PRLR/SFRP1/ITM2A/LEF1/CD27/NCKAP1L/IRF8/FOXJ1/PTPN6/LAPTM5/CD86/GAPT/SLAMF8/MFNG/CD180/CD79A/KIT/IKZF3/SYK/CTLA4/TBC1D10C/PTPRC/SASH3/BST2/TRAF3IP2/CD28/INPP5D/BCL6/BTK/PLCG2/DLL1/PRKCB/MS4A1/PIK3R3/NOD2/CD300A/ZBTB1/FCRL3/RASGRP1/CD40/VAV3/IL7/MMP14/DOCK10/LAX1/SAMSN1/BATF/IL7R/SPI1/GPR183/TNFRSF13B/LYL1/CR1/WNT3A/TNFSF13B/STAT6/TLR9/BANK1/RBPJ/TICAM1/LA…
GOBP_REGULATION_OF_LYMPHOCYTE_DIFFERENTIATION	GOBP_REGULATION_OF_LYMPHOCYTE_DIFFERENTIATION	202	0.519882202872913	2.04215065098859	3.43070397576441e-10	3.1811555084862e-08	2.5135410094966e-08	2823	tags=34%, list=15%, signal=29%	CD74/HLA-DRA/IL2RG/SFRP1/LEF1/CD27/ASCL2/CD2/HLA-DRB1/NCKAP1L/PRDM1/LAG3/FOXJ1/PTPN6/LGALS9/CD86/SLAMF8/SMARCA2/IKZF3/SYK/CTLA4/PTPRC/SASH3/CD28/INPP5D/BCL6/BTK/ADAM8/ITPKB/HLA-DOA/ZBTB1/FCRL3/RASGRP1/IL7/CD80/MMP14/ANXA1/SPINK5/FGL2/BATF/IL7R/ZBTB16/SPI1/DUSP10/SOCS1/CR1/DTX1/RHOH/MDK/CCL19/IL2RA/IL4R/IL12B/BRAF/ARID1A/TLR9/SOX13/CAMK4/IRF1/ZNF683/SH3RF1/TCF7/IL12RB1/LILRB2/CCR2/GLI3/MALT1/ZEB1/…
GOBP_ERK1_AND_ERK2_CASCADE	GOBP_ERK1_AND_ERK2_CASCADE	312	0.471810106109343	1.92610090948216	3.5211562485172e-10	3.22090630354228e-08	2.5449494877263e-08	2707	tags=29%, list=15%, signal=25%	PDGFRB/CEACAM1/PDGFRA/CD74/CCL2/CXCL17/CX3CL1/CCL18/ACTA2/CCR7/HTR2B/GBP1/GPNMB/HLA-DRB1/CCL5/S100A7/KDR/PTPN6/CD4/LGALS9/PTEN/CCL20/LMO3/CCL8/SYK/DDR2/NDRG2/P2RY1/TBC1D10C/PDGFC/PTPRC/F2RL1/CCL14/IGF1/PYCARD/NPNT/CCR1/NOX4/NOD2/HAVCR2/RASGRP1/CCL13/SLAMF1/PDGFD/RAMP3/NTRK2/CSF1R/WNK4/NRP1/APOE/CCL23/CFLAR/TNF/RPS6KA6/DUSP10/CCL3L3/PTPN22/GPR183/EDN1/VRK3/SPRY1/CCL19/CCL22/BRAF/CHI3L1/GCNT2/DDR1/…
GOBP_NEGATIVE_REGULATION_OF_LYMPHOCYTE_ACTIVATION	GOBP_NEGATIVE_REGULATION_OF_LYMPHOCYTE_ACTIVATION	160	0.54494804817117	2.09326333766876	4.25738545358297e-10	3.84243228470708e-08	3.03603866521475e-08	3968	tags=46%, list=22%, signal=36%	CEACAM1/CD74/IDO1/VTCN1/TYROBP/SFRP1/ASCL2/GPNMB/HLA-DRB1/NCKAP1L/LAG3/FOXJ1/PTPN6/PDE5A/LAPTM5/LGALS9/CD86/PAG1/CTLA4/TBC1D10C/INPP5D/BCL6/BTK/HAVCR2/CD300A/CD80/ANXA1/CD274/LRRC32/LAX1/FGL2/SAMSN1/SDC4/CTSG/PTPN22/SOCS1/TNFRSF13B/CR1/DTX1/MDK/IL2RA/IL4R/TNFRSF14/BANK1/DAPL1/IRF1/LILRB2/HLA-F/GLI3/TSPAN32/MERTK/IL4/LST1/SOCS5/MNDA/PELI1/PLA2G2D/HLA-G/TNFSF18/PRNP/ARG1/SOCS6/LYN/LGALS3/CLNK/RC3H1…
GOMF_EXTRACELLULAR_MATRIX_STRUCTURAL_CONSTITUENT	GOMF_EXTRACELLULAR_MATRIX_STRUCTURAL_CONSTITUENT	160	0.543383526627081	2.08725367197636	5.84039911777137e-10	5.20179758265716e-08	4.1101202101657e-08	2559	tags=41%, list=14%, signal=35%	MGP/BGN/VWF/DCN/COL6A3/COL17A1/AEBP1/COL18A1/THBS2/LUM/ABI3BP/LAMA2/LAMC2/SPARC/COL3A1/MFAP2/FBLN2/COL6A1/SRPX2/COL4A1/CD4/COL9A2/DPT/MXRA5/COL1A2/NID2/FMOD/VWA1/MFAP4/PODN/MFGE8/NPNT/VCAN/COL5A2/EFEMP2/IGFBP7/COL24A1/OGN/ELN/FGL2/TNC/EMILIN2/LAMA3/COL1A1/CILP/MATN2/LAMA4/COL14A1/CHI3L1/TGFBI/HSPG2/ECM1/IMPG2/MUC4/COL15A1/SPON1/ACAN/COL8A2/PCOLCE/MATN1/CTHRC1/COL16A1/MMRN1/FBN3/PRELP
GOBP_ACTIVATION_OF_INNATE_IMMUNE_RESPONSE	GOBP_ACTIVATION_OF_INNATE_IMMUNE_RESPONSE	247	0.494545564536346	1.99202236173534	6.84335825090042e-10	6.01593402601883e-08	4.75339757659946e-08	2304	tags=27%, list=13%, signal=24%	AIM2/RAB7B/PIK3R1/TYROBP/GBP5/TLR7/IFIH1/GBP2/ESR1/ZBP1/RSAD2/PRKD1/LY96/DDX60/SLC15A3/COLEC12/OASL/CTSS/TLR3/FCN3/LGALS9/TRIL/OAS1/IFI16/SYK/SLC15A2/XIAP/RFTN1/TLR1/F2RL1/LILRA4/BTK/PLCG2/CD14/PYCARD/NOD2/PIK3AP1/HAVCR2/CD300A/LILRA2/FCRL3/CD40/TLR5/DHX58/KCNJ8/CYLD/CD300LF/IRF7/MYD88/TNF/TRIM5/EIF2AK2/PTPN22/S100A14/NAGK/UNC93B1/TRIM15/TLR9/ALPK1/TLR6/DAB2IP/TICAM1/BIRC3/RNF125/HEXIM1/IRF1/PYHI…
GOBP_CALCIUM_MEDIATED_SIGNALING	GOBP_CALCIUM_MEDIATED_SIGNALING	191	0.522239300521846	2.04357271806676	6.99864553170622e-10	6.07356815437428e-08	4.79893629508763e-08	3654	tags=40%, list=20%, signal=33%	PDGFRB/PDGFRA/DEFB1/CCR7/PLEK/VCAM1/HTR2B/RCAN2/GBP1/CLIC2/PRKD1/LMCD1/KDR/ERBB3/CD4/TRAT1/CCL20/SYK/HOMER2/CAMK2D/TBC1D10C/PTPRC/GSTM2/NCALD/BTK/CXCR3/IGF1/PLCG2/LRRK2/CCR1/CHP2/SLC8A2/ATP2B4/EDN2/GRIN2C/CCR4/KCNJ8/SLC9A1/CCR8/NFAT5/TRPM2/TNNI3/TMEM38B/TNF/EDN1/CXCR4/CD3E/FCGR3A/P2RX4/SGCD/CASQ1/SLC24A4/GSK3B/LAT2/TMEM100/CCR2/AKAP5/AGTR1/PPP3R1/DYRK2/MCTP2/LAT/CCR3/MCTP1/SELE/CCR5/CXCR6/HRC/CMK…
GOBP_EXTERNAL_ENCAPSULATING_STRUCTURE_ORGANIZATION	GOBP_EXTERNAL_ENCAPSULATING_STRUCTURE_ORGANIZATION	304	0.465469476637434	1.90031333488116	8.99634218369572e-10	7.70838484068814e-08	6.09066151037415e-08	2591	tags=33%, list=14%, signal=29%	PDGFRA/MMP12/COL17A1/ITGA8/AEBP1/MMP7/LCP1/COL18A1/KLK5/TGM1/LUM/ABI3BP/LAMA2/MYH11/COL3A1/CTSK/SULF1/MMP11/SMOC2/KLK7/COL4A1/CTSS/MMP9/COL9A2/KIF9/ELF3/DPT/EGFL6/MMP2/DDR2/ECM2/COL1A2/NID2/WT1/CRISPLD2/FMOD/HPSE2/ADAMTSL2/VWA1/MFAP4/MIA/NPNT/ADAM8/COL5A2/TNFRSF1B/EFEMP2/COL24A1/MMP14/FAP/SPINT2/SFRP2/LRP1/MMP28/SPINK5/HAS3/ADAMTS5/WDR72/DPP4/MIR98/ELN/CFLAR/PBXIP1/ADAMTS9/TMEM38B/SULF2/CTSG/AXIN…
GOBP_REGULATION_OF_MONONUCLEAR_CELL_MIGRATION	GOBP_REGULATION_OF_MONONUCLEAR_CELL_MIGRATION	113	0.58458361925007	2.17356051170267	1.05601566938841e-09	8.93521258261269e-08	7.06002054758226e-08	2638	tags=38%, list=14%, signal=33%	APOD/CXCL10/CCL2/CXCL17/CCR7/PLA2G7/DOCK8/ASCL2/JAM3/CCL5/S100A7/JAM2/LGALS9/RIPK3/SLAMF8/CCL20/C3AR1/PYCARD/CCR1/ADAM8/SLAMF1/PDGFD/CXCL12/CORO1A/CSF1R/CXCL13/MOSPD2/PLCB1/TNF/SPI1/S100A14/RARRES2/MDK/TNFRSF14/MAPK3/ECM1/AIF1/IL34/C5AR1/LGMN/CCR2/NBL1/CCL21
GOBP_ANTIGEN_RECEPTOR_MEDIATED_SIGNALING_PATHWAY	GOBP_ANTIGEN_RECEPTOR_MEDIATED_SIGNALING_PATHWAY	170	0.533874862027971	2.06351043070713	1.19068601451889e-09	9.95031312626959e-08	7.86208660139114e-08	4082	tags=45%, list=22%, signal=35%	CEACAM1/MEF2C/CD3D/CD38/HLA-DPB1/VTCN1/CCR7/GBP1/HLA-DRB1/CD8A/NCKAP1L/CD3G/PTPN6/SKAP1/LAPTM5/TRAT1/CD79A/SYK/CTLA4/CD247/PTPRC/RFTN1/BTN3A1/LPXN/PVRIG/CD28/INPP5D/BTK/BTN3A3/PLCG2/PRKCB/MS4A1/CD300A/FCRL3/THY1/VAV3/ITK/PDE4B/LAX1/PRKCH/PTPN22/CACNB4/CD3E/CD226/BRAF/BANK1/SH2D1A/LAT2/FCHO1/ELF1/CACNB3/BTNL2/RNF31/MALT1/LAT/STK11/ICOSLG/MNDA/RBCK1/ZAP70/SOS1/PRNP/CD22/SPPL3/LYN/LGALS3/PRAM1/RC3H1…
GOBP_NEGATIVE_REGULATION_OF_VIRAL_PROCESS	GOBP_NEGATIVE_REGULATION_OF_VIRAL_PROCESS	87	0.630913001332584	2.24835	1.38169401291285e-09	1.14057155773257e-07	9.01205042311961e-08	2201	tags=40%, list=12%, signal=36%	MX1/IFIT1/OAS2/CIITA/IFIH1/CCL5/RSAD2/IFIT5/SLPI/OASL/FCN3/OAS1/IFI16/IFITM1/APOBEC3D/BST2/CH25H/MID2/APOBEC3B/TRIM59/ZFP36/STAT1/ISG20/APOBEC3C/TNF/TRIM5/EIF2AK2/PROX1/RNASEL/IFITM3/PLSCR1/GSN/TRIM15/IFITM2/HEXIM1
GOCC_CORNIFIED_ENVELOPE	GOCC_CORNIFIED_ENVELOPE	57	0.690072659791639	2.31236074626009	1.78209590609313e-09	1.43733918410796e-07	1.13569140966986e-07	2206	tags=61%, list=12%, signal=54%	SPRR3/CSTA/SPRR2A/CASP14/DSG3/KRT14/TGM1/CNFN/SPRR1A/SPRR2D/DSC2/KLK6/SCEL/KLK7/DSC3/SPRR2F/CST6/PKP1/DSP/IVL/EVPL/SPRR2E/FLG2/ANXA1/DSG1/DSC1/TCHH/JUP/KRT75/FLG/SERPINB2/PPL/SPRR2G/CAPN1/KRT16
GOBP_REGULATION_OF_INFLAMMATORY_RESPONSE	GOBP_REGULATION_OF_INFLAMMATORY_RESPONSE	390	0.437550023280018	1.80284203474641	1.78366806714534e-09	1.43733918410796e-07	1.13569140966986e-07	3144	tags=29%, list=17%, signal=25%	ALOX5AP/AIM2/IL33/CXCL17/DNASE1L3/IDO1/CX3CL1/ACP5/CCR7/CDH5/S100A12/S100A8/TLR7/PLA2G7/S100A9/C2CD4B/ESR1/ZBP1/HLA-DRB1/CCL5/GPSM3/PTPN6/IL10RA/AOAH/TLR3/MMP9/RORA/SLAMF8/NT5E/SYK/XIAP/PTPRC/MAPK13/BRD4/HAMP/CD28/BCL6/IL22RA1/BTK/JAK2/DUOXA1/IGF1/CEBPA/PLCG2/PYCARD/LRRK2/ADAM8/NOD2/PIK3AP1/ALOX5/TNFRSF1B/GPR4/ANXA1/ZFP36/PDCD4/CYLD/CARD16/APOE/USP18/SHPK/HLA-E/IL16/TNC/MYD88/TNF/MIRLET7G/GSDMD/G…
GOBP_MONOCYTE_CHEMOTAXIS	GOBP_MONOCYTE_CHEMOTAXIS	65	0.66906140324987	2.27932093831265	1.96735033137289e-09	1.54848772012362e-07	1.22351371281587e-07	3625	tags=55%, list=20%, signal=45%	CXCL10/CCL2/CXCL17/CX3CL1/CCL18/S100A12/PLA2G7/CCL5/S100A7/SLAMF8/CCL20/CCL8/CCL14/CCR1/FOLR2/CCL13/ANXA1/CXCL12/CCL23/MOSPD2/CTSG/CCL3L3/S100A14/CCL19/CCL22/AIF1/LGMN/CCR2/NBL1/CCL21/CCL16/IL6R/CX3CR1/TNFSF18/LYN/LGALS3
GOBP_NEGATIVE_REGULATION_OF_LEUKOCYTE_CELL_CELL_ADHESION	GOBP_NEGATIVE_REGULATION_OF_LEUKOCYTE_CELL_CELL_ADHESION	142	0.554303809360627	2.11206398770284	1.96142192950691e-09	1.54848772012362e-07	1.22351371281587e-07	4018	tags=46%, list=22%, signal=36%	CEACAM1/CD74/IDO1/VTCN1/ASCL2/GPNMB/HLA-DRB1/NCKAP1L/LAG3/FOXJ1/PTPN6/PDE5A/LAPTM5/LGALS9/CD86/PAG1/CTLA4/BCL6/HAVCR2/CD300A/CD80/ANXA1/CXCL12/CD274/LRRC32/LAX1/FGL2/SDC4/CTSG/MIRLET7G/PTPN22/SOCS1/CR1/DTX1/MDK/IL2RA/IL4R/TNFRSF14/DAPL1/MIR222/IRF1/LILRB2/GLI3/TSPAN32/CCL21/ASS1/IL4/SOCS5/PELI1/PLA2G2D/HLA-G/TNFSF18/PRNP/ARG1/SOCS6/LGALS3/RC3H1/IL10/DUSP22/SCGB1A1/RUNX1/FCGR2B/CASP3/TNFRSF21/MIR2…
GOBP_CELL_MATRIX_ADHESION	GOBP_CELL_MATRIX_ADHESION	223	0.493916908998762	1.96365227203472	2.38304238592755e-09	1.8541165414188e-07	1.46500161680555e-07	3204	tags=31%, list=17%, signal=26%	CEACAM6/APOD/MMP12/CD34/COL17A1/ITGA8/CX3CL1/PIK3R1/CCR7/CDH11/CD96/VCAM1/SFRP1/JAM3/COL3A1/ITGB7/KDR/ACVRL1/SKAP1/PTEN/ECM2/NID2/BCL6/RIN2/FERMT3/PLAU/ITGAL/NPNT/PARVG/EFEMP2/JAG1/THY1/MMP14/SORBS1/SLC9A1/FAM107A/ITGB6/NRP1/ADAMTS9/SDC4/JUP/EPHA1/PTPRA/UTRN/MINK1/CD3E/FERMT1/TESK2/DDR1/TIAM1/ITGB2/MUC4/GSK3B/SGCE/EMP2/ITGA9/ITGA2/WNT4/COL16A1/ITGA11/CCL21/SEMA3E/PTPRK/GPM6B/LYPD3/PTK2B/ADAM15/ST…
GOBP_REGULATION_OF_LEUKOCYTE_DIFFERENTIATION	GOBP_REGULATION_OF_LEUKOCYTE_DIFFERENTIATION	301	0.467407743203697	1.90382255150402	2.66714641268137e-09	2.05158114402729e-07	1.62102523000407e-07	2312	tags=28%, list=13%, signal=25%	CEACAM1/HCLS1/CD74/HLA-DRA/PIK3R1/TYROBP/IL2RG/SFRP1/LEF1/CD27/ASCL2/CD2/HLA-DRB1/NCKAP1L/PRDM1/LAG3/FOXJ1/GPR68/PTPN6/TLR3/CD4/LGALS9/CD86/SLAMF8/SMARCA2/IKZF3/SYK/CTLA4/PTPRC/SASH3/TMEM176A/CD28/INPP5D/BCL6/BTK/C1QC/TMEM176B/CCR1/ADAM8/ITPKB/HLA-DOA/ZBTB1/FCRL3/RASGRP1/IL7/CD80/MMP14/ANXA1/SPINK5/FGL2/BATF/IRF7/IL7R/ZBTB16/TNF/SPI1/DUSP10/SOCS1/CR1/DTX1/RHOH/RASSF2/MDK/CCL19/IL2RA/IL4R/IL12B/BR…
GOBP_MYELOID_CELL_ACTIVATION_INVOLVED_IN_IMMUNE_RESPONSE	GOBP_MYELOID_CELL_ACTIVATION_INVOLVED_IN_IMMUNE_RESPONSE	94	0.601094357409711	2.17954329113417	2.94687313910894e-09	2.24127913243016e-07	1.77091217265671e-07	3705	tags=54%, list=20%, signal=44%	IL33/DNASE1L3/TYROBP/FCER1G/PTGDS/RAC2/GRP/SCNN1B/PTPN6/LGALS9/KIT/SYK/FCER1A/F2RL1/BTK/PLCG2/PYCARD/PTAFR/DYSF/HAVCR2/CD300A/LILRA2/RASGRP1/SLAMF1/DOCK2/MYD88/TNF/SPI1/PIK3CG/IL4R/PLA2G3/ITGB2/TICAM1/FES/LAT2/ENPP3/ANXA3/SNAP23/VAMP2/PTGDR/CCR2/STXBP2/LAT/IL4/DNASE1/GAB2/CX3CR1/LYN/GRN/CLNK/PRAM1
GOBP_RESPONSE_TO_MOLECULE_OF_BACTERIAL_ORIGIN	GOBP_RESPONSE_TO_MOLECULE_OF_BACTERIAL_ORIGIN	336	0.449283350611168	1.83857081889924	4.17757651318254e-09	3.1420017130814e-07	2.48260424134275e-07	3430	tags=34%, list=19%, signal=28%	CXCL10/CCL2/MEF2C/IDO1/CXCL11/CX3CL1/ACP5/CXCL9/CCR7/GBP5/S100A8/CD96/VCAM1/S100A9/GBP2/CD6/S100A7/IRF8/SLPI/LY96/GJB2/FMO1/SLC11A1/IL10RA/CLDN1/THBD/MMP9/LGALS9/CD86/LY86/CD180/PTGER1/CD24/TLR1/GBP3/BTK/JAK2/PLCG2/CD14/PYCARD/PTAFR/NOD2/HAVCR2/TNFRSF1B/LILRA2/IRF5/CD40/CD80/ZFP36/PDCD4/IL12RB2/CD274/PDE4B/KCNJ8/MRC1/CARD16/SHPK/CD68/CXCL13/ABCA1/HPGD/CTSG/MYD88/TNF/TRIM5/SPI1/DUSP10/PTPN22/EDN1/…
GOCC_CELL_CELL_JUNCTION	GOCC_CELL_CELL_JUNCTION	474	0.416535857808486	1.7340165838758	5.01729065451142e-09	3.73209235608657e-07	2.94885527074292e-07	3152	tags=28%, list=17%, signal=24%	CEACAM1/COL17A1/CDH1/PIK3R1/DSG3/FAT2/CDH5/CDH11/C1QTNF5/GRHL2/JAM3/CD2/PECAM1/CDH3/AMOT/MPP7/DSC2/PRKD1/SHROOM2/GJB2/CD53/PTPN6/TMEM47/GJA1/BAIAP2L2/ARHGEF6/SKAP1/CLDN1/JAM2/ILDR1/F11R/FRMD4A/CLDN7/CLDN4/DSC3/KIT/GAB1/S100A11/PKP1/DSP/MARVELD3/STXBP6/GJD3/TJP3/FXYD1/GJB3/DES/POF1B/GJB5/DLL1/CLDN23/EVPL/JAG1/EPCAM/PERP/SYNPO/TJP2/WAS/ITK/ANXA1/TMOD3/TRIM29/CLDN3/CORO1A/DSG1/FRMD6/LRRC7/SORBS1/WNK…
GOBP_REGULATION_OF_LEUKOCYTE_CHEMOTAXIS	GOBP_REGULATION_OF_LEUKOCYTE_CHEMOTAXIS	113	0.571019744495593	2.12312820128345	5.62489513283347e-09	4.13857773414671e-07	3.27003342905342e-07	2638	tags=40%, list=14%, signal=34%	CXCL10/CD74/CCL2/CXCL17/CCR7/PLA2G7/JAM3/RAC2/CCL5/S100A7/GPSM3/NCKAP1L/LGALS9/SLAMF8/PTN/F2RL1/C3AR1/PGF/CCR1/NOD2/SLAMF1/CXCL12/EDN2/CSF1R/MMP28/DPP4/CXCL13/MOSPD2/SPI1/EDN1/S100A14/GPR18/RARRES2/MDK/RIN3/CCL19/MAPK3/AIF1/THBS4/IL34/C5AR1/LGMN/CCR2/NBL1/CCL21
GOBP_ANTIGEN_PROCESSING_AND_PRESENTATION_OF_EXOGENOUS_ANTIGEN	GOBP_ANTIGEN_PROCESSING_AND_PRESENTATION_OF_EXOGENOUS_ANTIGEN	44	0.725752092682045	2.30275912152681	6.37125313089839e-09	4.63731316591949e-07	3.66410154590772e-07	3424	tags=64%, list=19%, signal=52%	HLA-DPA1/CD74/HLA-DMA/HLA-DRA/HLA-DQA1/HLA-DPB1/FCER1G/HLA-DRB1/HLA-DRB5/HLA-DMB/CTSS/CD1B/HLA-DOA/HLA-E/HLA-DQA2/MR1/HLA-DOB/UNC93B1/FCGR1A/CD1C/CLEC4A/LGMN/HLA-F/CD1A/LNPEP/CTSE/MFSD6/HLA-DQB2
GOBP_NEGATIVE_REGULATION_OF_VIRAL_GENOME_REPLICATION	GOBP_NEGATIVE_REGULATION_OF_VIRAL_GENOME_REPLICATION	50	0.696905554117016	2.27975364421265	1.03879334675144e-08	7.48041719591542e-07	5.91053638840321e-07	1862	tags=46%, list=10%, signal=41%	MX1/IFIT1/OAS2/IFIH1/CCL5/RSAD2/IFIT5/SLPI/OASL/OAS1/IFI16/IFITM1/APOBEC3D/BST2/APOBEC3B/ISG20/APOBEC3C/TNF/EIF2AK2/PROX1/RNASEL/IFITM3/PLSCR1
GOBP_NEGATIVE_REGULATION_OF_CELL_CELL_ADHESION	GOBP_NEGATIVE_REGULATION_OF_CELL_CELL_ADHESION	193	0.504161910528483	1.97153399831264	1.23099438154712e-08	8.7711589144131e-07	6.93039606940821e-07	4018	tags=42%, list=22%, signal=33%	CEACAM1/CD74/IDO1/CDH1/VTCN1/ASCL2/GPNMB/HLA-DRB1/ALOX12/NCKAP1L/LAG3/FOXJ1/PTPN6/PDE5A/LAPTM5/FXYD5/LGALS9/CD86/PAG1/CTLA4/BCL6/IL1RN/JAK2/MBP/HAVCR2/CD300A/JAG1/EPCAM/CD80/ANXA1/SPINT2/CXCL12/CD274/LRRC32/MUC21/LAX1/FGL2/SDC4/CTSG/MIRLET7G/SPI1/PTPN22/SOCS1/CR1/DTX1/MDK/IL2RA/IL4R/TNFRSF14/DAPL1/MIR222/IRF1/LILRB2/PRKCD/GLI3/TSPAN32/CCL21/ASS1/IL4/SOCS5/ABCA12/MYADM/PELI1/PLA2G2D/HLA-G/TNFSF18/…
GOBP_POSITIVE_REGULATION_OF_CHEMOTAXIS	GOBP_POSITIVE_REGULATION_OF_CHEMOTAXIS	138	0.552037550121824	2.09970438291575	1.27061259152795e-08	8.95914232505486e-07	7.07892826486128e-07	2706	tags=41%, list=15%, signal=35%	PDGFRB/CXCL10/PDGFRA/CD74/CXCL17/CCR7/PLA2G7/RAC2/CCL5/S100A7/GPSM3/NCKAP1L/PRKD1/SMOC2/KDR/LGALS9/PTN/F2RL1/LPAR1/C3AR1/PGF/CCR1/SLAMF1/PDGFD/CXCL12/EDN2/CSF1R/CCR4/NRP1/CXCL13/MOSPD2/S1PR1/IL16/SPI1/EDN1/CXCR4/S100A14/RARRES2/MDK/CCL19/P2RX4/FGFR1/MAPK3/SEMA5A/TIAM1/AIF1/THBS4/DSCAM/ITGA2/IL34/FGF10/C5AR1/LGMN/CCR2/CCL21/TMSB4X
GOBP_REGULATION_OF_VIRAL_PROCESS	GOBP_REGULATION_OF_VIRAL_PROCESS	157	0.526927772685385	2.02394859095202	1.33975803146409e-08	9.34930114946436e-07	7.38720624836576e-07	2201	tags=30%, list=12%, signal=27%	MX1/CD74/IFIT1/OAS2/TRIM22/CIITA/IFIH1/HLA-DRB1/CCL5/RSAD2/IFIT5/SLPI/OASL/CD4/FCN3/LGALS9/CD209/OAS1/IFI16/IFITM1/APOBEC3D/BST2/CD28/CH25H/MID2/APOBEC3B/TRIM59/ZFP36/STAT1/ISG20/APOBEC3C/TNF/TRIM5/EIF2AK2/LAMP3/TRIM38/STOM/CXCR4/PROX1/RNASEL/IFITM3/PLSCR1/GSN/TRIM15/TMPRSS2/IFITM2/HEXIM1
GOBP_ANTIGEN_PROCESSING_AND_PRESENTATION_OF_PEPTIDE_ANTIGEN	GOBP_ANTIGEN_PROCESSING_AND_PRESENTATION_OF_PEPTIDE_ANTIGEN	65	0.651305228782189	2.21883019702653	1.58058609965267e-08	1.09173339883152e-06	8.62616323559098e-07	3424	tags=55%, list=19%, signal=45%	HLA-DPA1/CD74/HLA-DMA/HLA-DRA/HLA-DQA1/HLA-DPB1/FCER1G/HLA-DRB1/HLA-DRB5/SLC11A1/HLA-DMB/CTSS/CD209/PYCARD/HLA-DOA/ERAP2/HLA-E/HLA-DQA2/MR1/HLA-DOB/UNC93B1/FCGR1A/HLA-B/ULBP2/CLEC4A/TAP1/LGMN/HLA-F/TAPBPL/HLA-H/LNPEP/PDIA3/CTSE/MFSD6/HLA-G/HLA-DQB2
GOBP_REGULATION_OF_CHEMOTAXIS	GOBP_REGULATION_OF_CHEMOTAXIS	214	0.488127493704948	1.92728540600428	1.82533644526343e-08	1.24805074727153e-06	9.86128067877031e-07	3481	tags=40%, list=19%, signal=33%	PDGFRB/CXCL10/PDGFRA/CD74/CCL2/CXCL17/ANGPT2/CCR7/PLA2G7/ST6GAL1/JAM3/RAC2/CCL5/S100A7/GPSM3/NCKAP1L/PRKD1/SMOC2/KDR/LGALS9/SLAMF8/PTN/F2RL1/LPAR1/C3AR1/PGF/CCR1/NOD2/SLAMF1/PDGFD/CXCL12/EDN2/CSF1R/CCR4/MMP28/NRP1/DPP4/CXCL13/MOSPD2/S1PR1/IL16/SPI1/GPR183/EDN1/CXCR4/S100A14/GPR18/WNT3A/RARRES2/MDK/RIN3/CCL19/P2RX4/FGFR1/MAPK3/SEMA5A/TIAM1/AIF1/THBS4/DSCAM/ITGA2/IL34/FGF10/C5AR1/SEMA4A/LGMN/CCR2/N…
GOBP_ANTIGEN_PROCESSING_AND_PRESENTATION_OF_EXOGENOUS_PEPTIDE_ANTIGEN	GOBP_ANTIGEN_PROCESSING_AND_PRESENTATION_OF_EXOGENOUS_PEPTIDE_ANTIGEN	35	0.748459228189871	2.31404589867925	1.9642667820037e-08	1.31644770766168e-06	1.04017087226272e-06	3424	tags=69%, list=19%, signal=56%	HLA-DPA1/CD74/HLA-DMA/HLA-DRA/HLA-DQA1/HLA-DPB1/FCER1G/HLA-DRB1/HLA-DRB5/HLA-DMB/CTSS/HLA-DOA/HLA-E/HLA-DQA2/HLA-DOB/UNC93B1/FCGR1A/CLEC4A/LGMN/HLA-F/LNPEP/CTSE/MFSD6/HLA-DQB2
GOBP_RIBONUCLEOPROTEIN_COMPLEX_BIOGENESIS	GOBP_RIBONUCLEOPROTEIN_COMPLEX_BIOGENESIS	394	-0.316699	-1.65225	1.96141935972363e-08	1.31644770766168e-06	1.04017087226272e-06	5027	tags=36%, list=27%, signal=27%	LSM6/ATM/RPL6/USP39/SBDS/XPO1/RPL26/RPP40/RPUSD4/WDR77/EIF1AX/RRN3/PRPF31/BYSL/BUD13/MRPL20/PELP1/NOB1/CDC73/RPL27/TFB2M/NOP56/RPS7/C1D/MAK16/PA2G4/RPS23/WDR43/GLUL/PRKDC/UTP3/RRP12/UTP20/RPL5/XRN2/EIF2S3/RUVBL2/PRKRA/NIP7/ERI1/RIOK1/NSUN3/NPM1/PHF5A/WBP11/MRPS2/WDR74/ABCE1/PSIP1/SNRPF/EBNA1BP2/NOL3/DDX23/WDR75/SRPK1/RBM34/USP36/EXOSC6/RPL14/NOP2/DDX1/EIF3M/SNRPD1/NGRN/RPS27L/LYAR/DDX20/CUL4A/DIS…
GOBP_GLOMERULUS_DEVELOPMENT	GOBP_GLOMERULUS_DEVELOPMENT	70	0.639423370708765	2.21307013628855	2.24302510288061e-08	1.48853303150969e-06	1.17614143939488e-06	1935	tags=36%, list=11%, signal=32%	PDGFRB/PDGFRA/EDNRA/CD34/MEF2C/PROM1/ANGPT2/ACTA2/PECAM1/WWTR1/SULF1/FOXJ1/NOTCH3/RET/CD24/WT1/HEYL/JAG1/PDGFD/GPR4/BMP7/CFLAR/SULF2/OSR1/MYO1E
GOBP_POSITIVE_REGULATION_OF_INFLAMMATORY_RESPONSE	GOBP_POSITIVE_REGULATION_OF_INFLAMMATORY_RESPONSE	145	0.52809711353983	2.01599238679262	2.84591558209284e-08	1.87029151215402e-06	1.47778202070656e-06	2940	tags=34%, list=16%, signal=29%	ALOX5AP/AIM2/IL33/IDO1/CX3CL1/CCR7/S100A12/S100A8/TLR7/PLA2G7/S100A9/C2CD4B/ZBP1/GPSM3/TLR3/MAPK13/CD28/BTK/CEBPA/PLCG2/PYCARD/LRRK2/ADAM8/GPR4/PDCD4/HLA-E/IL16/TNF/GSDMD/PIK3CG/NUPR1/MDK/IL12B/NKG7/PLA2G3/TLR9/FCGR1A/ETS1/MGST2/CAMK2N1/MIR128-1/CASP1/IL6ST/IL1B/CCR2/TNFRSF1A/SETD4/AGTR1/IL21/CREB3L3
GOMF_INTEGRIN_BINDING	GOMF_INTEGRIN_BINDING	144	0.528668911576822	2.01771183630758	3.2568190510009e-08	2.11975078425241e-06	1.67488842086392e-06	3232	tags=41%, list=18%, signal=34%	VWF/SPP1/ITGA8/CX3CL1/LCP1/VCAM1/JAM3/GPNMB/DST/COL3A1/ITGB7/KDR/JAM2/F11R/PTN/EGFL6/SYK/ECM2/IGF1/FERMT3/ICAM2/MFGE8/ITGAL/NPNT/CIB2/THY1/MMP14/FAP/CXCL12/SFRP2/LGALS8/ADAMTS5/ESM1/ITGB6/ICAM3/CXADR/PTPRZ1/UTRN/FERMT1/CD226/IGF2/TGFBI/ITGB2/THBS4/EMP2/ITGA9/ITGA2/CDH26/COL16A1/ISG15/ITGA11/IL1B/COL5A1/FCER2/ADAM15/ITGAX/ITGAD/CASR/ITGB1BP2
GOBP_T_CELL_MIGRATION	GOBP_T_CELL_MIGRATION	69	0.638642221972417	2.20377327276415	3.5731876065307e-08	2.30351494367679e-06	1.82008683997819e-06	2638	tags=41%, list=14%, signal=35%	APOD/CXCL10/CCL2/CXCL11/DOCK8/ASCL2/CCL5/S100A7/XG/ITGB7/F11R/RIPK3/CCL20/PYCARD/ITGAL/ADAM8/CXCL12/CORO1A/CXCL13/S1PR1/PIK3CG/GPR183/TNFRSF14/ECM1/AIF1/CXCL16/CCR2/CCL21
GOBP_LEUKOCYTE_MEDIATED_CYTOTOXICITY	GOBP_LEUKOCYTE_MEDIATED_CYTOTOXICITY	130	0.543010641615781	2.04847225216571	4.30151519346297e-08	2.74688267401423e-06	2.17040702065396e-06	3493	tags=43%, list=19%, signal=35%	CEACAM1/DNASE1L3/HLA-DRA/TYROBP/CD2/HLA-DRB1/CLEC2A/NCKAP1L/LAG3/SCNN1B/PTPN6/LGALS9/GZMB/RIPK3/SLAMF6/CD1B/PTPRC/F2RL1/TREM1/HAVCR2/RASGRP1/IL18RAP/CORO1A/SLAMF7/HLA-E/IL7R/CTSG/MYD88/SPI1/MR1/KLRB1/FCGR3A/CD226/IL12B/NKG7/FCGR1A/HLA-B/ULBP2/SH2D1A/CD1C/EMP2/LYST/IL12RB1/VAMP2/HLA-F/CD1A/STXBP2/HLA-H/IL21/DNASE1/NLRP6/CTSH/PPP3CB/CX3CR1/HLA-G/ARG1
GOBP_REGULATION_OF_CHROMOSOME_ORGANIZATION	GOBP_REGULATION_OF_CHROMOSOME_ORGANIZATION	219	-0.380456	-1.91143	4.37009938872473e-08	2.76459838899792e-06	2.18440481988297e-06	4069	tags=34%, list=22%, signal=27%	PPHLN1/MAPKAPK5/DHX36/RUVBL2/ANAPC1/USP7/NBN/BUB1B/DPF1/NUF2/UCHL5/NCAPG/PLK1/HNRNPA1/ERCC1/ANAPC2/NEK2/TACC3/MYC/DKC1/BUB1/MAD2L2/MCRS1/SMARCD3/TAL1/FEN1/RIOK2/DYNC1LI1/TPR/KNTC1/ZWINT/CDK2/CENPF/RB1/CCT8/NAT10/TOP2A/ZNF304/BIRC5/PRAP1/CENPE/INO80E/ACTL6B/TCP1/INCENP/HNRNPA2B1/NDC80/BCL7A/SMC6/CCT5/SPC25/FBXO4/PCID2/CDC20/EID3/RUVBL1/USP44/DDX11/TRIP13/PIF1/NCAPD3/CCT2/ANAPC7/POT1/CCT6A/SIRT6/BC…
GOBP_POSITIVE_REGULATION_OF_IMMUNE_EFFECTOR_PROCESS	GOBP_POSITIVE_REGULATION_OF_IMMUNE_EFFECTOR_PROCESS	244	0.463502677915259	1.8639126837828	4.52569650851181e-08	2.83652219130708e-06	2.24123430406905e-06	3144	tags=34%, list=17%, signal=28%	CD74/IL33/HLA-DRA/TYROBP/TLR7/KLK5/RAC2/HLA-DRB1/RSAD2/LAG3/DDX60/KLK7/PTPN6/HLA-DMB/TLR3/FCN3/LAPTM5/LGALS9/CD86/KIT/SYK/SLAMF6/CD1B/PTPRC/SASH3/F2RL1/CD28/BTK/PLCG2/PYCARD/PTAFR/NOD2/CD300A/ZBTB1/RASGRP1/IRF5/CD40/SLAMF1/CD80/ANXA1/IL18RAP/DHX58/HLA-E/MYD88/TNF/SPI1/PTPN22/MR1/CR1/CCL19/IL4R/STAT6/CD226/IL12B/PLA2G3/TNFRSF14/TLR9/FCGR1A/ITGB2/HLA-B/ULBP2/SH2D1A/CD1C/TICAM1/FES/CAMK4/ENPP3/IL12R…
GOCC_DESMOSOME	GOCC_DESMOSOME	26	0.793747744785489	2.31006125307549	5.44507717915878e-08	3.3507024932478e-06	2.6475059471106e-06	1919	tags=50%, list=10%, signal=45%	DSG3/JAM3/DSC2/DSC3/PKP1/DSP/POF1B/EVPL/PERP/DSG1/DSC1/JUP/PPL
GOBP_REGULATION_OF_LEUKOCYTE_MEDIATED_IMMUNITY	GOBP_REGULATION_OF_LEUKOCYTE_MEDIATED_IMMUNITY	230	0.470042138083146	1.87792893321463	5.39803694597803e-08	3.3507024932478e-06	2.6475059471106e-06	3144	tags=34%, list=17%, signal=29%	CEACAM1/DNASE1L3/HLA-DRA/TYROBP/CD96/RAC2/HLA-DRB1/RSAD2/NCKAP1L/LAG3/FOXJ1/PTPN6/TLR3/LGALS9/RIPK3/C4BPA/KIT/SYK/SLAMF6/CD1B/PTPRC/SASH3/F2RL1/BST2/CD28/BCL6/BTK/PLCG2/PTAFR/NOD2/HAVCR2/TNFRSF1B/CD300A/ZBTB1/RASGRP1/CD40/SLAMF1/WAS/CD80/IL18RAP/SUSD4/HLA-E/IL7R/TNF/SPI1/MR1/KLRB1/CR1/IL4R/STAT6/CD226/IL12B/PLA2G3/TLR9/FCGR1A/ITGB2/HLA-B/ULBP2/SH2D1A/CD1C/TICAM1/FES/CAMK4/IL12RB1/HLA-F/IL1B/CCR2/…
GOBP_POSITIVE_REGULATION_OF_HYDROLASE_ACTIVITY	GOBP_POSITIVE_REGULATION_OF_HYDROLASE_ACTIVITY	460	0.40474580239487	1.68188359075808	5.5790733075919e-08	3.40222947919726e-06	2.68821920112607e-06	3031	tags=26%, list=16%, signal=22%	PDGFRB/PDGFRA/EDNRA/AIM2/TNFSF10/CCL2/MEF2C/RGS1/CX3CL1/CCL18/ARHGAP27/CCR7/RASGRP3/PLEK/S100A8/SFRP1/S100A9/DOCK8/ESR1/HTR2B/CCL5/CTSK/FOXJ1/RALGPS2/CTSS/PRSS22/LAPTM5/LGALS9/RIPK3/CD86/RAPGEF5/CCL20/CLDN4/CCL8/KIT/IFI16/SYK/SNX9/TBC1D10C/PTPRC/FAS/REST/CIDEB/ARHGAP25/F2RL1/CCL14/JAK2/MBP/GPR65/LPAR1/PYCARD/UACA/CHP2/CD300A/FCRL3/RASGRP1/THY1/CCL13/CD40/PERP/TBC1D10A/ITK/AGAP6/GNA15/CLDN3/DOCK10…
GOBP_VIRAL_LIFE_CYCLE	GOBP_VIRAL_LIFE_CYCLE	293	0.447007888508223	1.81882405455866	5.74508186509729e-08	3.47218385221817e-06	2.7434925711052e-06	3154	tags=29%, list=17%, signal=24%	MX1/IFI27/CD74/IFIT1/CCL2/OAS2/TRIM22/CIITA/IFIH1/HLA-DRB1/CCL5/RSAD2/IFIT5/SLPI/ITGB7/SELPLG/OASL/CLDN1/CD4/F11R/FCN3/LGALS9/CD209/CD86/DDX6/CCL8/OAS1/IFI16/IFITM1/APOBEC3D/BST2/CD28/CH25H/CLEC5A/MID2/SLAMF1/CD80/APOBEC3B/TRIM59/MRC1/SLC20A2/ITGB6/NRP1/DPP4/APOE/ISG20/CXADR/APOBEC3C/TNF/TRIM5/EIF2AK2/LAMP3/RAB43/TRIM38/STOM/CXCR4/CR1/PROX1/RNASEL/IFITM3/PLSCR1/GSN/TNFRSF14/TRIM15/MIR222/TMPRSS2/…
GOBP_REGULATION_OF_CELL_SUBSTRATE_ADHESION	GOBP_REGULATION_OF_CELL_SUBSTRATE_ADHESION	203	0.48842093088268	1.91720293936964	5.87710878282828e-08	3.52054419035085e-06	2.78170374714024e-06	3243	tags=32%, list=18%, signal=27%	AGR2/CEACAM6/APOD/MMP12/TACSTD2/CX3CL1/ANGPT2/PIK3R1/CCR7/SFRP1/ABI3BP/ST6GAL1/RAC2/GBP1/FBLN2/KDR/ACVRL1/SKAP1/ATXN3/PTEN/EGFL6/ECM2/BCL6/JAK2/RIN2/PLAU/NPNT/EFEMP2/JAG1/THY1/MMP14/SLC9A1/FAM107A/NRP1/SDC4/JUP/COL1A1/EPHA1/PTPRA/UTRN/MINK1/CD3E/FERMT1/MDK/PDPN/BRAF/GCNT2/DDR1/GSK3B/EGFLAM/EMP2/WNT4/OLFM4/ARPC2/COL16A1/CCL21/SEMA3E/GPM6B/CSPG5/PTK2B/MYADM/ADAM15/KANK1/LIMS2/CCDC80
GOBP_EPITHELIAL_CELL_PROLIFERATION	GOBP_EPITHELIAL_CELL_PROLIFERATION	447	0.404395482130197	1.67775813879263	6.24838793036706e-08	3.71011735970655e-06	2.93149206594599e-06	3099	tags=28%, list=17%, signal=24%	KRT4/CEACAM1/TP63/MMP12/CD34/CCL2/MEF2C/TACSTD2/FGFBP1/IRF6/SFRP1/BRCA2/DLX5/TGM1/ESR1/CRNN/HTR2B/SPARC/CDH3/SERPINF1/SULF1/PRKD1/HES5/KDR/MAGED1/FGF7/TBX2/ACVRL1/CLDN1/FUT2/PTN/AR/ALDH1A2/SFN/KIT/OVOL2/DACH1/MARVELD3/BTK/IGF1/PGF/NOD2/ALOX5/JAG1/SDR16C5/BCL11B/WNT2/MMP14/ZFP36/OVOL1/FAP/CXCL12/SFRP2/GPC3/TNFSF12/NR2F2/NRP1/STXBP4/AKT3/MIR98/APOE/STAT1/CFLAR/APLNR/SULF2/TNF/GPX1/DUSP10/LRG1/WDR48…
GOBP_TUMOR_NECROSIS_FACTOR_SUPERFAMILY_CYTOKINE_PRODUCTION	GOBP_TUMOR_NECROSIS_FACTOR_SUPERFAMILY_CYTOKINE_PRODUCTION	179	0.497051325246607	1.94033295289362	6.58265537453056e-08	3.8746081939302e-06	3.06146196411806e-06	2138	tags=29%, list=12%, signal=26%	IL33/CX3CL1/ACP5/PIK3R1/OAS2/TYROBP/IFIH1/CD2/GPNMB/LY96/ZBTB20/PTPN6/TLR3/LGALS9/CD86/OAS1/SYK/PTPRC/TLR1/SASH3/LILRA4/BTK/CYBB/JAK2/IGF1/PLCG2/CD14/PYCARD/LRRK2/PTAFR/ADAM8/NOD2/HAVCR2/LILRA2/RASGRP1/SLAMF1/ZFP36/CD274/MIR98/HLA-E/MYD88/PTPN22/GPR18/ARFGEF2/FCGR3A/CCL19/IL12B/TLR9/ELF4/CLEC4A/TICAM1/TMEM106A
GOBP_WOUND_HEALING	GOBP_WOUND_HEALING	397	0.413608198049178	1.70237561796874	7.06757374456357e-08	4.12417298939231e-06	3.25865174193534e-06	3075	tags=27%, list=17%, signal=23%	SPRR3/VWF/CEACAM1/PDGFRA/KRT6A/MMP12/CD34/SERPING1/ENTPD1/CX3CL1/LCP1/PLEK/HBB/FCER1G/DST/COL3A1/ALOX12/GRHL3/SMOC2/KDR/SLC11A1/PTPN6/ACVRL1/CLDN1/MYLK/THBD/ERBB3/F11R/PTEN/CLDN4/DUOX1/SYK/DDR2/P2RY1/SERPINA1/DGKA/DSP/F2RL1/JAK2/IGF1/FERMT3/PLAU/PLCG2/EVPL/ALOX5/CD40/VAV3/WAS/F10/GPR4/ANXA1/FAP/CLDN3/ANXA8/ELK3/MYL9/ITGB6/APOE/CFLAR/SDC4/CTSG/TNF/EMILIN2/GPX1/ENPP4/PIK3CG/DGKE/LRG1/FZD6/EDN1/CXCR…
GOBP_ANTIGEN_PROCESSING_AND_PRESENTATION_OF_EXOGENOUS_PEPTIDE_ANTIGEN_VIA_MHC_CLASS_II	GOBP_ANTIGEN_PROCESSING_AND_PRESENTATION_OF_EXOGENOUS_PEPTIDE_ANTIGEN_VIA_MHC_CLASS_II	26	0.79074782367375	2.30133051769005	7.223037514431e-08	4.17886674659687e-06	3.30186717146414e-06	1896	tags=58%, list=10%, signal=52%	HLA-DPA1/CD74/HLA-DMA/HLA-DRA/HLA-DQA1/HLA-DPB1/FCER1G/HLA-DRB1/HLA-DRB5/HLA-DMB/CTSS/HLA-DOA/HLA-DQA2/HLA-DOB/UNC93B1
GOBP_REGULATION_OF_EPITHELIAL_CELL_PROLIFERATION	GOBP_REGULATION_OF_EPITHELIAL_CELL_PROLIFERATION	377	0.420217603337668	1.72775953022416	7.63935993852472e-08	4.38227351049778e-06	3.4625858918505e-06	3099	tags=29%, list=17%, signal=25%	KRT4/CEACAM1/TP63/MMP12/CCL2/MEF2C/TACSTD2/FGFBP1/IRF6/SFRP1/BRCA2/DLX5/TGM1/CRNN/HTR2B/SPARC/CDH3/SERPINF1/SULF1/PRKD1/HES5/KDR/MAGED1/FGF7/ACVRL1/CLDN1/FUT2/PTN/AR/ALDH1A2/SFN/OVOL2/MARVELD3/BTK/IGF1/PGF/NOD2/ALOX5/JAG1/BCL11B/WNT2/ZFP36/OVOL1/CXCL12/SFRP2/GPC3/TNFSF12/NR2F2/NRP1/STXBP4/AKT3/MIR98/APOE/STAT1/CFLAR/APLNR/SULF2/TNF/GPX1/DUSP10/LRG1/WDR48/NFIB/NUPR1/TIE1/WNT3A/PROX1/MDK/OSR1/IL12B…
GOCC_ENDOCYTIC_VESICLE	GOCC_ENDOCYTIC_VESICLE	332	0.429538763583176	1.75657997849979	7.72019972623397e-08	4.39143125604015e-06	3.46982174338742e-06	2747	tags=27%, list=15%, signal=24%	HLA-DPA1/HCLS1/RAB7B/CD74/CD3D/HLA-DRA/HLA-DQA1/HLA-DPB1/TLR7/HBB/SGIP1/SPARC/RAC2/HLA-DRB1/AMOT/CD3G/HLA-DRB5/SLC11A1/COLEC12/BTC/CTSS/CD4/SYK/SLC15A2/CTLA4/CAMK2D/TLR1/HVCN1/CYBB/RIN2/LPAR1/SLC9A9/CSF3R/MPEG1/ADAM8/NOD2/DYSF/NOSTRIN/SLAMF1/WAS/WNT7B/STAB1/CORO1A/CD163/LRP1/DPP4/STXBP4/APOE/NCF4/HLA-E/WNT5B/ABCA1/HBA2/IL7R/HLA-DQA2/RAB43/RAB13/WNT3A/STON2/RIN3/HBA1/CDC42EP4/GSN/UNC93B1/MYO1E/TLR…
GOBP_NEGATIVE_REGULATION_OF_LEUKOCYTE_PROLIFERATION	GOBP_NEGATIVE_REGULATION_OF_LEUKOCYTE_PROLIFERATION	92	0.585793545827137	2.12153334980257	8.50265139692668e-08	4.79620394214972e-06	3.78964664454249e-06	3968	tags=48%, list=22%, signal=38%	IL33/IDO1/VTCN1/TYROBP/GPNMB/HLA-DRB1/FOXJ1/PTPN6/PDE5A/LGALS9/CD86/CTLA4/INPP5D/BCL6/BTK/HAVCR2/CD300A/CD80/CD274/LRRC32/SDC4/TNFRSF13B/CR1/IL2RA/TNFRSF14/CRP/ENPP3/GSTP1/LILRB2/TSPAN32/LST1/MNDA/PELI1/PLA2G2D/HLA-G/PRNP/ARG1/LYN/RC3H1/IL10/SCGB1A1/FCGR2B/CASP3/TNFRSF21
GOBP_REGULATION_OF_LEUKOCYTE_APOPTOTIC_PROCESS	GOBP_REGULATION_OF_LEUKOCYTE_APOPTOTIC_PROCESS	87	0.595792527505815	2.12319682582397	9.89439863527617e-08	5.53513920348631e-06	4.37350495570581e-06	1457	tags=31%, list=8%, signal=29%	HCLS1/CD74/MEF2C/IDO1/CCR7/DOCK8/ST6GAL1/CD27/PIP/CCL5/CD3G/LGALS9/RIPK3/GIMAP8/PTCRA/BCL6/BTK/ADAM8/NOD2/ITPKB/HSH2D/BCL11B/ANXA1/CXCL12/CD274/IRF7/IL7R
GOBP_CELL_CELL_ADHESION_VIA_PLASMA_MEMBRANE_ADHESION_MOLECULES	GOBP_CELL_CELL_ADHESION_VIA_PLASMA_MEMBRANE_ADHESION_MOLECULES	226	0.472534937912514	1.8818293640422	1.00759604391979e-07	5.59050624696154e-06	4.41725237200731e-06	2435	tags=26%, list=13%, signal=23%	CEACAM6/LGALS7B/CEACAM1/CEACAM5/SPARCL1/CX3CL1/CDH1/DSG3/FAT2/CDH5/CDH11/VCAM1/CD6/PECAM1/CDH3/MPZL2/DSC2/CLDN1/FXYD5/CD209/CLDN7/PCDH18/RET/CLDN4/IGSF9/DSC3/PCDH17/IL1RN/MBP/SDK1/ITGAL/DCHS1/CLDN23/TRO/CDH16/SELL/PCDHB13/CLDN3/DSG1/ESAM/DSC1/FAT4/CXADR/CLDN5/CBLN1/PCDHB16/GPC4/ROBO4/NLGN1/ITGB2/PALLD/SDK2/PCDHB4/DSCAM/PTPRM/PSG5/CDH26/CADM3
GOBP_ALPHA_BETA_T_CELL_DIFFERENTIATION	GOBP_ALPHA_BETA_T_CELL_DIFFERENTIATION	119	0.549970010266227	2.06156438431517	1.14659939885644e-07	6.29591336493641e-06	4.97461893729804e-06	3428	tags=45%, list=19%, signal=36%	HLA-DRA/IL2RG/LEF1/ASCL2/HLA-DRB1/RSAD2/NCKAP1L/PRDM1/LGALS9/RORA/CD86/SYK/SLAMF6/SASH3/BCL6/ITPKB/BCL11B/ITK/CD80/ANXA1/EOMES/BATF/MYB/ZBTB16/STAT4/GPR183/SOCS1/LY9/GPR18/TNFSF8/CCL19/IL4R/STAT6/IL12B/BRAF/IRF1/ZNF683/SH3RF1/IL12RB1/JAK1/TMEM98/SEMA4A/GLI3/MALT1/TGFBR2/IL4/IL21/SOCS5/RORC/IL6R/ZAP70/PLA2G2D/TNFSF18
GOBP_POSITIVE_REGULATION_OF_LYMPHOCYTE_DIFFERENTIATION	GOBP_POSITIVE_REGULATION_OF_LYMPHOCYTE_DIFFERENTIATION	124	0.537310640860193	2.01413813594489	1.15333617558297e-07	6.29591336493641e-06	4.97461893729804e-06	3001	tags=36%, list=16%, signal=31%	CD74/HLA-DRA/IL2RG/LEF1/CD27/HLA-DRB1/NCKAP1L/LGALS9/CD86/SMARCA2/SYK/PTPRC/SASH3/INPP5D/BCL6/BTK/ADAM8/ITPKB/ZBTB1/RASGRP1/IL7/CD80/MMP14/ANXA1/IL7R/ZBTB16/SPI1/DUSP10/SOCS1/CR1/RHOH/MDK/CCL19/IL2RA/IL4R/IL12B/ARID1A/SOX13/IL12RB1/LILRB2/GLI3/MALT1/TGFBR2/IL4/SOCS5
GOMF_CYTOKINE_BINDING	GOMF_CYTOKINE_BINDING	136	0.524516127063593	1.99323492424905	1.52092105196963e-07	8.20563898469224e-06	6.48355921052185e-06	3303	tags=39%, list=18%, signal=32%	BGN/A2M/CD74/CCR7/IL2RG/PRLR/GHR/GBP1/IL20RA/CNTFR/ACVRL1/IL10RA/CD4/IL2RB/TGFB3/KIT/IL1R2/IL22RA1/IL1RN/CXCR3/CSF3R/CCR1/TNFRSF1B/ZFP36/IL12RB2/CSF1R/CCR4/LRRC32/BMPR1B/NRP1/CCR8/EBI3/CXCR4/NLRP7/IL2RA/PDPN/LEPR/IL12B/TNFRSF14/TGFBR1/IL12RB1/IL6ST/CCR2/TNFRSF1A/NBL1/NOG/TGFBR2/CRLF2/CCR3/CCR5/CXCR6/IL6R/CX3CR1
GOBP_VIRAL_PROCESS	GOBP_VIRAL_PROCESS	398	0.413730515978218	1.70495917570856	1.52741987305543e-07	8.20563898469224e-06	6.48355921052185e-06	3105	tags=26%, list=17%, signal=22%	MX1/IFI27/CD74/IFIT1/CCL2/OAS2/TRIM22/CIITA/LEF1/IFIH1/ST6GAL1/HLA-DRB1/CCL5/RSAD2/IFIT5/SLPI/PARP9/ITGB7/SELPLG/OASL/CLDN1/CD4/F11R/FCN3/LGALS9/CD209/CD86/DDX6/CCL8/OAS1/IFI16/IFITM1/REST/APOBEC3D/BST2/CD28/CH25H/CLEC5A/MID2/CCNT1/SLAMF1/CD80/APOBEC3B/TRIM59/ZFP36/CSF1R/MRC1/SLC20A2/ITGB6/NRP1/DPP4/APOE/STAT1/ISG20/CXADR/IRF7/APOBEC3C/TNF/TRIM5/EIF2AK2/LAMP3/RAB43/TRIM38/CALCOCO2/STOM/CXCR4/CR1/…
GOMF_MHC_PROTEIN_COMPLEX_BINDING	GOMF_MHC_PROTEIN_COMPLEX_BINDING	33	0.73129781286087	2.23607343807452	1.56990124017906e-07	8.33252119307545e-06	6.58381323246322e-06	1638	tags=45%, list=9%, signal=41%	HLA-DPA1/CD74/HLA-DMA/HLA-DRA/HLA-DQA1/HLA-DPB1/HLA-DRB1/CD8A/HLA-DRB5/HLA-DMB/CD4/MS4A1/HLA-DOA/HLA-DQA2/HLA-DOB
GOBP_REGULATION_OF_ACTIN_FILAMENT_BASED_PROCESS	GOBP_REGULATION_OF_ACTIN_FILAMENT_BASED_PROCESS	340	0.423659444555637	1.73258953537898	1.5756577230221e-07	8.33252119307545e-06	6.58381323246322e-06	3166	tags=30%, list=17%, signal=25%	PDGFRB/PDGFRA/HCLS1/TACSTD2/CX3CL1/PIK3R1/ACTA2/CCR7/PLEK/RGS4/SFRP1/ARHGAP18/JAM3/DSC2/NCKAP1L/GRHL3/PRKD1/BAIAP2L2/F11R/TGFB3/SNX9/LIMA1/CAMK2D/DSP/F2RL1/BST2/CDC42EP5/GPR65/LPAR1/TMSB15A/PYCARD/GMFG/MIR448/SYNPO/WAS/FHOD3/TMOD3/WASF3/CXCL12/CORO1A/CSF1R/VILL/LRP1/FRMD6/PDE4B/SLC9A1/FAM107A/NRP1/ESAM/TRPM2/ELN/S1PR1/AKAP9/SDC4/JUP/EPHA1/EVL/EDN1/SVIL/PROX1/PDPN/BRAF/CDC42EP4/GSN/SEMA5A/MYO3A/SY…
GOBP_REGULATION_OF_B_CELL_ACTIVATION	GOBP_REGULATION_OF_B_CELL_ACTIVATION	118	0.545996337573424	2.04325158969851	1.61818721698673e-07	8.48336830417413e-06	6.70300275303182e-06	1942	tags=34%, list=11%, signal=31%	CD74/MEF2C/CD38/TYROBP/IL2RG/PRLR/SFRP1/CD27/NCKAP1L/FOXJ1/PTPN6/LAPTM5/SLAMF8/IKZF3/SYK/CTLA4/TBC1D10C/PTPRC/SASH3/CD28/INPP5D/BCL6/BTK/NOD2/CD300A/FCRL3/CD40/VAV3/IL7/MMP14/SAMSN1/SPI1/GPR183/TNFRSF13B/CR1/WNT3A/TNFSF13B/STAT6/TLR9/BANK1
GOBP_LYMPHOCYTE_ACTIVATION_INVOLVED_IN_IMMUNE_RESPONSE	GOBP_LYMPHOCYTE_ACTIVATION_INVOLVED_IN_IMMUNE_RESPONSE	200	0.480394586216283	1.88297294731458	1.62924786459246e-07	8.48336830417413e-06	6.70300275303182e-06	2550	tags=30%, list=14%, signal=26%	CEACAM1/CD74/HLA-DRA/LCP1/ITM2A/LEF1/FCER1G/ASCL2/HLA-DRB1/NCKAP1L/IRF8/SLC11A1/HLA-DMB/LGALS9/RORA/CD86/GAPT/MFNG/CD180/SLAMF6/PTPRC/F2RL1/CD28/BCL6/PLCG2/ITGAL/DLL1/HAVCR2/CD40/CD80/ANXA1/CORO1A/DOCK10/EOMES/FGL2/BATF/MYB/SPI1/STAT4/GPR183/LY9/CR1/FCGR3A/MDK/CCL19/IL4R/STAT6/IL12B/NKG7/CD1C/RNF168/ZNF683/IL12RB1/JAK1/TMEM98/SEMA4A/VAMP2/POU2AF1/HLA-F
GOBP_T_CELL_RECEPTOR_SIGNALING_PATHWAY	GOBP_T_CELL_RECEPTOR_SIGNALING_PATHWAY	127	0.53495777423892	2.01585631182088	1.7581803122962e-07	9.0848263617809e-06	7.17823556992929e-06	4019	tags=43%, list=22%, signal=34%	CEACAM1/CD3D/HLA-DPB1/VTCN1/CCR7/GBP1/HLA-DRB1/CD8A/CD3G/PTPN6/SKAP1/LAPTM5/TRAT1/CTLA4/CD247/PTPRC/RFTN1/BTN3A1/PVRIG/CD28/INPP5D/BTK/BTN3A3/PLCG2/CD300A/THY1/ITK/PDE4B/PTPN22/CACNB4/CD3E/CD226/BRAF/SH2D1A/FCHO1/ELF1/CACNB3/BTNL2/RNF31/MALT1/LAT/STK11/ICOSLG/RBCK1/ZAP70/PRNP/SPPL3/LGALS3/PRAM1/RC3H1/TXK/DUSP22/EIF2B3/TNFRSF21/ERMAP
GOMF_CHEMOKINE_RECEPTOR_BINDING	GOMF_CHEMOKINE_RECEPTOR_BINDING	61	0.635450798665753	2.15136232533522	1.86963165714221e-07	9.51544111819221e-06	7.5184791847563e-06	2638	tags=46%, list=14%, signal=39%	CXCL10/CCL2/CXCL11/CX3CL1/DEFB1/CCL18/CXCL9/DEFB103A/CCL5/CCL20/CCL8/CCL14/CXCL14/CCL13/CXCL12/NES/CCL23/STAT1/CXCL13/CCL3L3/S100A14/CCL19/CCL22/PF4V1/JAK1/CXCL16/CCR2/CCL21
GOMF_CYTOKINE_RECEPTOR_ACTIVITY	GOMF_CYTOKINE_RECEPTOR_ACTIVITY	91	0.586578052945899	2.12342614174198	1.86311392226243e-07	9.51544111819221e-06	7.5184791847563e-06	3303	tags=45%, list=18%, signal=37%	CD74/CCR7/IL2RG/PRLR/GHR/IL20RA/CNTFR/IL10RA/CD4/IL2RB/IL1R2/IL22RA1/CXCR3/CSF3R/CCR1/IL12RB2/IL18RAP/CCR4/IL21R/CCR8/IL7R/EBI3/GFRA2/CXCR4/IL2RA/IL4R/LEPR/IL12B/IL17RD/FLT3/IL12RB1/IL6ST/CCR2/CRLF2/CCR3/IL17REL/CCR5/CXCR6/IL6R/CMKLR1/CX3CR1
GOBP_CYTOSOLIC_PATTERN_RECOGNITION_RECEPTOR_SIGNALING_PATHWAY	GOBP_CYTOSOLIC_PATTERN_RECOGNITION_RECEPTOR_SIGNALING_PATHWAY	129	0.530319785046773	2.00134061362894	2.07542573915426e-07	1.0483997633086e-05	8.28376919139261e-06	2117	tags=33%, list=12%, signal=29%	RAB7B/GBP5/TLR7/IFIH1/GBP2/RSAD2/PRKD1/DDX60/SLC15A3/COLEC12/OASL/TLR3/OAS1/SLC15A2/XIAP/RFTN1/F2RL1/LILRA4/BTK/PLCG2/PYCARD/NOD2/PIK3AP1/HAVCR2/FCRL3/DHX58/KCNJ8/CYLD/IRF7/MYD88/TNF/EIF2AK2/PTPN22/NAGK/UNC93B1/TRIM15/TLR9/ALPK1/TLR6/TICAM1/BIRC3/RNF125
GOBP_POSITIVE_REGULATION_OF_HEMOPOIESIS	GOBP_POSITIVE_REGULATION_OF_HEMOPOIESIS	174	0.489621514170054	1.90035962135911	2.56927058501714e-07	1.28825130296156e-05	1.01789191754168e-05	2312	tags=28%, list=13%, signal=25%	HCLS1/CD74/HLA-DRA/TYROBP/IL2RG/LEF1/CD27/HLA-DRB1/NCKAP1L/GPR68/CD4/LGALS9/CD86/SMARCA2/SYK/PTPRC/SASH3/INPP5D/BCL6/BTK/CCR1/ADAM8/ITPKB/ZBTB1/RASGRP1/IL7/CD80/MMP14/ANXA1/IL7R/ZBTB16/TNF/SPI1/DUSP10/SOCS1/CR1/RHOH/MDK/CCL19/IL2RA/IL4R/IL12B/PLA2G3/ARID1A/CREB1/FES/SOX13/IL34/IL12RB1
GOBP_EPITHELIAL_CELL_DEVELOPMENT	GOBP_EPITHELIAL_CELL_DEVELOPMENT	209	0.467764664412475	1.84598541693334	2.8379342691715e-07	1.41249831382514e-05	1.11606377876629e-05	3121	tags=35%, list=17%, signal=30%	TP63/EDNRA/ACTA2/RAB25/CDH5/COL18A1/FRZB/GRHL2/ESR1/EXPH5/PECAM1/SDC1/PRDM1/FOXJ1/KDR/CLDN1/F11R/AR/RARB/SFN/F2RL1/TJP3/CEBPA/POF1B/ST14/DLL1/JAG1/BCL11B/TJP2/WNT7B/GPR4/FEM1B/CLDN3/TFCP2L1/SPINT2/FRMD6/WNT5B/NKX2-2/PLCB1/MYD88/TNF/CLDN5/ARID4B/GPX1/RAB13/CXCR4/PROX1/ROBO4/SIPA1/MARVELD2/SIPA1L3/MYO1E/TLR9/PALLD/GSK3B/VIM/FRS2/EPAS1/ZDHHC21/HAPLN2/IL6ST/IL1B/SPDEF/TNFRSF1A/MIR541/CCDC88C/SOX9/SMO…
GOMF_MHC_CLASS_II_PROTEIN_COMPLEX_BINDING	GOMF_MHC_CLASS_II_PROTEIN_COMPLEX_BINDING	24	0.784835801200767	2.24204107495109	3.05922118305307e-07	1.49045807179245e-05	1.1776624803131e-05	1638	tags=58%, list=9%, signal=53%	HLA-DPA1/CD74/HLA-DMA/HLA-DRA/HLA-DQA1/HLA-DPB1/HLA-DRB1/HLA-DRB5/HLA-DMB/CD4/MS4A1/HLA-DOA/HLA-DQA2/HLA-DOB
GOBP_NEGATIVE_REGULATION_OF_IMMUNE_RESPONSE	GOBP_NEGATIVE_REGULATION_OF_IMMUNE_RESPONSE	193	0.478592812365721	1.87154559125262	3.04577748525465e-07	1.49045807179245e-05	1.1776624803131e-05	3626	tags=35%, list=20%, signal=28%	A2M/CEACAM1/MMP12/IL33/SERPING1/CD96/ASCL2/HLA-DRB1/COL3A1/NCKAP1L/FOXJ1/PTPN6/LGALS9/SLAMF8/C4BPA/OAS1/IFI16/SYK/PTPRC/INPP5D/BCL6/PARP14/NOD2/HAVCR2/CD300A/SLAMF1/CD80/ANXA1/SPINK5/DHX58/SUSD4/STAT2/FGL2/USP18/HLA-E/SAMSN1/IL7R/SPI1/GPX1/DUSP10/CR1/IL4R/STAT6/IL12B/TNFRSF14/HLA-B/SAMHD1/ENPP3/ISG15/HLA-F/CCR2/ADAR/HCK/CR1L/IL4/AHR/SOCS5/NLRP6/PPP3CB/NR1H2/CEP63/HLA-G/TNFSF18/ARG1/LYN/LGALS3/GRN
GOCC_RECEPTOR_COMPLEX	GOCC_RECEPTOR_COMPLEX	388	0.406196581754684	1.67378344153657	3.06992497697195e-07	1.49045807179245e-05	1.1776624803131e-05	3292	tags=30%, list=18%, signal=25%	PDGFRB/PDGFRA/CD74/CD3D/ITGA8/TLR7/IL2RG/PRLR/GHR/HTR2B/CALCRL/VLDLR/CD8A/GPR63/CD3G/LY96/ITGB7/NOTCH3/KDR/PTPN6/CNTFR/ACVRL1/SKAP1/ERBB3/CD4/TRAT1/GABRP/IL2RB/RET/TRIL/CD79A/KIT/SYK/DDR2/CD247/TLR1/NR3C2/JAK2/CSF3R/CD14/ITGAL/GABBR1/PIGR/GPR160/TNFRSF1B/CD40/RAMP3/NTRK2/IL12RB2/IL18RAP/GRIN2C/CSF1R/LRP1/HTR3A/GABRE/PLP1/BMPR1B/ITGB6/NRP1/PLXDC1/CNIH2/EBI3/EPHA1/GFRA2/PTPRA/TIE1/CD3E/IL2RA/IL4R/L…
GOBP_CHROMOSOME_SEGREGATION	GOBP_CHROMOSOME_SEGREGATION	355	-0.311682	-1.62188	3.08264337495853e-07	1.49045807179245e-05	1.1776624803131e-05	5234	tags=37%, list=28%, signal=27%	TOP1/PSRC1/DUSP1/CHEK2/DRG1/CDC23/TERF1/ATM/ACTL6A/SLC25A5/MIS12/CSNK2A2/PINX1/CHMP1B/ESCO2/CHMP2A/CENPI/TEX15/GOLGA8A/TUBB1/TLK1/CCDC69/RACGAP1/PHF10/CDCA2/STARD9/MAPRE1/PTTG2/NIPBL/VPS4A/BAZ1B/PTTG1/NEK7/GOLGA6A/STIL/CHMP6/KIF23/AURKA/CENPN/ANAPC1/BUB1B/SMC1A/DPF1/NUF2/AAAS/GOLGA8G/NCAPG/PLK1/UBE2B/SRPK1/SPO11/TPX2/CCNB2/TUBGCP2/NUP62/ANAPC2/FMN2/KPNB1/TUBGCP6/SYCE1/CENPO/ASPM/NEK2/CENPJ/TACC3/…
GOBP_RENAL_SYSTEM_VASCULATURE_DEVELOPMENT	GOBP_RENAL_SYSTEM_VASCULATURE_DEVELOPMENT	32	0.741448115221299	2.24951248999026	3.16852783040522e-07	1.52111807688035e-05	1.20188801092116e-05	1777	tags=47%, list=10%, signal=42%	PDGFRB/PDGFRA/EDNRA/CD34/ANGPT2/ACTA2/PECAM1/NOTCH3/WT1/PDGFD/GPR4/NRP1/BMP7/CFLAR/OSR1
GOBP_POSITIVE_REGULATION_OF_TUMOR_NECROSIS_FACTOR_SUPERFAMILY_CYTOKINE_PRODUCTION	GOBP_POSITIVE_REGULATION_OF_TUMOR_NECROSIS_FACTOR_SUPERFAMILY_CYTOKINE_PRODUCTION	106	0.55861788821269	2.06167718936171	3.50015199274711e-07	1.66848794640178e-05	1.31833004263514e-05	2138	tags=36%, list=12%, signal=32%	IL33/PIK3R1/OAS2/TYROBP/IFIH1/CD2/LY96/ZBTB20/TLR3/LGALS9/CD86/OAS1/SYK/PTPRC/TLR1/SASH3/BTK/CYBB/JAK2/PLCG2/CD14/PYCARD/LRRK2/PTAFR/ADAM8/NOD2/HAVCR2/LILRA2/RASGRP1/HLA-E/MYD88/ARFGEF2/FCGR3A/CCL19/IL12B/TLR9/TICAM1/TMEM106A
GOBP_CANONICAL_NF_KAPPAB_SIGNAL_TRANSDUCTION	GOBP_CANONICAL_NF_KAPPAB_SIGNAL_TRANSDUCTION	275	0.435891832977584	1.76780437396548	3.74158349259284e-07	1.77110340289237e-05	1.39941006447289e-05	2864	tags=26%, list=16%, signal=22%	EDNRA/CD74/TNFSF10/CX3CL1/TRIM22/CCR7/S100A12/TLR7/LTB/ESR1/HTR2B/UBD/HLA-DRB1/IFIT5/PRKD1/GJA1/TLR3/CD4/LGALS9/RIPK3/RORA/XIAP/F2RL1/BST2/TRAF3IP2/BRD4/BTK/LPAR1/PLCG2/PYCARD/PRKCB/MID2/NOD2/SLC44A2/CD40/TRIM59/APOL3/CAPN3/CARD16/STAT1/CFLAR/CC2D1A/MYD88/TNF/TRIM5/TRIM38/EDN1/RHOH/S100A4/CCL19/TLE1/TLR9/ECM1/EDA2R/ALPK1/TLR6/DAB2IP/TICAM1/BIRC3/TMEM106A/GSTP1/CASP1/IL1B/CXXC5/TNFRSF1A/RNF31/CCL2…
GOBP_TISSUE_MIGRATION	GOBP_TISSUE_MIGRATION	334	0.423882369858229	1.73313310948927	3.97122246951401e-07	1.86675034000975e-05	1.47498401809947e-05	3166	tags=30%, list=17%, signal=25%	CEACAM1/S100A2/DCN/MEF2C/TACSTD2/ANGPT2/FGFBP1/ACTA2/RAB25/FAT2/CDH5/S100A12/S100A9/ACTG2/GRHL2/SPARC/SERPINF1/AMOT/ENPP2/PRKD1/SMOC2/KDR/SRPX2/FGF7/ACVRL1/MMP9/CLEC14A/PTN/SP100/PTEN/KIT/LPXN/MARVELD3/RIN2/PLCG2/ATP2B4/PIK3R3/RHOJ/CD40/ANXA1/FAP/CORO1A/LGALS8/EDN2/TNFSF12/NR2F2/NRP1/DPP4/AKT3/APOE/STAT1/CXCL13/ADAMTS9/TNF/JUP/GPX1/DUSP10/PIK3CG/LRG1/EVL/EDN1/RAB13/PROX1/FERMT1/P2RX4/SNAI2/FGFR1/…
GOBP_POSITIVE_REGULATION_OF_MONONUCLEAR_CELL_MIGRATION	GOBP_POSITIVE_REGULATION_OF_MONONUCLEAR_CELL_MIGRATION	71	0.612188836576912	2.1237786271046	4.40251780255221e-07	2.05521675899834e-05	1.62389785515556e-05	2638	tags=41%, list=14%, signal=35%	CXCL10/CXCL17/CCR7/PLA2G7/DOCK8/ASCL2/JAM3/CCL5/S100A7/JAM2/LGALS9/CCL20/PYCARD/CCR1/ADAM8/SLAMF1/PDGFD/CXCL12/CORO1A/CXCL13/MOSPD2/TNF/SPI1/S100A14/TNFRSF14/AIF1/LGMN/CCR2/CCL21
GOBP_GRANULOCYTE_ACTIVATION	GOBP_GRANULOCYTE_ACTIVATION	45	0.676794822113179	2.16200882497576	4.45910472255624e-07	2.06737533335501e-05	1.63350476534306e-05	3127	tags=60%, list=17%, signal=50%	DNASE1L3/TYROBP/FCER1G/CCL5/SCNN1B/SYK/FCER1A/F2RL1/TRAF3IP2/PTAFR/CD300A/LILRA2/ANXA1/IL18RAP/CTSG/MYD88/TNF/SPI1/ITGB2/CAMP/ENPP3/ANXA3/VAMP2/PRKCD/CCR2/STXBP2/DNASE1
GOBP_NEGATIVE_REGULATION_OF_IMMUNE_EFFECTOR_PROCESS	GOBP_NEGATIVE_REGULATION_OF_IMMUNE_EFFECTOR_PROCESS	123	0.532166670678461	1.99589697200883	4.79161405777694e-07	2.20642418755729e-05	1.74337207501358e-05	3920	tags=46%, list=21%, signal=36%	A2M/CEACAM1/IL33/SERPING1/ACP5/CD96/ASCL2/NCKAP1L/FOXJ1/PTPN6/LGALS9/SLAMF8/C4BPA/TGFB3/PTPRC/BST2/BCL6/NOD2/HAVCR2/CD300A/FCRL3/SLAMF1/CD80/ANXA1/SPINK5/SUSD4/FGL2/HLA-E/IL7R/TNF/SPI1/DUSP10/CR1/IL4R/HLA-B/ZPBP2/ENPP3/HLA-F/CCR2/APPL1/CR1L/IL4/AHR/SOCS5/PPP3CB/CX3CR1/HLA-G/TNFSF18/CD22/ARG1/LGALS3/GRN/RC3H1/IL10/DUSP22/FCGR2B
GOBP_REGULATION_OF_ADAPTIVE_IMMUNE_RESPONSE	GOBP_REGULATION_OF_ADAPTIVE_IMMUNE_RESPONSE	195	0.473607918926203	1.85558768064092	5.04395778735281e-07	2.3069290717967e-05	1.82278446070694e-05	3001	tags=34%, list=16%, signal=29%	CEACAM1/IL33/MEF2C/HLA-DRA/ASCL2/HLA-DRB1/RSAD2/NCKAP1L/FOXJ1/SLC11A1/PTPN6/SKAP1/CD4/RIPK3/C4BPA/CD1B/PTPRC/SASH3/CD28/BCL6/BTK/JAK2/PYCARD/NOD2/HAVCR2/TNFRSF1B/ZBTB1/CD40/SLAMF1/WAS/CD80/ANXA1/CD274/SUSD4/HLA-E/SAMSN1/BATF/IRF7/IL7R/TNF/DUSP10/MR1/CR1/CCL19/IL4R/TNFSF13B/STAT6/CD226/IL12B/TNFRSF14/FCGR1A/HLA-B/ULBP2/CD1C/IRF1/IL12RB1/IL6ST/HLA-F/IL1B/CCR2/CD1A/MALT1/CR1L/HLA-H/IL4/AHR/SOCS5
GOBP_REGULATION_OF_B_CELL_DIFFERENTIATION	GOBP_REGULATION_OF_B_CELL_DIFFERENTIATION	31	0.733261114046552	2.20927430709806	5.2185669599319e-07	2.36412024111748e-05	1.86797318193901e-05	1936	tags=55%, list=11%, signal=49%	IL2RG/SFRP1/CD27/NCKAP1L/PTPN6/SLAMF8/IKZF3/SYK/INPP5D/BCL6/BTK/FCRL3/IL7/MMP14/SPI1/CR1/TLR9
GOMF_ANTIGEN_BINDING	GOMF_ANTIGEN_BINDING	64	0.621703224316653	2.11327599286779	5.23885413159436e-07	2.36412024111748e-05	1.86797318193901e-05	3424	tags=50%, list=19%, signal=41%	HLA-DPA1/HLA-DMA/HLA-DRA/HLA-DQA1/HLA-DPB1/IGLL1/HLA-DRB1/LAG3/HLA-DRB5/HLA-DMB/FCN3/CD209/CD1B/HLA-DOA/LILRA2/CD40/SLAMF1/SLC7A8/HLA-E/IL7R/HLA-DQA2/HLA-DOB/HLA-B/CD1C/TAP1/HLA-F/CD1A/HLA-H/DHCR24/FCGRT/HLA-G/HLA-DQB2
GOCC_MHC_CLASS_II_PROTEIN_COMPLEX	GOCC_MHC_CLASS_II_PROTEIN_COMPLEX	15	0.866250765672909	2.1810937013532	5.40978191911312e-07	2.40913248753136e-05	1.90353891489015e-05	1638	tags=80%, list=9%, signal=73%	HLA-DPA1/CD74/HLA-DMA/HLA-DRA/HLA-DQA1/HLA-DPB1/HLA-DRB1/HLA-DRB5/HLA-DMB/HLA-DOA/HLA-DQA2/HLA-DOB
GOBP_MITOCHONDRIAL_GENE_EXPRESSION	GOBP_MITOCHONDRIAL_GENE_EXPRESSION	140	-0.413478	-1.97755	5.4088911580003e-07	2.40913248753136e-05	1.90353891489015e-05	6207	tags=50%, list=34%, signal=33%	GFM2/MRPL42/TFAM/TACO1/MRPS34/DARS2/MRPL36/MRPL33/MRPS9/MRPS26/MRPL19/RPUSD3/THAP11/GATC/MRPL39/MRPS33/MTG1/MRPS11/PTCD3/MRPL18/MRPL21/MTRF1L/METTL8/YARS2/RPUSD4/MRPL3/MRPL20/SLC25A33/MTO1/TFB2M/PTCD1/MRPL1/MRPL41/MRPL17/MRPL10/NSUN3/MRPS27/MRPS15/MRPS28/MRPS2/TSFM/FASTKD1/MRPL34/NGRN/TRIT1/MRPL11/GFM1/PUS1/MRPS25/MRPS7/RMND1/DAP3/MPV17L2/SHMT2/TBRG4/LRPPRC/MRPL32/MRPL51/EARS2/MRPS24/MRPS5/MRPL24…
GOMF_CCR_CHEMOKINE_RECEPTOR_BINDING	GOMF_CCR_CHEMOKINE_RECEPTOR_BINDING	40	0.694928764605442	2.18225620994416	5.90405935541496e-07	2.61206390698065e-05	2.06388204918221e-05	2638	tags=50%, list=14%, signal=43%	CCL2/CX3CL1/DEFB1/CCL18/DEFB103A/CCL5/CCL20/CCL8/CCL14/CCL13/NES/CCL23/STAT1/CXCL13/CCL3L3/CCL19/CCL22/JAK1/CCR2/CCL21
GOBP_MORPHOGENESIS_OF_AN_EPITHELIUM	GOBP_MORPHOGENESIS_OF_AN_EPITHELIUM	495	0.382680107827745	1.59252171405569	6.11286132673637e-07	2.68688041043367e-05	2.12299715660612e-05	4156	tags=33%, list=23%, signal=26%	CXCL10/CEACAM1/TP63/KRT6A/EDNRA/MMP12/MEF2C/TACSTD2/LCP1/SFRP1/LEF1/FRZB/GRHL2/ESR1/SULF1/GRHL3/HES5/KDR/MAGED1/FGF7/TBX2/GJA1/COL4A1/ACVRL1/ASB2/AR/PTEN/WNT10A/RET/ALDH1A2/MMP2/CA9/OVOL2/RGMA/WT1/NPNT/ST14/DCHS1/DLL1/HS3ST3A1/JAG1/PBX1/OPHN1/WNT2/FLG2/WNT7B/MMP14/FEM1B/SPINT2/SFRP2/GPC3/CSF1R/KDM2B/WNK4/NRP1/BMP7/WNT5B/STAT1/APLNR/HOXD11/TNC/SDC4/TNF/FOXE1/LRG1/FZD6/SPINT1/EDN1/CXCR4/NTN1/PRICKL…
GOBP_RIBOSOME_BIOGENESIS	GOBP_RIBOSOME_BIOGENESIS	277	-0.336078	-1.72317	6.27518217374249e-07	2.74043278284277e-05	2.16531073852534e-05	5185	tags=39%, list=28%, signal=28%	URB1/RPUSD1/EXOSC2/LSM6/RPL6/SBDS/XPO1/RPL26/RPP40/RPUSD4/EIF1AX/RRN3/BYSL/MRPL20/PELP1/NOB1/RPL27/TFB2M/NOP56/RPS7/C1D/MAK16/PA2G4/RPS23/WDR43/GLUL/PRKDC/UTP3/RRP12/UTP20/RPL5/XRN2/NIP7/ERI1/RIOK1/NSUN3/NPM1/WBP11/MRPS2/WDR74/ABCE1/EBNA1BP2/WDR75/RBM34/USP36/EXOSC6/RPL14/NOP2/NGRN/RPS27L/LYAR/CUL4A/DIS3/RPS13/DKC1/RPL23A/TBL3/PNO1/NPM3/PIN4/MRPS7/DNTTIP2/METTL5/EIF4A3/PWP1/MPV17L2/RIOK2/RPS21/DD…
GOBP_ANTIGEN_PROCESSING_AND_PRESENTATION_OF_PEPTIDE_OR_POLYSACCHARIDE_ANTIGEN_VIA_MHC_CLASS_II	GOBP_ANTIGEN_PROCESSING_AND_PRESENTATION_OF_PEPTIDE_OR_POLYSACCHARIDE_ANTIGEN_VIA_MHC_CLASS_II	30	0.749751477040108	2.23072746283551	6.32887072110646e-07	2.74616191738267e-05	2.16983752590701e-05	1896	tags=53%, list=10%, signal=48%	HLA-DPA1/CD74/HLA-DMA/HLA-DRA/HLA-DQA1/HLA-DPB1/FCER1G/HLA-DRB1/HLA-DRB5/HLA-DMB/CTSS/PYCARD/HLA-DOA/HLA-DQA2/HLA-DOB/UNC93B1
GOCC_BASAL_PART_OF_CELL	GOCC_BASAL_PART_OF_CELL	291	0.42746659408444	1.73901913374674	7.38945228890244e-07	3.18593646774399e-05	2.51731861078869e-05	2882	tags=29%, list=16%, signal=25%	CEACAM1/CD34/CEACAM5/CLCA2/TACSTD2/CD38/SLC40A1/PROM2/KRT14/SLCO2B1/RHCG/ENPP1/SLC2A9/MYO1D/DST/MUC20/CLDN1/ERBB3/ABCA8/CLDN7/SLC7A7/CLDN4/CA9/SLC5A3/P2RY1/SLC1A3/GKN2/AQP9/DSP/HEPH/SLCO2A1/LRRK2/KCNJ16/SLC22A3/ST14/SLC8A2/ATP2B4/NOD2/CDH16/EPCAM/ANXA1/FAP/LRP1/LRRC7/SLC7A8/ANK3/SLC9A1/DTNB/ABCA1/CXADR/HPGD/KCNJ4/EDN1/SLC16A12/EPB41/SLC12A6/LPO/PDPN/LEPR/SLC4A1/MARVELD2/SLC2A1/TLR9/ATP6V1B1/SLCO3…
GOBP_NEGATIVE_REGULATION_OF_LEUKOCYTE_APOPTOTIC_PROCESS	GOBP_NEGATIVE_REGULATION_OF_LEUKOCYTE_APOPTOTIC_PROCESS	55	0.641967217190993	2.13541508533867	8.42108317896223e-07	3.60774126825287e-05	2.850601174704e-05	1791	tags=35%, list=10%, signal=31%	HCLS1/CD74/IDO1/CCR7/DOCK8/ST6GAL1/CD27/PIP/CCL5/PTCRA/BCL6/NOD2/ITPKB/HSH2D/BCL11B/CXCL12/IRF7/IL7R/CCL19
GOBP_MITOCHONDRIAL_TRANSLATION	GOBP_MITOCHONDRIAL_TRANSLATION	117	-0.435792	-2.04543	8.61855262782791e-07	3.66911841118032e-05	2.89909737848352e-05	6207	tags=52%, list=34%, signal=35%	GFM2/MRPL42/TACO1/MRPS34/DARS2/MRPL36/MRPL33/MRPS9/MRPS26/MRPL19/RPUSD3/GATC/MRPL39/MRPS33/MTG1/MRPS11/PTCD3/MRPL18/MRPL21/MTRF1L/METTL8/YARS2/RPUSD4/MRPL3/MRPL20/PTCD1/MRPL1/MRPL41/MRPL17/MRPL10/NSUN3/MRPS27/MRPS15/MRPS28/MRPS2/TSFM/MRPL34/NGRN/MRPL11/GFM1/MRPS25/MRPS7/RMND1/DAP3/MPV17L2/SHMT2/LRPPRC/MRPL32/MRPL51/EARS2/MRPS24/MRPS5/MRPL24/MRPS23/MTIF2/MRPL16/MRPL12/MRPL48/MRPS35/MRPS30/C1QBP
GOBP_DISRUPTION_OF_ANATOMICAL_STRUCTURE_IN_ANOTHER_ORGANISM	GOBP_DISRUPTION_OF_ANATOMICAL_STRUCTURE_IN_ANOTHER_ORGANISM	93	0.559982051065509	2.02869	9.23215940483905e-07	3.89486756853441e-05	3.07746959680328e-05	2049	tags=28%, list=11%, signal=25%	RNASE7/KRT6A/S100A12/GBP5/GBP2/DEFB103A/GBP1/GZMA/APOL1/SCNN1B/GZMB/C7/SYK/GBP3/F2RL1/HAMP/TREM1/CCL13/LCE3A/GZMH/CTSG/MYD88/CFHR1/LYZ/NKG7/CAMP
GOBP_B_CELL_MEDIATED_IMMUNITY	GOBP_B_CELL_MEDIATED_IMMUNITY	124	0.519120511881646	1.94595144897588	9.26390424780676e-07	3.89486756853441e-05	3.07746959680328e-05	1949	tags=30%, list=11%, signal=27%	CD74/SERPING1/C1QB/IGLL1/FCER1G/CD27/C1S/FOXJ1/PTPN6/GAPT/C4BPA/IL2RB/C7/FCER1A/PTPRC/TRAF3IP2/CD28/INPP5D/BCL6/BTK/C1QC/NOD2/CD40/CFI/SUSD4/IL21R/HLA-E/BATF/IRF7/MYD88/TNF/CR1/FCGR3A/IL4R/STAT6/CD226/FCGR1A
GOBP_LEUKOCYTE_APOPTOTIC_PROCESS	GOBP_LEUKOCYTE_APOPTOTIC_PROCESS	114	0.530601074413553	1.97310112675293	9.97667334414743e-07	4.16864826336629e-05	3.29379319438682e-05	1796	tags=28%, list=10%, signal=25%	HCLS1/CD74/MEF2C/IDO1/CCR7/DOCK8/ST6GAL1/CD27/PIP/CCL5/CD3G/LGALS9/RIPK3/GIMAP8/FAS/TRAF3IP2/PTCRA/BCL6/BTK/ADAM8/NOD2/ITPKB/HSH2D/BCL11B/ANXA1/CXCL12/CD274/IRF7/IL7R/PLEKHO2/CCL19/IL2RA
GOBP_REGULATION_OF_CELL_MATRIX_ADHESION	GOBP_REGULATION_OF_CELL_MATRIX_ADHESION	115	0.522107433580282	1.94815434139897	1.07438557334714e-06	4.46166622453176e-05	3.52531682155428e-05	2775	tags=32%, list=15%, signal=27%	CEACAM6/APOD/MMP12/CX3CL1/PIK3R1/CCR7/SFRP1/KDR/ACVRL1/SKAP1/PTEN/BCL6/RIN2/PLAU/EFEMP2/JAG1/THY1/MMP14/SLC9A1/FAM107A/NRP1/SDC4/JUP/EPHA1/PTPRA/UTRN/MINK1/CD3E/FERMT1/DDR1/GSK3B/EMP2/WNT4/COL16A1/CCL21/SEMA3E/GPM6B
GOBP_REGULATION_OF_ALPHA_BETA_T_CELL_ACTIVATION	GOBP_REGULATION_OF_ALPHA_BETA_T_CELL_ACTIVATION	111	0.537617942442543	1.99233541319288	1.08455727108297e-06	4.47644400485403e-05	3.53699325697853e-05	3001	tags=38%, list=16%, signal=32%	HLA-DRA/IL2RG/ASCL2/HLA-DRB1/NCKAP1L/PRDM1/LGALS9/CD86/SYK/PTPRC/SASH3/CD28/BCL6/JAK2/ITPKB/CD300A/CD80/ANXA1/CD274/HLA-E/BATF/ZBTB16/EBI3/PTPN22/SOCS1/CD3E/CCL19/IL2RA/IL4R/IL12B/TNFRSF14/DAPL1/IRF1/ZNF683/SH3RF1/IL12RB1/CCR2/GLI3/MALT1/TGFBR2/IL4/SOCS5
GOBP_POSITIVE_REGULATION_OF_CANONICAL_NF_KAPPAB_SIGNAL_TRANSDUCTION	GOBP_POSITIVE_REGULATION_OF_CANONICAL_NF_KAPPAB_SIGNAL_TRANSDUCTION	184	0.474449196224981	1.84967857267416	1.12217035107926e-06	4.60361885239729e-05	3.63747850324321e-05	2722	tags=28%, list=15%, signal=24%	CD74/TNFSF10/CX3CL1/TRIM22/CCR7/S100A12/LTB/HTR2B/UBD/HLA-DRB1/IFIT5/PRKD1/GJA1/TLR3/CD4/LGALS9/XIAP/F2RL1/BST2/TRAF3IP2/BRD4/LPAR1/PRKCB/MID2/NOD2/SLC44A2/CD40/APOL3/CARD16/CFLAR/CC2D1A/MYD88/TNF/TRIM5/TRIM38/S100A4/CCL19/TLR9/ECM1/EDA2R/ALPK1/TLR6/TICAM1/BIRC3/TMEM106A/CASP1/IL1B/CXXC5/TNFRSF1A/RNF31/CCL21/MALT1
GOCC_RIBOSOMAL_SUBUNIT	GOCC_RIBOSOMAL_SUBUNIT	175	-0.378039	-1.85888	1.23386775295238e-06	5.03135591550282e-05	3.97544835304443e-05	6760	tags=52%, list=37%, signal=33%	RPS27A/MRPL38/RPS12/RPSA/RPL4/RPL31/RPS17/RPL11/RPLP2/RPL36A/RPL7/RPS25/MRPL42/RPL17/RPLP0/RPL38/DHX29/RPL12/RPS15A/RPS5/MRPS34/RPL13A/RPL23/RPL3L/MRPL36/MRPL33/MRPS9/MRPS26/MRPL19/RPL15/MRPL39/RSL1D1/MRPS33/MRPS11/PTCD3/MRPL18/MRPL21/RPL6/RPS26/RPL26/MRPL3/MRPL20/RPL39/RPL27/RPS7/MRPL1/MRPL41/RPL8/RPS23/MRPL17/MRPL10/RPL22/RPL5/NSUN3/NPM1/MRPS27/MRPS15/MRPS28/MRPS2/RPS2/RPL29/MRPL34/RPL14/RPS27L…
GOBP_RESPONSE_TO_TUMOR_NECROSIS_FACTOR	GOBP_RESPONSE_TO_TUMOR_NECROSIS_FACTOR	238	0.440894204448971	1.76735633821344	1.26853306125185e-06	5.14173670156515e-05	4.06266403039437e-05	3637	tags=34%, list=20%, signal=28%	AIM2/CCL2/CX3CL1/CCL18/PLVAP/VCAM1/SFRP1/GBP2/UBD/GBP1/CCL5/CTSK/CLDN1/LAPTM5/RORA/CCL20/CCL8/SYK/XIAP/FAS/GBP3/F2RL1/TRAF3IP2/CCL14/JAK2/CEBPA/CD14/PYCARD/LRRK2/NPNT/TNFRSF1B/CCL13/CD40/ZFP36/TNFRSF17/MYOG/CYLD/CARD16/CCL23/STAT1/TNF/COL1A1/CCL3L3/EDN1/CCL19/CCL22/TNFSF13B/MAP3K5/TNFRSF14/CHI3L1/MAPK3/EDA2R/HYAL1/CAMP/DAB2IP/BIRC3/CXCL16/GSTP1/CASP1/AFF3/TNFRSF1A/CCL21/ASAH1/TMSB4X/SMPD4/ASS1/CC…
GOBP_REGULATION_OF_VASCULATURE_DEVELOPMENT	GOBP_REGULATION_OF_VASCULATURE_DEVELOPMENT	303	0.419924109867205	1.71182622145236	1.31837707267722e-06	5.31196095532862e-05	4.19716410167478e-05	3412	tags=33%, list=19%, signal=27%	CXCL10/CEACAM1/DCN/CD34/ANGPT2/CDH5/SFRP1/THBS2/SPARC/GPNMB/SERPINF1/AMOT/SULF1/PRKD1/SMOC2/KDR/ACVRL1/TLR3/SP100/HSPB6/CYSLTR1/GAB1/CYBB/C3AR1/PGF/DLL1/PRKCB/ATP2B4/ECSCR/ALOX5/RHOJ/CD40/STAB1/GPR4/SFRP2/SPINK5/TNFSF12/NRP1/AKT3/STAT1/APLNR/CXCL13/ADAMTS9/TNF/EMILIN2/CLDN5/MIRLET7G/JUP/EPHA1/PIK3CG/LRG1/CXCR4/TIE1/ISM1/MDK/MIR34B/CHI3L1/SEMA5A/HSPG2/ECM1/MIR222/ETS1/SASH1/HYAL1/CAMP/DAB2IP/RECK/…
GOBP_INTERLEUKIN_6_PRODUCTION	GOBP_INTERLEUKIN_6_PRODUCTION	159	0.486904838267071	1.8683064483554	1.4372611215044e-06	5.75669853932738e-05	4.5485666511142e-05	2800	tags=30%, list=15%, signal=26%	RAB7B/CD74/IL33/CX3CL1/TYROBP/TLR7/IFIH1/NCKAP1L/FOXJ1/ZBTB20/PTPN6/TLR3/LGALS9/SYK/TLR1/F2RL1/MAPK13/INPP5D/BTK/MBP/PLCG2/PYCARD/PTAFR/NOD2/HAVCR2/LILRA2/SLAMF1/MIR98/IL16/MYD88/TNF/PTPN22/UNC93B1/TLR9/BANK1/HLA-B/AIF1/ELF4/TLR6/TICAM1/TMEM106A/AFAP1L2/LILRB2/POU2AF1/IL1B/SETD4/TLR8/MIR195
GOBP_REGULATION_OF_CALCIUM_MEDIATED_SIGNALING	GOBP_REGULATION_OF_CALCIUM_MEDIATED_SIGNALING	76	0.590172227250341	2.06425347160222	1.59776743964194e-06	6.36193399937431e-05	5.02678412434719e-05	3648	tags=46%, list=20%, signal=37%	PDGFRB/PDGFRA/PLEK/GBP1/LMCD1/ERBB3/CD4/TRAT1/SYK/HOMER2/TBC1D10C/IGF1/PLCG2/LRRK2/CHP2/SLC8A2/ATP2B4/SLC9A1/NFAT5/TNF/CD3E/P2RX4/SLC24A4/GSK3B/TMEM100/AKAP5/PPP3R1/DYRK2/CMKLR1/ZAP70/PPP3CB/PRNP/CD22/SPPL3/HOMER3
GOBP_REGULATION_OF_VIRAL_GENOME_REPLICATION	GOBP_REGULATION_OF_VIRAL_GENOME_REPLICATION	78	0.577321999215233	2.03432694250279	1.66152557809897e-06	6.57711499307129e-05	5.19680607098852e-05	1862	tags=32%, list=10%, signal=29%	MX1/IFIT1/OAS2/IFIH1/CCL5/RSAD2/IFIT5/SLPI/OASL/OAS1/IFI16/IFITM1/APOBEC3D/BST2/CD28/APOBEC3B/ISG20/APOBEC3C/TNF/EIF2AK2/TRIM38/PROX1/RNASEL/IFITM3/PLSCR1
GOBP_CELLULAR_EXTRAVASATION	GOBP_CELLULAR_EXTRAVASATION	71	0.596666719155025	2.06992997901042	1.7566211661531e-06	6.87316108305801e-05	5.43072232748641e-05	1767	tags=32%, list=10%, signal=29%	CCL2/CX3CL1/PLVAP/VCAM1/JAM3/PECAM1/XG/ITGB7/SELPLG/JAM2/F11R/RIPK3/ITGAL/PTAFR/ADAM8/THY1/SELL/PDGFD/CXCL12/PLCB1/TNF/PIK3CG/MDK
GOBP_PHOSPHATIDYLINOSITOL_3_KINASE_PROTEIN_KINASE_B_SIGNAL_TRANSDUCTION	GOBP_PHOSPHATIDYLINOSITOL_3_KINASE_PROTEIN_KINASE_B_SIGNAL_TRANSDUCTION	261	0.436087709585866	1.76840770588153	1.75148964826362e-06	6.87316108305801e-05	5.43072232748641e-05	3327	tags=31%, list=18%, signal=26%	PDGFRB/CEACAM1/PDGFRA/AIM2/HCLS1/DCN/CX3CL1/PIK3R1/CCR7/CRNN/HTR2B/H19/CCL5/KDR/PTPN6/ERBB3/PTEN/RET/KIT/DDR2/MTM1/PDGFC/F2RL1/CD28/JAK2/IGF1/HCST/ADAM8/NOX4/PIK3R3/PIK3AP1/PHLPP1/CD40/PDGFD/RAMP3/NTRK2/F10/MEIS3/CSF1R/TNF/GPX1/PIK3CG/EDN1/FCGR3A/CCL19/P2RX4/MIR34B/IGF2/CHI3L1/GCNT2/FGFR1/DDR1/SEMA5A/BANK1/MIR222/TGFBR1/DAB2IP/FLT3/MAZ/TSPYL5/XDH/PTPN13/TMEM100/INPP5F/PIK3IP1/IAPP/CCL21/SEMA3E/SE…
GOBP_RESPIRATORY_ELECTRON_TRANSPORT_CHAIN	GOBP_RESPIRATORY_ELECTRON_TRANSPORT_CHAIN	95	-0.462378	-2.05859	1.82575565584664e-06	7.1026092151873e-05	5.61201723373066e-05	5988	tags=60%, list=33%, signal=41%	NDUFA9/NDUFV1/NDUFA5/COX6A1/NDUFC1/NDUFS1/NDUFB9/UQCRC1/NDUFS6/COX7A2L/NDUFB3/COX7B/NDUFAB1/NDUFS5/NDUFS2/UQCRHL/SLC25A22/UQCRQ/NDUFB6/NDUFB10/NDUFB2/NDUFB4/UQCRH/BID/SDHA/NDUFA1/COQ9/COX7C/CYC1/COX4I1/CHCHD2/NDUFV2/GPD2/COX8C/COX5A/NDUFS8/DGUOK/NDUFS3/NDUFA2/COX7A2/SLC25A13/SLC25A18/UQCRB/UQCRC2/MYBBP1A/IMMP2L/SDHB/SDHD/ETFA/COX8A/NDUFA4/SNCA/DLD/PPARGC1A/CYCS/GPD1/AIFM2
GOBP_B_CELL_PROLIFERATION	GOBP_B_CELL_PROLIFERATION	101	0.540791214488952	1.98563380666853	1.84552782719254e-06	7.13850163558074e-05	5.64037707667085e-05	3968	tags=49%, list=22%, signal=38%	CD74/MEF2C/CD38/TYROBP/PRLR/LEF1/NCKAP1L/GAPT/CD180/CD79A/IKZF3/CTLA4/PTPRC/SASH3/INPP5D/BCL6/BTK/MS4A1/CD300A/FCRL3/RASGRP1/CD40/VAV3/IL7/IL7R/GPR183/TNFRSF13B/WNT3A/TNFSF13B/TLR9/TICAM1/PRKCD/IL4/IL21/IL9/AHR/MNDA/TLR4/PELI1/CDKN1A/CD22/LYN/IFNK/RC3H1/CD19/IL10/FCGR2B/CASP3/TNFRSF21
GOBP_PEPTIDE_ANTIGEN_ASSEMBLY_WITH_MHC_CLASS_II_PROTEIN_COMPLEX	GOBP_PEPTIDE_ANTIGEN_ASSEMBLY_WITH_MHC_CLASS_II_PROTEIN_COMPLEX	14	0.860314474217325	2.12931112038037	1.97227321454422e-06	7.55687175539845e-05	5.97094578055991e-05	1638	tags=79%, list=9%, signal=72%	HLA-DPA1/HLA-DMA/HLA-DRA/HLA-DQA1/HLA-DPB1/HLA-DRB1/HLA-DRB5/HLA-DMB/HLA-DOA/HLA-DQA2/HLA-DOB
GOBP_AMEBOIDAL_TYPE_CELL_MIGRATION	GOBP_AMEBOIDAL_TYPE_CELL_MIGRATION	445	0.392871065316085	1.6310966953968	1.97601758118707e-06	7.55687175539845e-05	5.97094578055991e-05	3201	tags=28%, list=17%, signal=24%	CEACAM1/EDNRA/S100A2/DCN/ARHGDIB/MEF2C/TACSTD2/ANGPT2/FGFBP1/ACTA2/RAB25/FAT2/CDH5/S100A12/S100A9/HTR2B/SPARC/SERPINF1/AMOT/ENPP2/PRKD1/SMOC2/ITGB7/KDR/SRPX2/FGF7/GJA1/ACVRL1/ARID5B/MMP9/CLEC14A/PTN/SP100/PTEN/RET/KIT/DDR2/OVOL2/LPXN/MARVELD3/RIN2/PLCG2/ATP2B4/PIK3R3/RHOJ/CD40/ANXA1/FAP/CORO1A/LGALS8/EDN2/GPC3/EFNB1/TNFSF12/NR2F2/NRP1/DPP4/AKT3/APOE/BMP7/STAT1/TNS1/CXCL13/ADAMTS9/SDC4/PDLIM1/TNF/…
GOBP_TYPE_II_INTERFERON_PRODUCTION	GOBP_TYPE_II_INTERFERON_PRODUCTION	112	0.536166377759329	1.99045766290464	1.98737352836227e-06	7.55760191768777e-05	5.97152270704241e-05	1936	tags=32%, list=11%, signal=29%	HLA-DPA1/IL33/HLA-DPB1/CCR7/CD96/TLR7/CD2/HLA-DRB1/IRF8/SLC11A1/TLR3/LAPTM5/LGALS9/RIPK3/SLAMF6/BTN3A1/SASH3/F2RL1/JAK2/CD14/PYCARD/NOD2/HAVCR2/RASGRP1/SLAMF1/IL12RB2/CD274/PDE4B/TNF/EBI3/PTPN22/CR1/CD3E/CD226/IL12B/TLR9
GOBP_SECOND_MESSENGER_MEDIATED_SIGNALING	GOBP_SECOND_MESSENGER_MEDIATED_SIGNALING	281	0.426813438392351	1.73167473038575	2.19093194105617e-06	8.28514989330122e-05	6.54638352984792e-05	3469	tags=31%, list=19%, signal=26%	PDGFRB/PDGFRA/DEFB1/CCR7/PLEK/VCAM1/HTR2B/RCAN2/GBP1/CLIC2/PRKD1/LMCD1/KDR/PDE5A/ERBB3/CD4/TRAT1/CCL20/SYK/HOMER2/CAMK2D/TBC1D10C/PTPRC/GSTM2/NCALD/BTK/CXCR3/IGF1/LPAR1/PLCG2/LRRK2/CCR1/CHP2/SLC8A2/ATP2B4/EDN2/GRIN2C/CCR4/KCNJ8/SLC9A1/CCR8/NFAT5/TRPM2/APOE/TNNI3/APLNR/TMEM38B/TNF/EDN1/CXCR4/CD3E/FCGR3A/P2RX4/SGCD/ADCY2/CASQ1/CREB1/SLC24A4/GSK3B/LAT2/NPPA/KSR1/TMEM100/CCR2/AKAP5/AGTR1/SOX9/PPP3R1/…
GOBP_REGULATION_OF_B_CELL_PROLIFERATION	GOBP_REGULATION_OF_B_CELL_PROLIFERATION	63	0.591564304123983	2.00654108119357	2.4400272430173e-06	9.0989010248648e-05	7.18935644810134e-05	3968	tags=60%, list=22%, signal=47%	CD74/MEF2C/CD38/TYROBP/PRLR/NCKAP1L/IKZF3/CTLA4/PTPRC/SASH3/INPP5D/BCL6/BTK/CD300A/FCRL3/CD40/VAV3/IL7/GPR183/TNFRSF13B/WNT3A/TNFSF13B/TLR9/TICAM1/IL4/IL21/AHR/MNDA/TLR4/PELI1/CDKN1A/CD22/LYN/RC3H1/IL10/FCGR2B/CASP3/TNFRSF21
GOBP_T_CELL_ACTIVATION_INVOLVED_IN_IMMUNE_RESPONSE	GOBP_T_CELL_ACTIVATION_INVOLVED_IN_IMMUNE_RESPONSE	119	0.520468487229223	1.95097782861061	2.4333522099873e-06	9.0989010248648e-05	7.18935644810134e-05	2414	tags=32%, list=13%, signal=28%	CEACAM1/CD74/HLA-DRA/LCP1/LEF1/FCER1G/ASCL2/HLA-DRB1/NCKAP1L/SLC11A1/HLA-DMB/LGALS9/RORA/CD86/SLAMF6/F2RL1/BCL6/ITGAL/HAVCR2/CD80/ANXA1/EOMES/FGL2/BATF/MYB/STAT4/GPR183/LY9/MDK/CCL19/IL4R/STAT6/IL12B/CD1C/IL12RB1/JAK1/TMEM98/SEMA4A
GOBP_POSITIVE_REGULATION_OF_CELL_DEVELOPMENT	GOBP_POSITIVE_REGULATION_OF_CELL_DEVELOPMENT	418	0.390686613164992	1.61605091723681	2.44644701806086e-06	9.0989010248648e-05	7.18935644810134e-05	2841	tags=26%, list=15%, signal=23%	HCLS1/CD74/IL33/CRABP2/CX3CL1/HLA-DRA/TYROBP/CDH5/IL2RG/LEF1/CD27/HLA-DRB1/SERPINF1/NCKAP1L/HAPLN3/GPR68/PDE5A/CD4/F11R/LGALS9/CD86/PTN/ASPA/CDON/SMARCA2/RET/KIT/CYSLTR1/SYK/PTPRC/SASH3/INPP5D/BCL6/BTK/CCR1/LPAR3/ADAM8/VCAN/ITPKB/TNFRSF1B/ZBTB1/RASGRP1/WNT2/IL7/NTRK2/CD80/MMP14/ANXA1/CXCL12/TRPV2/MYOG/CHODL/NRP1/NKX2-2/MYB/IL7R/ZBTB16/TNF/CLDN5/OBSL1/SPI1/SHOX2/PTPRZ1/DUSP10/MME/PRKCH/SPINT1/SOCS…
GOBP_NEPHRON_DEVELOPMENT	GOBP_NEPHRON_DEVELOPMENT	156	0.484424481024234	1.85861857512503	2.49001588567602e-06	9.21033744816446e-05	7.27740622094901e-05	1467	tags=23%, list=8%, signal=21%	PDGFRB/PDGFRA/EDNRA/CD34/MEF2C/PROM1/TACSTD2/ANGPT2/ACTA2/PECAM1/WWTR1/SULF1/HES5/FOXJ1/NOTCH3/MAGED1/RET/CD24/WT1/NPNT/DCHS1/DLL1/HEYL/HS3ST3A1/JAG1/PBX1/PDGFD/WNT7B/GPR4/GPC3/WNK4/BMP7/STAT1/CFLAR/HOXD11/SULF2
GOCC_MEMBRANE_MICRODOMAIN	GOCC_MEMBRANE_MICRODOMAIN	274	0.421104348534096	1.7075698429925	2.561887740293e-06	9.42468375763223e-05	7.44676865470751e-05	3354	tags=32%, list=18%, signal=27%	MAL/CD48/MALL/CDH1/PROM2/PLVAP/PECAM1/CD8A/SULF1/MAL2/SELPLG/KDR/GJA1/SKAP1/CD4/CD79A/MS4A4A/PAG1/CD24/PTPRC/RFTN1/FAS/TLR1/CBLC/BST2/INPP5D/BTK/JAK2/FXYD1/PLCG2/CD14/LRRK2/DLL1/MS4A1/ATP2B4/TNFRSF1B/RTN4RL2/THY1/EFNB1/SORBS1/SLC9A1/LAX1/KCNMA1/DPP4/S1PR1/ABCA1/CXADR/TNF/SLC1A2/MME/STOM/CR1/CLIP3/SMPD2/PDPN/CD226/LIPE/PLSCR1/SLC2A1/ADCY2/MAPK3/ITGB2/LAMP2/TGFBR1/TLR6/LAT2/EMP2/IL6ST/TNFRSF1A/CD1A…
GOBP_PEPTIDYL_TYROSINE_MODIFICATION	GOBP_PEPTIDYL_TYROSINE_MODIFICATION	271	0.425726363850647	1.72491031968385	2.60153417149323e-06	9.51880259829063e-05	7.52113520646208e-05	3001	tags=29%, list=16%, signal=24%	PDGFRB/PDGFRA/HCLS1/CD74/PRLR/SFRP1/GHR/PECAM1/CCL5/ENPP2/HES5/PARP9/KDR/PTPN6/FGF7/ERBB3/CD4/ABI3/KIT/SYK/DDR2/PDGFC/PTPRC/CBLC/BTK/JAK2/IGF1/PARP14/PLCG2/NOX4/NOD2/CD300A/CD40/PDGFD/IL7/CD80/SFRP2/CSF1R/NRP1/SAMSN1/TNF/EPHA1/SOCS1/CD3E/IL12B/IGF2/TNFRSF14/FGFR1/DDR1/MAPK3/BANK1/FCGR1A/ITGB2/ALK/FGFR3/FES/THBS4/EHD4/FLT3/IL34/FGF10/JAK1/PRKCD/EPHA4/FGFR4/INPP5F/IL6ST/DLG3/TNFRSF1A/ERBB4/SEMA4D/P…
GOBP_REGULATION_OF_CELL_KILLING	GOBP_REGULATION_OF_CELL_KILLING	109	0.520315942124844	1.92116010864943	2.76660322656426e-06	0.000100683533551686	7.95535426948106e-05	3493	tags=40%, list=19%, signal=33%	CEACAM1/DNASE1L3/HLA-DRA/TYROBP/HLA-DRB1/NCKAP1L/LAG3/LGALS9/RIPK3/SYK/SLAMF6/CD1B/CFH/PTPRC/F2RL1/HAVCR2/RASGRP1/IL18RAP/HLA-E/IL7R/SPI1/MR1/KLRB1/CR1/CD226/IL12B/HLA-B/ULBP2/SH2D1A/CD1C/IL12RB1/HLA-F/CD1A/CR1L/HLA-H/IL4/IL21/FCER2/DNASE1/PPP3CB/CX3CR1/HLA-G/MAPK8/ARG1
GOBP_POSITIVE_REGULATION_OF_ALPHA_BETA_T_CELL_ACTIVATION	GOBP_POSITIVE_REGULATION_OF_ALPHA_BETA_T_CELL_ACTIVATION	69	0.592197819469537	2.04350680527436	2.8397213845691e-06	0.00010279183985106	8.1219388432286e-05	3365	tags=45%, list=18%, signal=37%	HLA-DRA/IL2RG/HLA-DRB1/NCKAP1L/LGALS9/CD86/SYK/PTPRC/SASH3/CD28/JAK2/ITPKB/CD80/ANXA1/HLA-E/ZBTB16/EBI3/PTPN22/SOCS1/CD3E/CCL19/IL4R/IL12B/IL12RB1/CCR2/GLI3/MALT1/TGFBR2/SOCS5/ZAP70/RASAL3
GOBP_POSITIVE_REGULATION_OF_INTERLEUKIN_6_PRODUCTION	GOBP_POSITIVE_REGULATION_OF_INTERLEUKIN_6_PRODUCTION	94	0.542060776284571	1.96548996638266	2.91805262126056e-06	0.000105065415921876	8.30158195331742e-05	2780	tags=36%, list=15%, signal=31%	RAB7B/CD74/IL33/TYROBP/TLR7/IFIH1/ZBTB20/TLR3/LGALS9/SYK/TLR1/F2RL1/MAPK13/BTK/MBP/PLCG2/PYCARD/PTAFR/NOD2/LILRA2/IL16/MYD88/TNF/UNC93B1/TLR9/AIF1/TLR6/TICAM1/TMEM106A/LILRB2/POU2AF1/IL1B/SETD4/TLR8
GOBP_NEGATIVE_REGULATION_OF_CYTOKINE_PRODUCTION	GOBP_NEGATIVE_REGULATION_OF_CYTOKINE_PRODUCTION	333	0.411525337864295	1.6811850406911	3.04856738435021e-06	0.000109183876320987	8.62699575599188e-05	4038	tags=33%, list=22%, signal=26%	APOD/CEACAM1/CD34/IL33/IDO1/CX3CL1/ACP5/TYROBP/CCR7/CD96/LEF1/SRGN/GBP1/GPNMB/HLA-DRB1/CDH3/NCKAP1L/LAG3/FOXJ1/SLC11A1/PTPN6/LAPTM5/LGALS9/XAF1/TGFB3/OAS1/HOMER2/NDRG2/CD24/PTPRC/IL1R2/F2RL1/BST2/LILRA4/INPP5D/BCL6/BTK/IGF1/SPINK7/PYCARD/DLL1/NOD2/HAVCR2/SLAMF1/ANXA1/ZFP36/PDCD4/CD274/LRRC32/DHX58/CYLD/CARD16/MIR98/TNF/PTPN22/SLC2A10/GPR18/CR1/PLA2G10/NLRP7/IL12B/BANK1/MIR222/ELF4/TLR6/CLEC4A/RNF…
GOBP_MYELOID_CELL_DIFFERENTIATION	GOBP_MYELOID_CELL_DIFFERENTIATION	381	0.395411616812866	1.62538738519069	3.20056796162717e-06	0.000114024444906602	9.00946582439205e-05	4071	tags=33%, list=22%, signal=26%	CEACAM1/HCLS1/RAB7B/CD74/IL33/MEF2C/PIK3R1/TYROBP/CCR7/SFRP1/LEF1/IKZF1/UBD/HLA-DRB1/NCKAP1L/IRF8/GPR68/FLI1/PTPN6/TLR3/MMP9/CD4/LGALS9/KIT/IFI16/HOXB8/F2RL1/INPP5D/BCL6/JAK2/CEBPA/CLEC5A/CSF3R/C1QC/CCR1/DLL1/ITPKB/GPR171/JAG1/TMOD3/ZFP36/MAF/GPC3/CSF1R/OSCAR/THRA/ITGB6/STAT1/CFLAR/BATF/MYB/IRF7/MYD88/ZBTB16/TNF/SPI1/GPR183/SOCS1/MEIS2/DYRK3/PLA2G10/SNRK/RASSF2/CCL19/IL12B/SLC4A1/PLA2G3/CREB1/MIR…
GOBP_LEUKOCYTE_DEGRANULATION	GOBP_LEUKOCYTE_DEGRANULATION	78	0.56960084508541	2.00711967880097	3.25328242949203e-06	0.000115295647985506	9.10990797699036e-05	2936	tags=44%, list=16%, signal=37%	CEACAM1/PTGDS/RAC2/NCKAP1L/GRP/LGALS9/KIT/SYK/FCER1A/F2RL1/BTK/PTAFR/CD300A/RASGRP1/CORO1A/SPI1/PIK3CG/FCGR3A/IL4R/NKG7/PLA2G3/ITGB2/FES/LAT2/ANXA3/SNAP23/VAMP2/HLA-F/PTGDR/CCR2/STXBP2/HCK/LAT/IL4
GOBP_SISTER_CHROMATID_SEGREGATION	GOBP_SISTER_CHROMATID_SEGREGATION	202	-0.353196	-1.7494	3.28636018052395e-06	0.000115861312822743	9.15460311252313e-05	5217	tags=39%, list=28%, signal=28%	PSRC1/DUSP1/CHEK2/DRG1/CDC23/ATM/ACTL6A/MIS12/PINX1/CHMP1B/CHMP2A/CENPI/RACGAP1/PHF10/MAPRE1/NIPBL/VPS4A/BAZ1B/CHMP6/KIF23/ANAPC1/BUB1B/SMC1A/DPF1/NUF2/AAAS/NCAPG/PLK1/TPX2/NUP62/ANAPC2/KPNB1/NEK2/TACC3/NUSAP1/KIFC2/BUB1/MAD2L2/SMARCD3/MYBL2/CLASP1/RIOK2/DYNC1LI1/TPR/KIF18A/KNTC1/ZWINT/CENPF/CEP192/RB1/TOP2A/PRC1/BIRC5/PRAP1/CENPE/ACTL6B/INCENP/NDC80/BCL7A/SPC25/RRS1/PCID2/RAN/CDC20/KIF14/CEP55/U…
GOBP_POSITIVE_REGULATION_OF_LEUKOCYTE_CHEMOTAXIS	GOBP_POSITIVE_REGULATION_OF_LEUKOCYTE_CHEMOTAXIS	89	0.561944523593047	2.02377590290687	3.38815905586041e-06	0.000118831340150876	9.38927524561043e-05	3428	tags=47%, list=19%, signal=39%	CXCL10/CD74/CXCL17/CCR7/PLA2G7/RAC2/CCL5/S100A7/GPSM3/NCKAP1L/LGALS9/PTN/F2RL1/C3AR1/PGF/CCR1/SLAMF1/CXCL12/EDN2/CSF1R/CXCL13/MOSPD2/SPI1/EDN1/S100A14/RARRES2/MDK/CCL19/MAPK3/AIF1/THBS4/IL34/C5AR1/LGMN/CCR2/CCL21/IL4/PTK2B/IL6R/CMKLR1/CX3CR1/TNFSF18
GOMF_MRNA_BINDING	GOMF_MRNA_BINDING	467	-0.270071	-1.42902	3.6122790749855e-06	0.000126038747724623	9.95875744981082e-05	4705	tags=33%, list=26%, signal=26%	FUBP3/MIR200C/MIR107/LARP7/MIR218-1/MIR572/PAIP2/CNBP/SRBD1/HNRNPC/MIR590/MIR708/RPS7/RC3H2/PABPC4/SLC4A1AP/HNRNPAB/IREB2/FUBP1/MYH10/MIR520H/MIR130A/RBMXL2/MIR181B1/GRSF1/ELAVL3/MIR379/TARDBP/RPL5/XPO5/HNRNPA3/DHX36/ETF1/NCBP2/ELAVL1/PIWIL2/MIR96/MIR132/TEX13A/MIR363/MBD2/MIR30E/MIR144/ILF3/MIR106B/MIR409/EIF4A1/G3BP2/EIF4G2/RBM46/MIR483/TIAL1/MIR187/MIR302A/RPS2/ELAVL4/SSB/DHFR/MIR99A/HNRNPA1/M…
GOBP_CELLULAR_RESPONSE_TO_BIOTIC_STIMULUS	GOBP_CELLULAR_RESPONSE_TO_BIOTIC_STIMULUS	236	0.434793214849174	1.74216382185055	3.70340830925677e-06	0.000128555747924918	0.000101576343424203	2564	tags=28%, list=14%, signal=24%	CXCL10/CCL2/MEF2C/CXCL11/CX3CL1/CXCL9/GBP5/GBP2/TXNIP/CD6/IRF8/LY96/MMP9/CD86/LY86/CD180/SYK/TLR1/GBP3/BTK/JAK2/PLCG2/CD14/PYCARD/PTAFR/NOD2/HAVCR2/TNFRSF1B/LILRA2/CD40/CD80/ZFP36/PDCD4/CD274/PDE4B/MRC1/CARD16/SHPK/CD68/CXCL13/ABCA1/CTSG/MYD88/TNF/TRIM5/SPI1/PTPN22/NLRP7/IL12B/MAPK3/TLR9/SASH1/CAMP/PF4V1/GSK3B/TLR6/DAB2IP/TICAM1/VIM/GSTP1/LILRB2/CMPK2/MMP3/MIR128-1/CASP1/IL1B
GOBP_TISSUE_HOMEOSTASIS	GOBP_TISSUE_HOMEOSTASIS	255	0.434374805751959	1.75563126200544	3.74545493314414e-06	0.000129351961441085	0.000102205459265872	2981	tags=31%, list=16%, signal=26%	SPP1/CD34/PROM1/ACP5/CD38/LDB2/CDH5/SERPINA3/LAMA2/JAM3/PECAM1/RAC2/PIP/COL3A1/CDH3/IL20RA/CTSK/WWTR1/GJA1/IL10RA/CLDN1/JAM2/ILDR1/F11R/NT5E/SYK/XIAP/ATP1B2/SASH3/HAMP/INPP5D/TJP3/MBP/ALDH1A1/ADAM8/PIGR/NOX4/CIB2/NOD2/TJP2/IL7/APBB2/CLDN3/BBS12/CORO1A/CSF1R/USP45/ESAM/AKT3/S1PR1/CYTL1/CXADR/TFF3/CLDN5/PRICKLE1/NFIB/P2RX4/LYZ/SLC2A1/GCNT2/BARD1/TLR9/MUC4/MUC13/IAPP/ADRB2/CCR2/CUBN/GPR137B/LSR/SOX9…
GOBP_TYPE_I_INTERFERON_PRODUCTION	GOBP_TYPE_I_INTERFERON_PRODUCTION	110	0.52378943721016	1.93803597423847	3.78674684878971e-06	0.000130114159489632	0.000102807698309915	2234	tags=29%, list=12%, signal=26%	MMP12/OAS2/TYROBP/TLR7/IFIH1/IRF8/ZBTB20/TLR3/XAF1/OAS1/SYK/XIAP/LILRA4/PLCG2/CD14/PYCARD/HAVCR2/IRF5/DHX58/CYLD/STAT1/IRF7/MYD88/TRAF3IP3/TRIM38/PTPN22/TRIM15/TLR9/ARRDC4/TICAM1/RNF125/IRF1
GOBP_ENDOTHELIUM_DEVELOPMENT	GOBP_ENDOTHELIUM_DEVELOPMENT	140	0.482904397038894	1.83696530861134	4.09151024190987e-06	0.000139875923371151	0.00011052080563075	2591	tags=30%, list=14%, signal=26%	CXCL10/CEACAM1/EDNRA/CD34/SLC40A1/CDH5/COL18A1/PECAM1/HEY2/KDR/ACVRL1/CLDN1/F11R/F2RL1/TJP3/DLL1/JAG1/TJP2/CLDN3/NR2F2/NRP1/S1PR1/PLCB1/MYD88/TNF/CLDN5/GPX1/CXCR4/TIE1/PROX1/PDPN/ROBO4/MARVELD2/RBPJ/MIR199B/GJA4/XDH/ZDHHC21/TMEM100/HAPLN2/IL1B/TNFRSF1A
GOMF_CYTOKINE_RECEPTOR_BINDING	GOMF_CYTOKINE_RECEPTOR_BINDING	248	0.42529653458805	1.71291875980065	4.20848853557461e-06	0.000143152054760324	0.000113109390368974	3011	tags=27%, list=16%, signal=23%	CXCL10/TNFSF10/IL33/CCL2/CXCL11/CX3CL1/DEFB1/CCL18/PIK3R1/CXCL9/CDH5/LTB/DEFB103A/CCL5/CCL20/CCL8/TGFB3/SYK/CCL14/IL1RN/JAK2/PYCARD/PGF/CXCL14/CCL13/TLR5/IL7/FEM1B/CXCL12/NES/TNFSF12/CD300LF/CCL23/STAT1/CFLAR/CXCL13/MYD88/TNF/EBI3/CCL3L3/LRG1/S100A14/TNFSF8/CCL19/CCL22/TNFSF13B/IL12B/TLR9/ECM1/PF4V1/TGFBR1/DAB2IP/FRS2/IL34/IL12RB1/JAK1/CXCL16/IL6ST/IL1B/CCR2/CCL21/TOLLIP/TGFBR2/IL4/IL21/CCL16/IL9…
GOBP_NEGATIVE_REGULATION_OF_DEFENSE_RESPONSE	GOBP_NEGATIVE_REGULATION_OF_DEFENSE_RESPONSE	289	0.421343203096931	1.71252905022665	4.24640559090973e-06	0.000143684845894621	0.000113530367074444	4018	tags=32%, list=22%, signal=25%	A2M/CEACAM1/RAB7B/MMP12/IL33/CXCL17/SERPING1/CX3CL1/ACP5/CDH5/CD96/HLA-DRB1/PTPN6/IL10RA/AOAH/LGALS9/RORA/SLAMF8/NT5E/OAS1/IFI16/SYK/PTPRC/F2RL1/LILRA4/HAMP/IL22RA1/IGF1/PARP14/NOD2/HAVCR2/ALOX5/TNFRSF1B/ZFP36/SPINK5/DHX58/SUSD4/STAT2/CYLD/FGL2/APOE/USP18/HLA-E/MIRLET7G/GPX1/DUSP10/TRIM38/PTPN22/CR1/PLA2G10/CST7/MDK/IL2RA/IL12B/MIR222/HLA-B/SAMHD1/ELF4/RNF125/ENPP3/MVK/GSTP1/PRKCD/ISG15/HLA-F/TNF…
GOBP_NEGATIVE_REGULATION_OF_RESPONSE_TO_EXTERNAL_STIMULUS	GOBP_NEGATIVE_REGULATION_OF_RESPONSE_TO_EXTERNAL_STIMULUS	440	0.388101313272494	1.60905337812945	4.26660570613366e-06	0.000143684845894621	0.000113530367074444	4018	tags=32%, list=22%, signal=26%	A2M/CEACAM1/PDGFRA/RAB7B/SPP1/MMP12/IL33/CCL2/CXCL17/SERPING1/CX3CL1/ANGPT2/ACP5/CDH5/CD96/ST6GAL1/HLA-DRB1/ALOX12/PTPN6/IL10RA/AOAH/THBD/LGALS9/RORA/SLAMF8/PTEN/NT5E/OAS1/IFI16/SYK/RGMA/PTPRC/F2RL1/LILRA4/HAMP/IL22RA1/IGF1/PLAU/PARP14/NOD2/HAVCR2/ALOX5/TNFRSF1B/LILRA2/ZFP36/FAP/CLDN3/MMP28/SPINK5/DHX58/SUSD4/STAT2/CYLD/NRP1/DPP4/CARD16/FGL2/APOE/USP18/HLA-E/CXCL13/TNF/MIRLET7G/GPX1/DUSP10/TRIM38…
GOBP_MITOTIC_SISTER_CHROMATID_SEGREGATION	GOBP_MITOTIC_SISTER_CHROMATID_SEGREGATION	163	-0.372056	-1.82111	4.29524002279494e-06	0.000143933067892569	0.000113726495861496	6536	tags=52%, list=36%, signal=34%	ANAPC11/TTN/AURKB/BECN1/NUDC/POLDIP2/MAD1L1/KIF2A/KIF4B/TEX14/OFD1/KIF25/SMC3/KIF18B/TTK/KIF3B/ZW10/ESPL1/CDT1/MAD2L1/PSRC1/DUSP1/CHEK2/DRG1/CDC23/ATM/MIS12/PINX1/CHMP1B/CHMP2A/CENPI/RACGAP1/MAPRE1/NIPBL/VPS4A/BAZ1B/CHMP6/KIF23/BUB1B/SMC1A/NUF2/AAAS/NCAPG/PLK1/TPX2/NUP62/KPNB1/NEK2/NUSAP1/KIFC2/BUB1/MAD2L2/MYBL2/CLASP1/DYNC1LI1/TPR/KIF18A/KNTC1/ZWINT/CENPF/CEP192/RB1/PRC1/BIRC5/PRAP1/CENPE/INCENP…
GOCC_LYSOSOMAL_LUMEN	GOCC_LYSOSOMAL_LUMEN	89	0.56003122930493	2.01688540266549	4.35660809376955e-06	0.000145270345747419	0.000114783125353607	3154	tags=36%, list=17%, signal=30%	BGN/PDGFRB/CD74/DCN/LUM/SERPINB13/SDC1/OMD/CTSK/CTSS/FMOD/VCAN/GPC3/OGN/SDC4/GALC/GPC4/HSPG2/LAMP2/HYAL1/GM2A/ACAN/TCN2/LGMN/PRELP/ASAH1/CUBN/CSPG5/IDS/RNASET2/GLB1/CTSB
GOBP_INTERLEUKIN_2_PRODUCTION	GOBP_INTERLEUKIN_2_PRODUCTION	62	0.60541322195947	2.05080230713942	4.43737394567683e-06	0.000146590904605419	0.000115826544587964	2722	tags=39%, list=15%, signal=33%	CD34/VTCN1/GBP1/LAG3/CD4/LAPTM5/CD86/HOMER2/PTPRC/SASH3/CD28/PLCG2/NOD2/HAVCR2/CD80/ANXA1/ZFP36/PDE4B/CR1/CD3E/SPTBN1/IL1B/CCR2/MALT1
GOBP_BIOLOGICAL_PROCESS_INVOLVED_IN_SYMBIOTIC_INTERACTION	GOBP_BIOLOGICAL_PROCESS_INVOLVED_IN_SYMBIOTIC_INTERACTION	297	0.416357926620347	1.69647778267463	4.43952362891281e-06	0.000146590904605419	0.000115826544587964	3303	tags=28%, list=18%, signal=23%	IFI27/KRT6A/CD74/IFIT1/SPRR2A/TRIM22/CIITA/LEF1/DEFB103A/HLA-DRB1/CCL5/APOL1/ITGB7/SELPLG/SCNN1B/CLDN1/CD4/F11R/FCN3/LGALS9/CD209/CD86/CCL8/IFITM1/REST/F2RL1/TREM1/JAK2/CH25H/CLEC5A/MID2/NOD2/CCNT1/SLAMF1/CD80/TRIM59/CSF1R/MRC1/SLC20A2/ITGB6/NRP1/DPP4/APOE/CXADR/CTSG/MYD88/TRIM5/LAMP3/GPX1/TRIM38/CFHR1/STOM/CXCR4/EEA1/CR1/ST6GALNAC1/IFITM3/PLSCR1/GSN/TNFRSF14/MIR222/CAMP/TMPRSS2/IFITM2/TPCN1/ITGA…
GOCC_T_CELL_RECEPTOR_COMPLEX	GOCC_T_CELL_RECEPTOR_COMPLEX	13	0.860186764611071	2.10578255949752	4.50392040830417e-06	0.000147995326426267	0.000116936226850248	671	tags=69%, list=4%, signal=67%	CD3D/CD8A/CD3G/PTPN6/SKAP1/CD4/TRAT1/SYK/CD247
GOBP_VIRAL_GENOME_REPLICATION	GOBP_VIRAL_GENOME_REPLICATION	120	0.507395144237096	1.90774354114104	4.53034281523617e-06	0.000148144398629631	0.000117054013954818	1977	tags=26%, list=11%, signal=23%	MX1/IFI27/IFIT1/CCL2/OAS2/IFIH1/CCL5/RSAD2/IFIT5/SLPI/OASL/CD209/CCL8/OAS1/IFI16/IFITM1/APOBEC3D/BST2/CD28/APOBEC3B/ISG20/APOBEC3C/TNF/EIF2AK2/TRIM38/STOM/PROX1/RNASEL/IFITM3/PLSCR1/MIR222
GOCC_IMMUNOLOGICAL_SYNAPSE	GOCC_IMMUNOLOGICAL_SYNAPSE	42	0.662139749667579	2.08297609544119	4.66870087782367e-06	0.000151934789624944	0.000120048932997075	1728	tags=33%, list=9%, signal=30%	HLA-DRA/CD6/HLA-DRB1/GZMA/CD37/CD53/SKAP1/GZMB/CD28/HAVCR2/VAV3/CORO1A/CD3E/RHOH
GOBP_RENAL_SYSTEM_DEVELOPMENT	GOBP_RENAL_SYSTEM_DEVELOPMENT	311	0.408189903790975	1.66618948214818	4.71802973884039e-06	0.000152805470345505	0.000120736887952899	2819	tags=27%, list=15%, signal=24%	PDGFRB/PDGFRA/EDNRA/CD34/MEF2C/PROM1/ITGA8/TACSTD2/ANGPT2/ACTA2/SFRP1/EMX2/GCNT3/PECAM1/SDC1/SERPINF1/WWTR1/SULF1/PRDM1/HES5/FOXJ1/NOTCH3/MAGED1/COL4A1/ARID5B/MYOCD/MMP9/RARB/RET/ALDH1A2/CD24/WT1/TRAF3IP2/LRRK2/NPNT/DCHS1/DLL1/HEYL/HS3ST3A1/JAG1/PBX1/EPCAM/PDGFD/WNT7B/GPR4/GCNT4/OVOL1/GPC3/KCNJ8/WNK4/NRP1/BMP7/STAT1/CFLAR/HOXD11/SDC4/SULF2/HPGD/ZBTB16/MME/PRICKLE1/PROX1/OSR1/SPRY1/STRA6/VANGL2/MY…
GOBP_CARDIOCYTE_DIFFERENTIATION	GOBP_CARDIOCYTE_DIFFERENTIATION	150	0.4811422616245	1.84108113439943	4.86361952428695e-06	0.000156770669332849	0.000123869928836601	3189	tags=34%, list=17%, signal=28%	PDGFRB/PDGFRA/EDNRA/MEF2C/VCAM1/RGS4/MYH11/HEY2/SORBS2/TBX2/MYOCD/ASB2/RARB/WT1/REST/IGF1/DLL1/NOX4/JAG1/FHOD3/PDCD4/KCNJ8/SLC9A1/EOMES/BMP7/CXADR/OBSL1/SHOX2/EDN1/PRICKLE1/WNT3A/PROX1/SPRY1/SGCD/PDLIM5/MAPK3/MIR222/RBPJ/MIR208A/MIR199B/FRS2/PI16/WNT8A/IRX3/MEIS1/TBX5/MIR195/NEB/CAV3/EFNB2/FOLR1
GOCC_MHC_PROTEIN_COMPLEX	GOCC_MHC_PROTEIN_COMPLEX	24	0.75011601425636	2.14285703120103	5.28871068735789e-06	0.000167521240222699	0.000132364326779441	1985	tags=62%, list=11%, signal=56%	HLA-DPA1/CD74/HLA-DMA/HLA-DRA/HLA-DQA1/HLA-DPB1/HLA-DRB1/HLA-DRB5/HLA-DMB/HLA-DOA/HLA-E/HLA-DQA2/MR1/HLA-DOB/HLA-B
GOBP_REGULATION_OF_HUMORAL_IMMUNE_RESPONSE	GOBP_REGULATION_OF_HUMORAL_IMMUNE_RESPONSE	44	0.656276463597528	2.08231795406569	5.24657061801547e-06	0.000167521240222699	0.000132364326779441	1678	tags=39%, list=9%, signal=35%	A2M/SERPING1/CCR7/KLK5/FOXJ1/KLK7/PTPN6/C4BPA/CFH/PTPRC/EVPL/NOD2/SPINK5/SUSD4/CXCL13/TNF/CR1
GOBP_BONE_DEVELOPMENT	GOBP_BONE_DEVELOPMENT	197	0.448115678027864	1.75210759602298	5.29613612168084e-06	0.000167521240222699	0.000132364326779441	4666	tags=43%, list=25%, signal=32%	BGN/MEF2C/ACP5/TYROBP/DLX5/GHR/SFRP4/COL3A1/SULF1/GPR68/KDR/GJA1/RARB/TGFB3/DDR2/PDGFC/PTPRC/FOXN3/IGF1/DCHS1/RYR1/MMP14/ATG9B/OGN/TTC9/BMPR1B/ITGB6/MBTPS2/TMEM38B/SULF2/AXIN2/ZBTB16/COL1A1/SHOX2/LEPR/ECM1/OSR2/FGFR3/HSD17B1/TAPT1/MATN1/XYLT1/GLI3/PLS3/EPYC/SOX9/TGFBR2/SEMA4D/TIFAB/MSX2/LRRC17/RAB23/ATP6AP1/GHRL/MAP2K6/SMPD3/TMEM107/NOTCH2/ADAMTS12/FREM1/ADAMTS7/TFAP2A/TRIP11/NPR2/BMPR2/STC1/PLXN…
GOCC_MITOCHONDRIAL_MATRIX	GOCC_MITOCHONDRIAL_MATRIX	422	-0.279129	-1.48452	5.27452106731781e-06	0.000167521240222699	0.000132364326779441	5829	tags=41%, list=32%, signal=29%	D2HGDH/FTMT/AUH/TXNRD2/NDUFS1/ERAL1/MRPL36/MRPL33/MRPS9/MRPS26/MRPL19/CHPF/GLRX5/CBR4/RPUSD3/MRPL39/HADHA/BCKDK/ATG4D/MRPS33/MTG1/MRPS11/PTCD3/MRPL18/MRPL21/MTRF1L/TK2/ALDH4A1/STYXL1/SLC25A5/MTHFD1L/ME2/YARS2/RPUSD4/MRPL3/NDUFAB1/NDUFS2/ACSM2B/ACP6/ACAA2/ALDH5A1/MRPL20/PYCR2/ACOT2/TFB2M/GOT2/PTCD1/MRPL1/AGXT2/ALDH1B1/MRPL41/OGDH/MRPL17/MRPL10/ECHS1/GRSF1/PDHA2/GCSH/ACAD10/PYCR1/NSUN3/PDP2/ISCA1/P…
GOMF_ATP_HYDROLYSIS_ACTIVITY	GOMF_ATP_HYDROLYSIS_ACTIVITY	373	-0.286478	-1.49642	5.38540851953152e-06	0.000169552698924227	0.000133969452571553	4839	tags=36%, list=26%, signal=27%	ATAD3B/PSMC5/KATNA1/CLU/KIF3A/ABCG4/ABCF1/MCM5/CCT4/ATP2B1/HSPA8/FANCM/DHX38/ATP12A/ABCC1/VPS4A/ATP7B/ATAD2/MCM3/SMCHD1/HSPA13/ATP9A/KIF1A/ABCA2/DHX36/RUVBL2/KIF23/ABCC5/YTHDC2/ABCA7/ERCC6L/CHTF18/EIF4A1/HSP90B1/SMC1A/ASCC3/ABCE1/CHD5/DNAH8/RFC3/ABCF2/DDX23/KIF20A/C10orf88/AFG3L2/ATP2B3/HSPA14/NUBP1/DDX1/DDX20/ATAD3A/ATP2C2/DDX53/ABCC6/HSPA5/KIF1C/FIGNL1/FIGNL2/HSPD1/DHX34/KIFC2/ABCA4/HELQ/BTAF1/…
GOBP_LYMPHOCYTE_CHEMOTAXIS	GOBP_LYMPHOCYTE_CHEMOTAXIS	55	0.62014526639167	2.06282738665166	5.64412080073088e-06	0.000176875248611793	0.00013975525238067	3091	tags=47%, list=17%, signal=39%	CXCL10/CCL2/CXCL11/CX3CL1/CCL18/CCL5/S100A7/CCL20/CCL8/CCL14/CH25H/ADAM8/CCL13/CCL23/CXCL13/PIK3CG/CCL3L3/GPR183/CCL19/CCL22/CYP7B1/CXCL16/CCR2/CCL21/CCL16/PTK2B
GOBP_REGULATION_OF_LYMPHOCYTE_APOPTOTIC_PROCESS	GOBP_REGULATION_OF_LYMPHOCYTE_APOPTOTIC_PROCESS	58	0.603578242688206	2.02429322765648	5.73637044428842e-06	0.000178937749020223	0.000141384905299197	1457	tags=31%, list=8%, signal=29%	CD74/IDO1/DOCK8/CD27/PIP/CCL5/CD3G/LGALS9/RIPK3/GIMAP8/PTCRA/BCL6/BTK/ADAM8/HSH2D/BCL11B/CD274/IL7R
GOBP_CD4_POSITIVE_ALPHA_BETA_T_CELL_ACTIVATION	GOBP_CD4_POSITIVE_ALPHA_BETA_T_CELL_ACTIVATION	112	0.524270256045415	1.94629464260624	5.99060582839741e-06	0.000186011058956064	0.000146973772158799	3428	tags=41%, list=19%, signal=34%	HLA-DRA/IL2RG/LEF1/ASCL2/HLA-DRB1/RSAD2/NCKAP1L/LGALS9/RORA/CD86/SLAMF6/SASH3/CD28/BCL6/CD80/ANXA1/CD274/BATF/MYB/STAT4/GPR183/SOCS1/LY9/CD3E/CCL19/IL2RA/IL4R/STAT6/IL12B/BRAF/NKG7/SH3RF1/IL12RB1/JAK1/CDH26/TMEM98/SEMA4A/MALT1/TGFBR2/IL4/IL21/SOCS5/RORC/IL6R/PLA2G2D/TNFSF18
GOMF_CHEMOKINE_ACTIVITY	GOMF_CHEMOKINE_ACTIVITY	43	0.65243851949248	2.0674580635619	6.05242391229329e-06	0.000187072408503714	0.000147812381150503	2638	tags=49%, list=14%, signal=42%	CXCL10/CCL2/CXCL11/CX3CL1/CCL18/CXCL9/CCL5/CCL20/CCL8/CCL14/CXCL14/CCL13/CXCL12/CCL23/CXCL13/CCL3L3/CCL19/CCL22/PF4V1/CXCL16/CCL21
GOBP_B_CELL_DIFFERENTIATION	GOBP_B_CELL_DIFFERENTIATION	148	0.476717792607682	1.82662440877054	6.1797579435775e-06	0.000190139916000346	0.000150236124934533	2967	tags=30%, list=16%, signal=25%	PIK3R1/VCAM1/IL2RG/SFRP1/ITM2A/CD27/NCKAP1L/IRF8/PTPN6/SLAMF8/MFNG/CD79A/KIT/IKZF3/SYK/PTPRC/TRAF3IP2/INPP5D/BCL6/BTK/PLCG2/DLL1/MS4A1/PIK3R3/ZBTB1/FCRL3/IL7/MMP14/DOCK10/SPI1/GPR183/LYL1/CR1/TNFSF13B/TLR9/RBPJ/FLT3/RABL3/POU2AF1/MALT1/IRF2BP2/IL4/IL21/IL9
GOBP_NEGATIVE_REGULATION_OF_LOCOMOTION	GOBP_NEGATIVE_REGULATION_OF_LOCOMOTION	366	0.397527093328574	1.63421156247996	6.4849953507278e-06	0.000198628658502608	0.000156943374027378	3303	tags=29%, list=18%, signal=24%	APOD/CD74/DCN/IL33/ARHGDIB/CCL2/MEF2C/TACSTD2/CX3CL1/ANGPT2/CDH1/CDH11/SFRP1/ST6GAL1/COL3A1/SERPINF1/SULF1/GJA1/ACVRL1/DPYSL3/MYOCD/SLAMF8/SP100/PTEN/ATP1B2/IFITM1/DACH1/MARVELD3/BST2/PODN/ATP2B4/CD300A/JAG1/THY1/WAS/CLDN3/SPINT2/CXCL12/SFRP2/LRP1/MMP28/NR2F2/NRP1/DPP4/APOE/CXCL13/ADAMTS9/PLCB1/TNF/EMILIN2/CLDN5/MIRLET7G/JUP/ARID4B/EPHA1/ALOX15B/DUSP10/EVL/CCDC125/GPR18/TIE1/WNT3A/RIN3/PTPRU/BRAF…
GOBP_T_CELL_DIFFERENTIATION_IN_THYMUS	GOBP_T_CELL_DIFFERENTIATION_IN_THYMUS	83	0.55519706574126	1.97682809314863	6.80000475516921e-06	0.00020733888372856	0.00016382562428172	3396	tags=37%, list=18%, signal=31%	CD74/CD3D/CCR7/IL2RG/CD3G/FOXJ1/RIPK3/PTPRC/CD28/ADAM8/ITPKB/ZBTB1/RASGRP1/BCL11B/DOCK2/IL7R/MR1/CD3E/BRAF/TNFRSF9/MAFB/CAMK4/WNT4/RABL3/IL1B/GLI3/ZEB1/STK11/VNN1/ZAP70/SOS1
GOBP_REGULATION_OF_LYMPHOCYTE_MIGRATION	GOBP_REGULATION_OF_LYMPHOCYTE_MIGRATION	59	0.601267656928329	2.02421178126102	6.89272661403609e-06	0.000209223616369553	0.000165314816737868	2005	tags=31%, list=11%, signal=27%	APOD/CXCL10/CCL2/DOCK8/ASCL2/CCL5/S100A7/JAM2/RIPK3/CCL20/PYCARD/ADAM8/CXCL12/CORO1A/CXCL13/TNFRSF14/ECM1/AIF1
GOBP_ANTIMICROBIAL_HUMORAL_IMMUNE_RESPONSE_MEDIATED_BY_ANTIMICROBIAL_PEPTIDE	GOBP_ANTIMICROBIAL_HUMORAL_IMMUNE_RESPONSE_MEDIATED_BY_ANTIMICROBIAL_PEPTIDE	71	0.578597755813268	2.00724592489775	7.44864596632835e-06	0.00022408837576034	0.000177059977332933	2364	tags=31%, list=13%, signal=27%	RNASE7/CXCL10/KRT6A/CXCL11/DEFB1/CXCL9/S100A12/KLK5/S100A9/S100A7/KLK7/RNASE6/CXCL14/EVPL/NOD2/CCL13/SPINK5/CXCL13/CAMP/PF4V1/ANG/PGC
GOBP_CONNECTIVE_TISSUE_DEVELOPMENT	GOBP_CONNECTIVE_TISSUE_DEVELOPMENT	265	0.424835043100463	1.72200488612461	7.42984495250217e-06	0.00022408837576034	0.000177059977332933	3957	tags=35%, list=22%, signal=28%	MGP/BGN/PDGFRB/CD34/MEF2C/ACTA2/GHR/FRZB/COL3A1/CTSK/SULF1/HES5/ACVRL1/ARID5B/RARB/PRRX1/WT1/PDGFD/WNT7B/GPR4/MAF/SFRP2/OGN/HOXB3/THRA/BMPR1B/BMP7/WNT5B/CFLAR/PBXIP1/UMODL1/CYTL1/CRIP1/SULF2/AXIN2/ZBTB16/COL1A1/SPI1/SHOX2/EDN1/NFIB/MDK/OSR1/SNAI2/CHI3L1/MAPK3/TGFBI/ECM1/OSR2/HYAL1/SCIN/TGFBR1/FGFR3/TRPS1/UBB/HSD17B1/BMP3/TAPT1/MATN1/SNAI1/GLI3/NCOA2/NOG/SERPINB7/BMP8B/ZEB1/EPYC/SOX9/TGFBR2/MSX2/M…
GOBP_PEPTIDE_ANTIGEN_ASSEMBLY_WITH_MHC_PROTEIN_COMPLEX	GOBP_PEPTIDE_ANTIGEN_ASSEMBLY_WITH_MHC_PROTEIN_COMPLEX	18	0.797368300407999	2.1203953902723	8.58305157617209e-06	0.000255941304489467	0.000202228078175425	1638	tags=61%, list=9%, signal=56%	HLA-DPA1/HLA-DMA/HLA-DRA/HLA-DQA1/HLA-DPB1/HLA-DRB1/HLA-DRB5/HLA-DMB/HLA-DOA/HLA-DQA2/HLA-DOB
GOBP_NEGATIVE_REGULATION_OF_T_CELL_PROLIFERATION	GOBP_NEGATIVE_REGULATION_OF_T_CELL_PROLIFERATION	68	0.57692150033923	1.98150558339212	8.56095866498786e-06	0.000255941304489467	0.000202228078175425	3968	tags=44%, list=22%, signal=35%	IDO1/VTCN1/GPNMB/HLA-DRB1/FOXJ1/PTPN6/PDE5A/LGALS9/CD86/CTLA4/HAVCR2/CD80/CD274/LRRC32/SDC4/CR1/IL2RA/TNFRSF14/LILRB2/TSPAN32/PELI1/PLA2G2D/HLA-G/PRNP/ARG1/RC3H1/IL10/SCGB1A1/CASP3/TNFRSF21
GOBP_ANTIVIRAL_INNATE_IMMUNE_RESPONSE	GOBP_ANTIVIRAL_INNATE_IMMUNE_RESPONSE	42	0.654398744379596	2.05862424376992	8.70982931918355e-06	0.000258582608164708	0.00020431506357697	1531	tags=31%, list=8%, signal=28%	MX1/CXCL10/IFIT1/IFIT3/IFIH1/IFIT2/ZBP1/ZDHHC1/OAS1/DHX58/USP18/TNF/EIF2AK2
GOBP_REGULATION_OF_MONOCYTE_CHEMOTAXIS	GOBP_REGULATION_OF_MONOCYTE_CHEMOTAXIS	27	0.717450190318986	2.09625692428456	8.99369887616567e-06	0.000265844313068845	0.000210052787817963	3601	tags=63%, list=20%, signal=51%	CXCL10/CXCL17/PLA2G7/CCL5/S100A7/SLAMF8/CCR1/CXCL12/MOSPD2/S100A14/AIF1/LGMN/CCR2/NBL1/CX3CR1/TNFSF18/LYN
GOBP_SKELETAL_SYSTEM_DEVELOPMENT	GOBP_SKELETAL_SYSTEM_DEVELOPMENT	492	0.369235392272748	1.53637991433852	9.54462855560168e-06	0.00028090256822986	0.000221950836114472	2918	tags=24%, list=16%, signal=21%	MGP/BGN/PDGFRA/TP63/EDNRA/MEF2C/ACP5/TYROBP/COL18A1/CDH11/SFRP1/DLX5/GHR/FRZB/GRHL2/SFRP4/COL3A1/CTSK/SULF1/HES5/HAPLN3/GPR68/KDR/GJA1/ACVRL1/ARID5B/MMP9/RARB/COL9A2/TGFB3/MMP2/DDR2/PRRX1/COL1A2/PDGFC/PTPRC/FOXN3/HOXB8/HOXD4/IGF1/DCHS1/VCAN/COL5A2/PBX1/RYR1/WNT7B/MMP14/MAF/ATG9B/SFRP2/OGN/HOXB3/THRA/TTC9/KIAA1217/BMPR1B/ITGB6/MBTPS2/BMP7/WNT5B/PBXIP1/CYTL1/WWOX/TMEM38B/SULF2/AXIN2/ZBTB16/COL1A1/S…
GOBP_B_CELL_RECEPTOR_SIGNALING_PATHWAY	GOBP_B_CELL_RECEPTOR_SIGNALING_PATHWAY	58	0.594523304602553	1.99392458851866	1.02584658783582e-05	0.000300604136496133	0.00023751772671651	2177	tags=38%, list=12%, signal=34%	MEF2C/CD38/NCKAP1L/PTPN6/CD79A/SYK/CTLA4/PTPRC/RFTN1/LPXN/BTK/PLCG2/PRKCB/MS4A1/CD300A/FCRL3/VAV3/ITK/PRKCH/PTPN22/BANK1/LAT2
GOBP_REGULATION_OF_EPITHELIAL_CELL_DIFFERENTIATION	GOBP_REGULATION_OF_EPITHELIAL_CELL_DIFFERENTIATION	157	0.469616154826546	1.80381259846215	1.09467429195061e-05	0.000319390098371279	0.000252361165036345	2905	tags=29%, list=16%, signal=25%	CEACAM1/TP63/PROM1/CDH5/PRLR/FRZB/GRHL2/SFRP4/HEY2/WWTR1/HES5/FOXJ1/ACVRL1/MMP9/F11R/GRHL1/SFN/SULT2B1/OVOL2/CD24/DLL1/JAG1/ZFP36/BMP7/STAT1/NKX2-2/PLCB1/TNF/CLDN5/ALOX15B/PRKCH/OSR1/SPRY1/TLR9/AQP3/MIR199B/FGF10/XDH/ZDHHC21/TMEM100/IL1B/TNFRSF1A/ZEB1/SOX9/SMO/MSX2
GOBP_REGULATION_OF_ACTIN_FILAMENT_ORGANIZATION	GOBP_REGULATION_OF_ACTIN_FILAMENT_ORGANIZATION	237	0.422525185880329	1.69329721170764	1.10630732816137e-05	0.0003213988971813	0.000253948386464328	5119	tags=46%, list=28%, signal=33%	HCLS1/TACSTD2/CX3CL1/PIK3R1/CCR7/PLEK/RGS4/SFRP1/ARHGAP18/NCKAP1L/BAIAP2L2/F11R/TGFB3/SNX9/LIMA1/F2RL1/CDC42EP5/GPR65/LPAR1/TMSB15A/PYCARD/GMFG/SYNPO/WAS/FHOD3/TMOD3/WASF3/CXCL12/CORO1A/VILL/SLC9A1/NRP1/ESAM/ELN/S1PR1/SDC4/EPHA1/EVL/SVIL/BRAF/CDC42EP4/GSN/SEMA5A/SYNPO2/SCIN/TGFBR1/KANK3/SPTBN1/ARF6/WNT4/ADD3/CDC42EP3/ARPC2/CAPG/PRKCD/TMSB4Y/DSTN/AVIL/SERPINF2/CCL21/TMSB4X/ARHGAP28/SH3BP1/HCK/EPS8…
GOBP_CELLULAR_RESPIRATION	GOBP_CELLULAR_RESPIRATION	185	-0.359805	-1.76729	1.12826257851727e-05	0.000326376469828352	0.000257881338796503	3572	tags=32%, list=19%, signal=26%	NDUFB10/IDH1/NDUFB2/NDUFB4/UQCRH/TMEM135/IDH3A/MDH1/BID/MDH2/SDHA/NDUFA1/COQ9/COX7C/ME3/CYC1/COX4I1/CS/CHCHD2/NDUFV2/OGDHL/GPD2/COX8C/COX5A/FLCN/SHMT2/NNT/NDUFS8/DGUOK/COQ10A/NDUFS3/NDUFA2/COX7A2/ACO1/SLC25A13/SLC25A18/UQCRB/DNAJC30/MLXIPL/UCN/UQCRC2/MYBBP1A/IMMP2L/SDHB/IDE/ACLY/SDHD/ACO2/ETFA/COX8A/NDUFA4/SNCA/FXN/DLD/PPARGC1A/CYCS/DLAT/GPD1/AIFM2
GOBP_POSITIVE_REGULATION_OF_TYPE_II_INTERFERON_PRODUCTION	GOBP_POSITIVE_REGULATION_OF_TYPE_II_INTERFERON_PRODUCTION	73	0.566076599860166	1.9724883531263	1.14876025696725e-05	0.000330891837421757	0.000261449086927238	2939	tags=45%, list=16%, signal=38%	HLA-DPA1/HLA-DPB1/TLR7/CD2/IRF8/SLC11A1/TLR3/LGALS9/SLAMF6/BTN3A1/SASH3/F2RL1/JAK2/CD14/PYCARD/HAVCR2/RASGRP1/SLAMF1/IL12RB2/PDE4B/TNF/EBI3/PTPN22/CD3E/CD226/IL12B/TLR9/IL12RB1/ISG15/IL1B/CCR2/TLR8/IL21
GOMF_STRUCTURAL_CONSTITUENT_OF_RIBOSOME	GOMF_STRUCTURAL_CONSTITUENT_OF_RIBOSOME	156	-0.369324	-1.78515	1.1673112027198e-05	0.00033481057335637	0.000264545415745732	6760	tags=51%, list=37%, signal=33%	RPS27A/RPS12/RPSA/RPL4/RPL31/RPS17/RPL11/RPLP2/RPL36A/RPL7/RPS25/MRPL42/RPL17/RPLP0/RPL38/RPL12/RPS15A/RPS5/MRPS34/RPL13A/RPL23/RPL3L/MRPL36/MRPL33/MRPS9/MRPL19/RPL15/MRPS33/MRPS11/MRPL18/MRPL21/RPL6/RPS26/RPL26/MRPL3/MRPL20/SRBD1/RPL39/RPL27/RPS7/MRPL1/MRPL41/RPL8/RPS23/MRPL17/MRPL10/RPL22/RPL5/MRPS15/MRPS2/RPS2/RPL29/MRPL34/RPL14/RPS27L/RPS13/MRPL11/MRPS25/RPL23A/MRPS7/RPL28/RPL27A/DAP3/RPS21/R…
GOBP_RESPONSE_TO_TYPE_I_INTERFERON	GOBP_RESPONSE_TO_TYPE_I_INTERFERON	83	0.547849704149937	1.95066716453339	1.17761404847231e-05	0.000336340484983505	0.000265754251844895	2511	tags=28%, list=14%, signal=24%	MX1/IFI27/MMP12/IFIT1/OAS2/IFIH1/ZBP1/PTPN6/SP100/OAS1/IFITM1/CH25H/STAT2/USP18/STAT1/IRF7/MYD88/RBM47/IFITM3/SAMHD1/IFITM2/JAK1/ISG15
GOBP_GENERATION_OF_PRECURSOR_METABOLITES_AND_ENERGY	GOBP_GENERATION_OF_PRECURSOR_METABOLITES_AND_ENERGY	432	-0.27147	-1.42787	1.29201330340404e-05	0.000367463783644618	0.000290345846731354	3572	tags=29%, list=19%, signal=24%	NDUFB10/POR/IDH1/NDUFB2/NDUFB4/UQCRH/TMEM135/IDH3A/MDH1/PKLR/BID/MDH2/SDHA/NDUFA1/PFKP/COQ9/COX7C/ME3/CYC1/APP/VGF/TALDO1/COX4I1/ENO1/STEAP4/POMC/CS/DERA/INS/GBE1/CHCHD2/PPP1R3F/ASPH/MC4R/PGD/SRD5A1/NQO2/NDUFV2/ACADM/OGDHL/GPD2/ACAT1/COX8C/COX5A/PGAM2/FLCN/ADPGK/HK2/SLC2A6/SHMT2/BPGM/NNT/PRKAG1/NDUFS8/GIT1/FECH/WDR93/DGUOK/HMGCLL1/COQ10A/ACOX1/NDUFS3/GAPDH/NDUFA2/PHB2/PTGES3/COX7A2/SLC25A4/ACO1/S…
GOBP_REGULATION_OF_T_CELL_MIGRATION	GOBP_REGULATION_OF_T_CELL_MIGRATION	46	0.638579960673725	2.05241628244003	1.41515266167496e-05	0.000400802023718736	0.000316687543447279	2638	tags=39%, list=14%, signal=34%	APOD/CXCL10/DOCK8/ASCL2/CCL5/S100A7/RIPK3/CCL20/PYCARD/ADAM8/CXCL12/CORO1A/CXCL13/TNFRSF14/ECM1/AIF1/CCR2/CCL21
GOBP_MONOSACCHARIDE_BIOSYNTHETIC_PROCESS	GOBP_MONOSACCHARIDE_BIOSYNTHETIC_PROCESS	94	-0.438153	-1.93974	1.42822673690337e-05	0.000402540826630956	0.000318061431776735	3724	tags=43%, list=20%, signal=34%	ATF3/USP7/GOT1/G6PC3/MDH1/MDH2/SIRT1/ENO1/SLC35B4/KAT2A/SESN2/INS/PGD/ACADM/SLC37A4/RANBP2/PGAM2/DDB1/ATF4/CHST14/C1QTNF3/SLC25A13/PGM1/PCK1/ADIPOQ/PGAM1/TPI1/GPI/PC/PGK2/SIK1/NLN/SIRT6/NNMT/PPARGC1A/ENO3/SLC39A14/GPD1/AKR1B1/RBP4
GOBP_INTERMEDIATE_FILAMENT_BASED_PROCESS	GOBP_INTERMEDIATE_FILAMENT_BASED_PROCESS	90	0.534712714723538	1.93170562768828	1.43318568796071e-05	0.000402540826630956	0.000318061431776735	2206	tags=31%, list=12%, signal=28%	KRT4/KRT5/KRT15/KRT6C/KRT6A/KRT6B/KRT14/KRT24/KRT3/DST/KRT13/KRT19/ATXN3/MTM1/PKP1/KRT78/DSP/DES/EVPL/NES/KRT33A/TCHH/KRT75/KRT33B/PPL/KRT31/VIM/KRT16
GOBP_DEFENSE_RESPONSE_TO_GRAM_POSITIVE_BACTERIUM	GOBP_DEFENSE_RESPONSE_TO_GRAM_POSITIVE_BACTERIUM	99	0.524870149274139	1.91562857922849	1.45468877648379e-05	0.000405217626667438	0.000320176464081184	2339	tags=31%, list=13%, signal=27%	RNASE7/KRT6A/GBP6/SPRR2A/RNASE1/DEFB1/ACP5/GBP2/GBP4/DEFB103A/RNASE6/PYCARD/MPEG1/NOD2/HAVCR2/HLA-E/LCE3A/IL7R/CTSG/MYD88/TNF/GSDMD/MR1/TNFSF8/RARRES2/LYZ/TNFRSF14/CRP/CAMP/C5AR1/ANG
GOCC_CONDENSED_CHROMOSOME_CENTROMERIC_REGION	GOCC_CONDENSED_CHROMOSOME_CENTROMERIC_REGION	150	-0.374358	-1.82561	1.45035662714691e-05	0.000405217626667438	0.000320176464081184	3917	tags=40%, list=21%, signal=32%	ACTL6A/MEAF6/MIS12/SUMO3/XPO1/PINX1/CHMP1B/CHMP2A/CENPI/PHF10/CHMP6/AURKA/CENPN/AHCTF1/ERCC6L/PSEN2/BUB1B/SMC1A/NUF2/SS18L1/DCTN6/NCAPG/PLK1/RANGAP1/CENPO/NEK2/SYCP2L/ZNF276/FBXW11/BUB1/GTF2B/NUP160/CLASP1/DYNC1LI1/TPR/KIF18A/KNTC1/ZWINT/CENPF/NUP85/CENPM/BIRC5/CENPE/PSEN1/ACTL6B/INCENP/SKA1/NDC80/SPC25/CKAP5/ITGB3BP/CDC20/NUDCD2/LRWD1/SEH1L/NCAPD3/NUP107/CENPK/CENPV/HJURP
GOBP_SMOOTH_MUSCLE_CELL_PROLIFERATION	GOBP_SMOOTH_MUSCLE_CELL_PROLIFERATION	157	0.466855959652938	1.79321058918883	1.47268562927584e-05	0.00040854955018722	0.000322809132111758	2339	tags=29%, list=13%, signal=25%	APOD/PDGFRB/MEF2C/CX3CL1/CALCRL/CCL5/HES5/NOTCH3/GJA1/MYOCD/MMP9/PTEN/TGFB3/MMP2/DDR2/NDRG2/JAK2/IGF1/PTAFR/MIR448/EFEMP2/PDGFD/CNN1/PDCD4/OGN/ELN/APOE/STAT1/S1PR1/MYB/HPGD/MYD88/TNF/EDN1/PDE1A/MAP3K5/IL12B/MIR222/AIF1/MIR208A/SOD2/FRS2/NDRG4/ITGA2/ANG
GOBP_GAMMA_DELTA_T_CELL_ACTIVATION	GOBP_GAMMA_DELTA_T_CELL_ACTIVATION	22	0.753192415331663	2.08925121815781	1.62707339869795e-05	0.000449537136154548	0.000355194841623385	2309	tags=59%, list=13%, signal=52%	LEF1/NCKAP1L/CD3G/SYK/CD247/PTPRC/NOD2/ITK/CXADR/GPR18/CD3E/SOX13/TCF7
GOBP_ENTRY_INTO_HOST	GOBP_ENTRY_INTO_HOST	150	0.467005384460796	1.78698665980985	1.67719752350552e-05	0.000461502034008491	0.000364648721306442	3154	tags=33%, list=17%, signal=27%	KRT6A/CD74/TRIM22/CIITA/HLA-DRB1/ITGB7/SELPLG/CLDN1/CD4/F11R/FCN3/LGALS9/CD209/CD86/IFITM1/CH25H/CLEC5A/MID2/SLAMF1/CD80/TRIM59/MRC1/SLC20A2/ITGB6/NRP1/DPP4/CXADR/TRIM5/LAMP3/TRIM38/CXCR4/CR1/IFITM3/PLSCR1/GSN/TNFRSF14/TMPRSS2/IFITM2/TPCN1/ITGA2/TMPRSS4/ANPEP/AGTR1/EPS15/SERPINB3/INSR/CCR5/EFNB2/CTSB
GOBP_POSITIVE_REGULATION_OF_PHOSPHATASE_ACTIVITY	GOBP_POSITIVE_REGULATION_OF_PHOSPHATASE_ACTIVITY	25	0.728795769827692	2.11017376769215	1.69679494802834e-05	0.000465004251141855	0.000367415944211889	1005	tags=32%, list=5%, signal=30%	PDGFRB/MEF2C/PLEK/RIPK3/PTPRC/CHP2/CD300A/FCRL3
GOBP_CD4_POSITIVE_ALPHA_BETA_T_CELL_DIFFERENTIATION	GOBP_CD4_POSITIVE_ALPHA_BETA_T_CELL_DIFFERENTIATION	89	0.54379546470457	1.95841424086221	1.75989656999107e-05	0.000480352414607642	0.000379543059088481	3428	tags=44%, list=19%, signal=36%	HLA-DRA/IL2RG/LEF1/ASCL2/HLA-DRB1/RSAD2/NCKAP1L/LGALS9/RORA/CD86/SLAMF6/SASH3/BCL6/CD80/ANXA1/BATF/MYB/STAT4/GPR183/SOCS1/LY9/CCL19/IL4R/STAT6/IL12B/BRAF/SH3RF1/IL12RB1/JAK1/TMEM98/SEMA4A/MALT1/IL4/IL21/SOCS5/RORC/IL6R/PLA2G2D/TNFSF18
GOBP_POSITIVE_REGULATION_OF_B_CELL_ACTIVATION	GOBP_POSITIVE_REGULATION_OF_B_CELL_ACTIVATION	76	0.555028314303293	1.9413301265905	1.8268977084425e-05	0.000496637373030012	0.000392410368065794	2108	tags=36%, list=11%, signal=32%	CD74/MEF2C/CD38/IL2RG/PRLR/CD27/NCKAP1L/SYK/PTPRC/SASH3/CD28/INPP5D/BCL6/BTK/NOD2/FCRL3/CD40/VAV3/IL7/MMP14/SPI1/GPR183/WNT3A/TNFSF13B/STAT6/TLR9/TICAM1
GOBP_HOMOPHILIC_CELL_ADHESION_VIA_PLASMA_MEMBRANE_ADHESION_MOLECULES	GOBP_HOMOPHILIC_CELL_ADHESION_VIA_PLASMA_MEMBRANE_ADHESION_MOLECULES	123	0.495326726204804	1.8577283536506	1.88209631360614e-05	0.000509596397872	0.000402649741870855	2435	tags=28%, list=13%, signal=25%	CEACAM6/CEACAM1/CEACAM5/CDH1/DSG3/FAT2/CDH5/CDH11/PECAM1/CDH3/MPZL2/DSC2/PCDH18/RET/IGSF9/DSC3/PCDH17/SDK1/DCHS1/TRO/CDH16/PCDHB13/DSG1/ESAM/DSC1/FAT4/PCDHB16/ROBO4/PALLD/SDK2/PCDHB4/DSCAM/PTPRM/CDH26/CADM3
GOCC_NUCLEOTIDE_ACTIVATED_PROTEIN_KINASE_COMPLEX	GOCC_NUCLEOTIDE_ACTIVATED_PROTEIN_KINASE_COMPLEX	15	-0.76637	-2.20317	1.93062183410209e-05	0.000518586475993533	0.000409753113578643	2182	tags=40%, list=12%, signal=35%	NUAK1/PRKAG1/TSSK1B/TSSK2/TSSK6/PRKAA2
GOBP_POSITIVE_REGULATION_OF_PHOSPHATIDYLINOSITOL_3_KINASE_PROTEIN_KINASE_B_SIGNAL_TRANSDUCTION	GOBP_POSITIVE_REGULATION_OF_PHOSPHATIDYLINOSITOL_3_KINASE_PROTEIN_KINASE_B_SIGNAL_TRANSDUCTION	159	0.464626577001577	1.78282235390975	1.93055691333401e-05	0.000518586475993533	0.000409753113578643	2841	tags=31%, list=15%, signal=27%	PDGFRB/PDGFRA/HCLS1/DCN/CX3CL1/CCR7/H19/CCL5/KDR/PTPN6/ERBB3/RET/KIT/DDR2/PDGFC/F2RL1/CD28/JAK2/IGF1/HCST/ADAM8/NOX4/PIK3AP1/PDGFD/RAMP3/NTRK2/F10/MEIS3/CSF1R/TNF/GPX1/PIK3CG/CCL19/P2RX4/IGF2/CHI3L1/GCNT2/FGFR1/DDR1/SEMA5A/MIR222/TGFBR1/FLT3/MAZ/TSPYL5/IAPP/CCL21/SEMA3E/SOX9/SEMA4D
GOBP_ANTIMICROBIAL_HUMORAL_RESPONSE	GOBP_ANTIMICROBIAL_HUMORAL_RESPONSE	107	0.514775863980723	1.89876945608831	1.97297189807352e-05	0.000527867461583385	0.000417086341340193	2364	tags=28%, list=13%, signal=25%	RNASE7/CXCL10/KRT6A/SPRR2A/CXCL11/DEFB1/CXCL9/S100A12/KLK5/S100A9/S100A7/SLPI/KLK7/SLC11A1/RNASE6/CXCL14/EVPL/NOD2/CCL13/WFDC12/SPINK5/HLA-E/CXCL13/CTSG/RARRES2/LYZ/CAMP/PF4V1/ANG/PGC
GOMF_PEPTIDE_ANTIGEN_BINDING	GOMF_PEPTIDE_ANTIGEN_BINDING	35	0.667297300980617	2.0631138268793	1.99666490187613e-05	0.000532103335464549	0.000420433251820665	3424	tags=63%, list=19%, signal=51%	HLA-DPA1/HLA-DMA/HLA-DRA/HLA-DQA1/HLA-DPB1/HLA-DRB1/HLA-DRB5/HLA-DMB/CD209/HLA-DOA/SLC7A8/HLA-E/HLA-DQA2/HLA-DOB/HLA-B/TAP1/HLA-F/HLA-H/DHCR24/FCGRT/HLA-G/HLA-DQB2
GOBP_HETEROTYPIC_CELL_CELL_ADHESION	GOBP_HETEROTYPIC_CELL_CELL_ADHESION	62	0.581052515929278	1.96828182308299	2.11821602996118e-05	0.000547259706366689	0.000432408824758247	4018	tags=52%, list=22%, signal=40%	CEACAM6/VCAM1/JAM3/CD2/DSC2/ITGB7/SKAP1/GLDN/PTPRC/DSP/IL1RN/MBP/IZUMO1/THY1/PERP/BMP7/CXADR/TNF/JUP/GCNT2/ITGB2/LILRB2/IL1B/MYADM/ITGAX/ITGAD/RNASE10/IL10/CD200/ITGA5/SIRPA/MIR221
GOBP_REGULATION_OF_ALPHA_BETA_T_CELL_DIFFERENTIATION	GOBP_REGULATION_OF_ALPHA_BETA_T_CELL_DIFFERENTIATION	72	0.563361656992159	1.95794514059641	2.0752065674239e-05	0.000547259706366689	0.000432408824758247	3001	tags=39%, list=16%, signal=33%	HLA-DRA/IL2RG/ASCL2/HLA-DRB1/NCKAP1L/PRDM1/LGALS9/CD86/SYK/SASH3/BCL6/ITPKB/CD80/ANXA1/BATF/ZBTB16/SOCS1/CCL19/IL4R/IL12B/ZNF683/SH3RF1/IL12RB1/GLI3/MALT1/TGFBR2/IL4/SOCS5
GOBP_REGULATION_OF_BIOLOGICAL_PROCESS_INVOLVED_IN_SYMBIOTIC_INTERACTION	GOBP_REGULATION_OF_BIOLOGICAL_PROCESS_INVOLVED_IN_SYMBIOTIC_INTERACTION	61	0.578032090435753	1.95696734477211	2.07931468540705e-05	0.000547259706366689	0.000432408824758247	2342	tags=33%, list=13%, signal=29%	KRT6A/CD74/TRIM22/CIITA/HLA-DRB1/CD4/FCN3/LGALS9/IFITM1/F2RL1/CH25H/MID2/TRIM59/TRIM5/TRIM38/IFITM3/GSN/TMPRSS2/IFITM2/TMPRSS4
GOCC_LATERAL_PLASMA_MEMBRANE	GOCC_LATERAL_PLASMA_MEMBRANE	65	0.572833277268988	1.95149634502805	2.07931468540705e-05	0.000547259706366689	0.000432408824758247	1979	tags=31%, list=11%, signal=28%	CEACAM1/TACSTD2/CDH1/C1QTNF5/MPP7/GJB2/CLDN1/ERBB3/CLDN7/CLDN4/ATP1B2/EPCAM/ANXA1/CLDN3/DSG1/ANK3/CLDN5/RAB13/VANGL2/ATP6V1B1
GOBP_POSITIVE_REGULATION_OF_TYPE_I_INTERFERON_PRODUCTION	GOBP_POSITIVE_REGULATION_OF_TYPE_I_INTERFERON_PRODUCTION	65	0.572298408048648	1.94967418250715	2.11547577636486e-05	0.000547259706366689	0.000432408824758247	2234	tags=35%, list=12%, signal=31%	MMP12/OAS2/TLR7/IFIH1/ZBTB20/TLR3/OAS1/SYK/XIAP/PLCG2/CD14/IRF5/DHX58/STAT1/IRF7/MYD88/TRAF3IP3/PTPN22/TRIM15/TLR9/ARRDC4/TICAM1/IRF1
GOBP_RESPONSE_TO_CHEMOKINE	GOBP_RESPONSE_TO_CHEMOKINE	86	0.531391934968883	1.88938530673031	2.10868809985112e-05	0.000547259706366689	0.000432408824758247	3906	tags=47%, list=21%, signal=37%	CXCL10/CCL2/CXCL11/CX3CL1/CCL18/CXCL9/CCR7/DOCK8/CCL5/CCL20/CCL8/CCL14/CXCR3/CCR1/CCL13/CXCL12/CCR4/CCR8/CCL23/CXCL13/CCL3L3/EDN1/CXCR4/CCL19/CCL22/PF4V1/CCR2/CCL21/CCR3/CCL16/CCR5/PTK2B/CXCR6/CMKLR1/CX3CR1/SH2B3/LYN/THPO/CCL26/MPL
GOBP_CELLULAR_RESPONSE_TO_INTERLEUKIN_1	GOBP_CELLULAR_RESPONSE_TO_INTERLEUKIN_1	103	0.511570543640028	1.87911627653986	2.0948117255911e-05	0.000547259706366689	0.000432408824758247	2956	tags=37%, list=16%, signal=31%	CCL2/CX3CL1/CCL18/SFRP1/GBP2/ZBP1/GBP1/CCL5/RORA/CCL20/CCL8/MMP2/GBP3/IL1R2/MAPK13/CCL14/IL1RN/PYCARD/CCL13/CD40/CCL23/PLCB1/MYD88/CCL3L3/EDN1/NLRP7/CCL19/CCL22/MAPK3/HYAL1/CAMP/DAB2IP/RPS6KA5/IL1B/CCL21/TOLLIP/SOX9/CCL16
GOBP_MORPHOGENESIS_OF_A_BRANCHING_STRUCTURE	GOBP_MORPHOGENESIS_OF_A_BRANCHING_STRUCTURE	201	0.440369824653231	1.72792430108761	2.09183586083871e-05	0.000547259706366689	0.000432408824758247	2990	tags=31%, list=16%, signal=27%	TP63/EDNRA/BCL11A/TACSTD2/SFRP1/LEF1/GRHL2/ESR1/SULF1/PRDM1/KDR/MAGED1/FGF7/TBX2/COL4A1/AR/WT1/LRRK2/NPNT/ST14/DCHS1/HS3ST3A1/PBX1/WNT2/MMP14/FEM1B/SPINT2/SFRP2/GPC3/NRP1/BMP7/HOXD11/TNC/TNF/SHOX2/SPINT1/EDN1/TIE1/PROX1/MDK/SPRY1/SNAI2/DDR1/SALL1/FRS2/WNT4/FGF10/HOXD13/GLI3/NOG/KDM5B/PLXND1/SEMA3E/SOX9/CTSZ/PPP3R1/SMO/TGFBR2/FGF13/PGR/MSX2/FOXA1/LGR4
GOBP_PHAGOCYTOSIS	GOBP_PHAGOCYTOSIS	221	0.423248239866078	1.67919215679778	2.14906632588984e-05	0.000553119009883967	0.000437038463151742	2895	tags=28%, list=16%, signal=24%	RAB7B/CCL2/TYROBP/IL2RG/FCER1G/PECAM1/NCKAP1L/IRF8/SLC11A1/COLEC12/CD93/FCN3/C4BPA/IL2RB/SYK/PTPRC/ARHGAP25/F2RL1/BTK/PLCG2/CD14/PYCARD/MFGE8/ITGAL/GULP1/NOD2/DYSF/CD300A/SLAMF1/VAV3/ANXA1/CORO1A/LRP1/CD300LF/NCF4/ICAM3/DOCK2/ABCA1/MYD88/TNF/LEPR/PLSCR1/GSN/CRP/FCGR1A/ITGB2/NCF2/ELMO3/AIF1/ANXA3/LYST/ITGA2/PRKCD/BIN2/SPACA3/IL1B/CCR2/C2/APPL1/SH3BP1/HCK/MERTK
GOCC_TIGHT_JUNCTION	GOCC_TIGHT_JUNCTION	119	0.496060136402198	1.85948304561234	2.40017728403385e-05	0.000615409092258528	0.00048625601196874	3068	tags=36%, list=17%, signal=30%	CDH5/C1QTNF5/JAM3/AMOT/MPP7/SHROOM2/GJA1/CLDN1/JAM2/ILDR1/F11R/FRMD4A/CLDN7/CLDN4/MARVELD3/TJP3/POF1B/CLDN23/EPCAM/SYNPO/TJP2/CLDN3/WNK4/ANK3/ESAM/PLXDC1/PARD6G/CXADR/CLDN5/USP53/RAB13/CRB3/MARVELD2/SIPA1L3/CGN/TGFBR1/DLG3/MXRA8/PMP22/LSR/SH3BP1/CGNL1/PARD3B
GOBP_REGULATION_OF_GRANULOCYTE_CHEMOTAXIS	GOBP_REGULATION_OF_GRANULOCYTE_CHEMOTAXIS	48	0.619278439621301	2.01083142516918	2.4642405575492e-05	0.000629450729586812	0.000497350795348857	2313	tags=48%, list=13%, signal=42%	CD74/CXCL17/CCR7/JAM3/RAC2/CCL5/S100A7/NCKAP1L/C3AR1/NOD2/SLAMF1/CSF1R/DPP4/MOSPD2/EDN1/S100A14/RARRES2/MDK/CCL19/MAPK3/THBS4/IL34/C5AR1
GOBP_FACE_DEVELOPMENT	GOBP_FACE_DEVELOPMENT	50	0.610545430294348	1.99724792182846	2.54287989922987e-05	0.000647096016461916	0.000511292946893033	1928	tags=36%, list=10%, signal=32%	PDGFRA/EDNRA/DLX5/LEF1/GRHL2/ARID5B/ALDH1A2/TGFB3/MMP2/CRISPLD2/HOXB3/CLDN5/COL1A1/PRICKLE1/STRA6/PAX9/BRAF/MAPK3
GOBP_POSITIVE_REGULATION_OF_INTERLEUKIN_12_PRODUCTION	GOBP_POSITIVE_REGULATION_OF_INTERLEUKIN_12_PRODUCTION	42	0.639365272625772	2.0113315652826	2.70200443534219e-05	0.000685013783626639	0.00054125308637783	2234	tags=48%, list=12%, signal=42%	IDO1/CCR7/LTB/IRF8/TLR3/LAPTM5/LGALS9/SYK/PLCG2/NOD2/IRF5/CD40/IL16/PLCB1/MDK/CCL19/IL12B/UNC93B1/TLR9/IRF1
GOBP_MAST_CELL_ACTIVATION	GOBP_MAST_CELL_ACTIVATION	68	0.559890667672318	1.92301116084163	2.77738771202877e-05	0.000701497665026969	0.000554277571281155	3132	tags=46%, list=17%, signal=38%	S100A12/PTGDS/RAC2/GRP/PTPN6/LGALS9/KIT/SYK/FCER1A/BTK/CD300A/RASGRP1/CD300LF/PIK3CG/NDRG1/RHOH/IL4R/CD226/PLSCR1/PLA2G3/FES/LAT2/ENPP3/SNAP23/VAMP2/PTGDR/CRLF2/STXBP2/LAT/IL4/GAB2
GOBP_RESPONSE_TO_INTERFERON_BETA	GOBP_RESPONSE_TO_INTERFERON_BETA	29	0.689859951069657	2.03558996655505	2.81896538690949e-05	0.000707459147464016	0.000558987944773723	3224	tags=52%, list=18%, signal=43%	AIM2/TLR3/XAF1/OAS1/IFI16/IFITM1/BST2/STAT1/IFITM3/PLSCR1/IFITM2/IRF1/PYHIN1/MNDA/PNPT1
GOBP_MESENCHYME_DEVELOPMENT	GOBP_MESENCHYME_DEVELOPMENT	308	0.39522641492768	1.6128669653515	2.82189348227632e-05	0.000707459147464016	0.000558987944773723	2973	tags=30%, list=16%, signal=25%	ZNF750/EDNRA/MEF2C/ACTA2/SFRP1/LEF1/ACTG2/FRZB/HTR2B/HEY2/WWTR1/TBX2/ACVRL1/ERBB3/PTEN/WNT10A/RET/ALDH1A2/TGFB3/OVOL2/WT1/IGF1/DCHS1/ADAM8/HEYL/JAG1/WNT2/PDCD4/SFRP2/EFNB1/ADAMTS5/NRP1/EOMES/BMP7/STAT1/APLNR/AXIN2/COL1A1/LRG1/EDN1/PRICKLE1/WNT3A/S100A4/MDK/OSR1/SPRY1/TEAD2/PDPN/SNAI2/GCNT2/FGFR1/IL17RD/MAPK3/SEMA5A/GLIPR2/TIAM1/MIR222/GSK3B/TGFBR1/DAB2IP/RBPJ/MARK1/DDX17/EMP2/WNT4/FGF10/TAPT1/WNT…
GOMF_GROWTH_FACTOR_BINDING	GOMF_GROWTH_FACTOR_BINDING	129	0.481481366813878	1.81703236666005	2.84736832724917e-05	0.000711211668160502	0.000561952941182871	2250	tags=27%, list=12%, signal=24%	PDGFRB/A2M/PDGFRA/FGFBP1/IL2RG/GHR/COL3A1/COL6A1/KDR/SRPX2/COL4A1/ACVRL1/IL10RA/ERBB3/IL2RB/TGFB3/KIT/IGFBP2/COL1A2/IL1R2/IL1RN/IGFBP7/NTRK2/CSF1R/LRRC32/NRP1/CXCL13/COL1A1/NLRP7/IL2RA/FGFR1/TGFBR1/FGFR3/FLT3/KLB
GOBP_REGULATION_OF_LYMPHOCYTE_MEDIATED_IMMUNITY	GOBP_REGULATION_OF_LYMPHOCYTE_MEDIATED_IMMUNITY	173	0.451888362231327	1.75308573422615	2.89988694932004e-05	0.000721666719115712	0.000570213838602753	2984	tags=32%, list=16%, signal=27%	CEACAM1/HLA-DRA/CD96/HLA-DRB1/RSAD2/NCKAP1L/LAG3/FOXJ1/PTPN6/LGALS9/RIPK3/C4BPA/SLAMF6/CD1B/PTPRC/SASH3/CD28/BCL6/BTK/NOD2/HAVCR2/TNFRSF1B/ZBTB1/RASGRP1/CD40/SLAMF1/WAS/CD80/IL18RAP/SUSD4/HLA-E/IL7R/TNF/MR1/KLRB1/CR1/STAT6/CD226/IL12B/FCGR1A/HLA-B/ULBP2/SH2D1A/CD1C/IL12RB1/HLA-F/IL1B/CCR2/CD1A/MALT1/CR1L/HLA-H/IL4/IL21/AHR
GOBP_ENDOLYSOSOMAL_TOLL_LIKE_RECEPTOR_SIGNALING_PATHWAY	GOBP_ENDOLYSOSOMAL_TOLL_LIKE_RECEPTOR_SIGNALING_PATHWAY	44	0.629771903198656	1.9982208927744	2.9595114964241e-05	0.000731128953258933	0.000577690277116054	2780	tags=45%, list=15%, signal=39%	RAB7B/TLR7/RSAD2/COLEC12/TLR3/OAS1/RFTN1/F2RL1/LILRA4/PIK3AP1/HAVCR2/FCRL3/MYD88/TNF/PTPN22/UNC93B1/TLR9/TICAM1/WDFY1/TLR8
GOBP_REGULATION_OF_CHROMOSOME_SEGREGATION	GOBP_REGULATION_OF_CHROMOSOME_SEGREGATION	121	-0.393001	-1.852	2.94903339619123e-05	0.000731128953258933	0.000577690277116054	3783	tags=34%, list=21%, signal=27%	ANAPC1/BUB1B/DPF1/NUF2/NCAPG/PLK1/ANAPC2/TACC3/BUB1/MAD2L2/C9orf78/SMARCD3/RIOK2/DYNC1LI1/TPR/KNTC1/ZWINT/CENPF/RB1/BIRC5/HORMAD1/PRAP1/CENPE/ACTL6B/INCENP/NDC80/BCL7A/SMC6/SPC25/PCID2/MKI67/CDC20/RAD18/USP44/TRIP13/NCAPD3/ANAPC7/BCL7B/NCAPG2/CDC6/MAPK15
GOCC_RIBOSOME	GOCC_RIBOSOME	217	-0.322682	-1.6218	2.98504512167394e-05	0.000734755288313123	0.000580555569884221	6309	tags=47%, list=34%, signal=32%	HBS1L/RPLP2/RPL36A/RPL7/RPS25/MRPL42/RPL17/RPLP0/RPL38/DHX29/RPL12/RPS15A/RPS5/MRPS34/RPL13A/RPL23/RPL3L/MRPL36/MRPL33/MRPS9/MRPS26/MRPL19/RPL15/MRPL39/RSL1D1/MRPS33/RNF14/MTG1/MRPS11/PTCD3/MRPL18/MRPL21/EEF1A1/RPL6/RPS26/RPL26/MRPL3/FUBP3/MRPL20/RPL39/RPL27/RPS7/MRPL1/MRPL41/RPL8/RPS23/MRPL17/MRPL10/RPL22/RPL5/ETF1/SRP68/NSUN3/NPM1/MRPS27/MRPS15/MRPS28/MRPS2/ASCC3/ABCE1/RPS2/RPL29/ELAVL4/GSPT1/R…
GOBP_PRODUCTION_OF_MOLECULAR_MEDIATOR_OF_IMMUNE_RESPONSE	GOBP_PRODUCTION_OF_MOLECULAR_MEDIATOR_OF_IMMUNE_RESPONSE	209	0.425483842954098	1.67912847846374	3.01484150785724e-05	0.000739400803140784	0.000584226151846782	2722	tags=28%, list=15%, signal=24%	CD74/IL33/VPREB3/ACP5/CD96/TLR7/KLK5/RSAD2/KLK7/TLR3/LAPTM5/CD86/GAPT/TRIL/TGFB3/KIT/SYK/PTPRC/SASH3/F2RL1/BST2/TRAF3IP2/CD28/BCL6/TREM1/BTK/PLCG2/PYCARD/EVPL/NOD2/TNFRSF1B/FCRL3/IRF5/CD40/SLAMF1/SPINK5/HLA-E/BATF/MYD88/TNF/PTPN22/CR1/IL4R/STAT6/CD226/TNFRSF14/TLR9/SAMHD1/ZPBP2/TICAM1/CAMK4/RNF168/XRCC4/PGC/HLA-F/IL1B/CCR2/VPREB1/MALT1
GOBP_DENDRITIC_CELL_MIGRATION	GOBP_DENDRITIC_CELL_MIGRATION	32	0.678681086293307	2.0590808028169	3.14276601103465e-05	0.000767992170710958	0.00060681718039396	3055	tags=59%, list=17%, signal=50%	CCR7/DOCK8/CCL5/LGALS9/SLAMF8/ASB2/CCR1/ALOX5/SLAMF1/TRPM2/SPI1/PIK3CG/GPR183/CXCR4/CCL19/CCR2/CCL21/EPS8/CCR5
GOMF_GLYCOSAMINOGLYCAN_BINDING	GOMF_GLYCOSAMINOGLYCAN_BINDING	216	0.427001800396184	1.69069176933226	3.18306781074062e-05	0.000775042662262706	0.000612388017658957	2559	tags=27%, list=14%, signal=24%	BGN/RNASE7/CXCL10/DCN/COL17A1/CXCL11/FGFBP1/SFRP1/THBS2/CEL/LAMC2/GPNMB/SULF1/SMOC2/HAPLN3/FGF7/DPYSL3/PTN/CCL8/ECM2/CFH/PTPRC/LIPG/CRISPLD2/PGF/NOD2/VCAN/EFEMP2/SELL/STAB1/CHODL/ADAMTS5/NRP1/APOE/BMP7/CCL23/CXCL13/CLEC3B/SULF2/CTSG/ADAMTS3/LXN/MDK/FGFR1/SEMA5A/ALK/IMPG2/PF4V1/RSPO1/EGFLAM/THBS4/ACAN/FBLN7/PCOLCE/FGF10/ANG/FGFR4/HAPLN2/PRELP
GOBP_EOSINOPHIL_MIGRATION	GOBP_EOSINOPHIL_MIGRATION	28	0.69641708687909	2.0425141668492	3.22687415850079e-05	0.000782892873795406	0.000618590741344746	1808	tags=43%, list=10%, signal=39%	CCL2/CX3CL1/CCL18/CCL5/CCL8/CCL14/ADAM8/CD300A/CCL13/CCL23/CCL3L3/CCL22
GOBP_EXTRACELLULAR_MATRIX_DISASSEMBLY	GOBP_EXTRACELLULAR_MATRIX_DISASSEMBLY	60	0.580652614840699	1.95982967926212	3.29394213597679e-05	0.000796310511372388	0.000629192480936017	3152	tags=53%, list=17%, signal=44%	MMP12/MMP7/LCP1/KLK5/CTSK/MMP11/KLK7/CTSS/MMP9/KIF9/MMP2/DDR2/ADAM8/MMP14/FAP/LRP1/ADAMTS5/WDR72/DPP4/MIR98/PBXIP1/CTSG/PDPN/GSN/DDR1/CAPG/FGFR4/MMP3/FSCN1/PRSS2/TPSAB1/ADAM15
GOBP_MODULATION_BY_SYMBIONT_OF_ENTRY_INTO_HOST	GOBP_MODULATION_BY_SYMBIONT_OF_ENTRY_INTO_HOST	53	0.591009966954857	1.95424051761537	3.30925242685551e-05	0.000797164757202312	0.000629867450116234	2342	tags=36%, list=13%, signal=31%	KRT6A/CD74/TRIM22/CIITA/HLA-DRB1/CD4/FCN3/LGALS9/IFITM1/CH25H/MID2/TRIM59/TRIM5/TRIM38/IFITM3/GSN/TMPRSS2/IFITM2/TMPRSS4
GOBP_EPITHELIAL_CELL_DIFFERENTIATION_INVOLVED_IN_KIDNEY_DEVELOPMENT	GOBP_EPITHELIAL_CELL_DIFFERENTIATION_INVOLVED_IN_KIDNEY_DEVELOPMENT	47	0.607282180023314	1.9679568580531	3.38654291891589e-05	0.000812890390714244	0.000642292817133693	1974	tags=34%, list=11%, signal=30%	EDNRA/CD34/MEF2C/PROM1/ACTA2/WWTR1/FOXJ1/MMP9/CD24/WT1/JAG1/GPR4/STAT1/OSR1/MYO1E/SALL1
GOCC_TERTIARY_GRANULE	GOCC_TERTIARY_GRANULE	152	0.457017982331905	1.74977077310478	3.43909675053484e-05	0.000822588194500719	0.000649955387370933	2859	tags=34%, list=16%, signal=29%	CEACAM1/HBB/FCER1G/METTL7A/NCKAP1L/CRISP3/CD53/SLC11A1/PTPN6/CD93/CTSS/MMP9/TCN1/TBC1D10C/PKP1/DSP/CYBB/CLEC5A/PLAU/PTAFR/ADAM8/SIGLEC14/CD300A/FLG2/DSG1/OSCAR/TRPM2/SVIP/DSC1/TMC6/FCAR/GSDMD/ENPP4/LRG1/STOM/CR1/LYZ/SLC2A3/CLEC12A/ITGB2/LAMP2/CAMP/ALDOC/SNAP23/CD33/NBEAL2/OLFM4/LILRB2/HP/ASAH1/QPCT/STXBP2
GOBP_POSITIVE_REGULATION_OF_DNA_BINDING_TRANSCRIPTION_FACTOR_ACTIVITY	GOBP_POSITIVE_REGULATION_OF_DNA_BINDING_TRANSCRIPTION_FACTOR_ACTIVITY	232	0.422111099783105	1.68841501087055	3.49620644424958e-05	0.000833303571166389	0.000658421977139812	4022	tags=34%, list=22%, signal=27%	AIM2/HCLS1/RAB7B/CX3CL1/TRIM22/S100A12/S100A8/S100A9/ESR1/FANK1/CRNN/PRKD1/ARID5B/MYOCD/LGALS9/RIPK3/AR/PTEN/KIT/DDR2/BTK/LPAR5/PLCG2/PYCARD/ADAM8/PRKCB/MID2/NOD2/CD40/WNT2/IL18RAP/CAPN3/MBTPS2/CARD16/CFLAR/MYD88/TNF/TRIM5/JUP/EIF2AK2/PRKCH/TRIM38/EDN1/TRIM15/TLR9/SLCO3A1/ALK/EDA2R/TLR6/TICAM1/ANXA3/RPS6KA5/IL1B/TRIM14/RNF31/LRP6/MALT1/SMO/FOXA1/ADCY1/RBCK1/TLR4/ROR1/CX3CR1/HSPA1A/TNFSF18/NLRC4/T…
GOBP_REGULATION_OF_SISTER_CHROMATID_SEGREGATION	GOBP_REGULATION_OF_SISTER_CHROMATID_SEGREGATION	97	-0.405974	-1.82024	3.55597819148651e-05	0.000842671578921065	0.000665823964124053	3783	tags=34%, list=21%, signal=27%	ANAPC1/BUB1B/DPF1/NUF2/PLK1/ANAPC2/TACC3/BUB1/MAD2L2/SMARCD3/RIOK2/DYNC1LI1/TPR/KNTC1/ZWINT/CENPF/RB1/BIRC5/PRAP1/CENPE/ACTL6B/INCENP/NDC80/BCL7A/SPC25/PCID2/CDC20/USP44/TRIP13/ANAPC7/BCL7B/CDC6/MAPK15
GOBP_T_CELL_MEDIATED_IMMUNITY	GOBP_T_CELL_MEDIATED_IMMUNITY	122	0.480768004299113	1.80663468709664	3.56040879851418e-05	0.000842671578921065	0.000665823964124053	3920	tags=39%, list=21%, signal=31%	CEACAM1/HLA-DRA/HLA-DRB1/RSAD2/CD8A/NCKAP1L/RIPK3/C4BPA/CD1B/PTPRC/RFTN1/SASH3/BTN3A3/NOD2/TNFRSF1B/ZBTB1/JAG1/SLAMF1/WAS/CD80/HLA-E/IL7R/MR1/CR1/IL12B/UNC93B1/HLA-B/ULBP2/CD1C/EMP2/IL12RB1/HLA-F/IL1B/CCR2/CD1A/MALT1/CR1L/HLA-H/IL4/AHR/CTSH/PPP3CB/HLA-G/ARG1/IL1R1/P2RX7/DUSP22/FCGR2B
GOCC_ENDOCYTIC_VESICLE_MEMBRANE	GOCC_ENDOCYTIC_VESICLE_MEMBRANE	194	0.433950493944545	1.69685633754433	3.65999539881623e-05	0.000860226001895384	0.000679694320957064	2557	tags=26%, list=14%, signal=22%	HLA-DPA1/RAB7B/CD74/CD3D/HLA-DRA/HLA-DQA1/HLA-DPB1/SGIP1/RAC2/HLA-DRB1/CD3G/HLA-DRB5/SLC11A1/COLEC12/BTC/CD4/SLC15A2/CAMK2D/TLR1/HVCN1/CYBB/SLC9A9/CSF3R/NOSTRIN/WNT7B/STAB1/CORO1A/CD163/LRP1/APOE/HLA-E/WNT5B/IL7R/HLA-DQA2/RAB43/WNT3A/STON2/FCGR1A/HLA-B/LAMP2/TLR6/UBB/CD207/ANXA3/SNAP23/WNT4/VAMP2/TAP1/HLA-F/ADRB2
GOBP_HOMEOSTASIS_OF_NUMBER_OF_CELLS	GOBP_HOMEOSTASIS_OF_NUMBER_OF_CELLS	295	0.394024043748203	1.60474570861175	3.65631676702841e-05	0.000860226001895384	0.000679694320957064	2990	tags=26%, list=16%, signal=22%	AIM2/HCLS1/CD74/MEF2C/SPRR2A/SLC40A1/CCR7/IKZF1/JAM3/NCKAP1L/SCNN1B/LGALS9/RIPK3/GAPT/FOXA3/KIT/XIAP/FAS/SASH3/TRAF3IP2/HAMP/INPP5D/BCL6/BTK/JAK2/EMCN/NOD2/ITPKB/IL7/GCNT4/ANXA1/TMOD3/ZFP36/CORO1A/CCR4/TNFRSF17/PDE4B/DOCK10/THRA/AKT3/STAT1/CFLAR/MYB/IL7R/SPI1/GPR183/GPR174/TNFRSF13B/OCIAD2/DYRK3/WDR48/PLA2G10/RASSF2/IL2RA/TNFSF13B/ST6GALNAC1/SLC4A1/MYCT1/MIR222/ETS1/TSC22D3/MAFB/SMAP1/FLT3/EPAS1/…
GOBP_POSITIVE_REGULATION_OF_ALPHA_BETA_T_CELL_DIFFERENTIATION	GOBP_POSITIVE_REGULATION_OF_ALPHA_BETA_T_CELL_DIFFERENTIATION	50	0.604662511329897	1.97800341176739	3.76789871237191e-05	0.000882522712250708	0.000697311723094579	3276	tags=44%, list=18%, signal=36%	HLA-DRA/IL2RG/HLA-DRB1/NCKAP1L/LGALS9/CD86/SYK/SASH3/ITPKB/CD80/ANXA1/ZBTB16/SOCS1/CCL19/IL4R/IL12B/IL12RB1/GLI3/MALT1/TGFBR2/SOCS5/ZAP70
GOBP_CELL_ADHESION_MEDIATED_BY_INTEGRIN	GOBP_CELL_ADHESION_MEDIATED_BY_INTEGRIN	82	0.53135868836458	1.88445904605234	3.81789472159874e-05	0.000891149288637996	0.000704127879507921	2638	tags=38%, list=14%, signal=33%	ITGA8/JAM3/CCL5/NCKAP1L/ITGB7/PTPN6/SKAP1/RET/SYK/LPXN/FERMT3/PLAU/ITGAL/NPNT/MUC1/SFRP2/ITGB6/DPP4/CXCL13/EMILIN2/PIK3CG/CD3E/FERMT1/SNAI2/ITGB2/ITGA9/ITGA2/COL16A1/MMRN1/ITGA11/CCL21
GOCC_APICAL_JUNCTION_COMPLEX	GOCC_APICAL_JUNCTION_COMPLEX	133	0.478717326640869	1.80795677675366	3.83957461230955e-05	0.000893129915832418	0.000705692841567909	2070	tags=29%, list=11%, signal=26%	CDH1/CDH5/C1QTNF5/JAM3/AMOT/MPP7/SHROOM2/CLDN1/JAM2/ILDR1/F11R/FRMD4A/CLDN7/CLDN4/MARVELD3/TJP3/POF1B/CLDN23/EPCAM/SYNPO/TJP2/CLDN3/FRMD6/SORBS1/WNK4/ANK3/ESAM/PLXDC1/PARD6G/CXADR/CLDN5/USP53/JUP/RAB13/CRB3/MARVELD2/CGN/TGFBR1
GOBP_REGULATORY_NCRNA_MEDIATED_GENE_SILENCING	GOBP_REGULATORY_NCRNA_MEDIATED_GENE_SILENCING	467	-0.255062	-1.3496	3.86718268487537e-05	0.000896471218969911	0.000708332920758896	4143	tags=28%, list=23%, signal=22%	KCNQ1OT1/MIR520H/MIR130A/MIR181B1/MIR379/MIR760/XPO5/STAT3/NCBP2/PRKRA/ERI1/ELAVL1/PIWIL2/MIR96/MIR132/MIR363/MIR30E/SND1/MIR144/MIR194-2/ANKRD34B/MIR1253/MIR1302-5/MIR106B/MIR409/CNOT2/MIR483/MIR554/TIAL1/MIR187/GAS5/MIR302A/MIR1227/SMAD1/MIR99A/EXOSC6/MIR185/CNOT6/MIR638/MIR586/MIR609/MIR626/MIR942/MIR223/MIR557/MIR487B/MIR944/MIR455/MIR543/DKC1/MIR31/MIR589/MIR618/MIR655/ZC3H7A/EIF4E2/MIR331/M…
GOBP_REGULATION_OF_PATTERN_RECOGNITION_RECEPTOR_SIGNALING_PATHWAY	GOBP_REGULATION_OF_PATTERN_RECOGNITION_RECEPTOR_SIGNALING_PATHWAY	128	0.481630433527383	1.81721134414811	4.02706217347535e-05	0.000930347571749305	0.000735099798937606	2234	tags=28%, list=12%, signal=25%	RAB7B/PIK3R1/GBP5/GBP2/ESR1/RSAD2/PRKD1/DDX60/SLC15A3/OASL/SLC15A2/XIAP/TLR1/F2RL1/LILRA4/BTK/PLCG2/CD14/NOD2/CD300A/LILRA2/FCRL3/DHX58/CD300LF/IRF7/MYD88/EIF2AK2/PTPN22/NAGK/TRIM15/TLR9/TLR6/DAB2IP/BIRC3/RNF125/IRF1
GOBP_RESPONSE_TO_INTERLEUKIN_1	GOBP_RESPONSE_TO_INTERLEUKIN_1	131	0.467246672812188	1.75854181618608	4.07455111420029e-05	0.000938116887483735	0.000741238604054841	2098	tags=28%, list=11%, signal=25%	CCL2/CX3CL1/CCL18/CD38/SFRP1/GHR/GBP2/ZBP1/GBP1/CCL5/LGALS9/RORA/CCL20/CCL8/MMP2/GBP3/IL1R2/MAPK13/CCL14/IL1RN/PYCARD/CCL13/CD40/ANXA1/CCL23/PLCB1/MYD88/CCL3L3/EDN1/NLRP7/CCL19/CCL22/CHI3L1/MAPK3/HYAL1/CAMP/DAB2IP
GOBP_LYMPHOCYTE_HOMEOSTASIS	GOBP_LYMPHOCYTE_HOMEOSTASIS	75	0.534146079950912	1.86853770550494	4.14461017419543e-05	0.000951012415902674	0.000751427807139589	2345	tags=28%, list=13%, signal=25%	AIM2/CD74/MEF2C/SLC40A1/NCKAP1L/LGALS9/RIPK3/GAPT/FAS/SASH3/TRAF3IP2/CORO1A/TNFRSF17/DOCK10/IL7R/GPR174/TNFRSF13B/IL2RA/TNFSF13B/TSC22D3/PMAIP1
GOBP_POSITIVE_REGULATION_OF_CHROMOSOME_ORGANIZATION	GOBP_POSITIVE_REGULATION_OF_CHROMOSOME_ORGANIZATION	97	-0.403307	-1.80828	4.21101861128755e-05	0.000962985979047481	0.000760888533568707	4167	tags=38%, list=23%, signal=30%	NEK7/PPHLN1/MAPKAPK5/DHX36/RUVBL2/NBN/UCHL5/NCAPG/HNRNPA1/ERCC1/NEK2/DKC1/BUB1/MCRS1/TAL1/FEN1/TPR/CDK2/CCT8/ZNF304/PRAP1/INO80E/TCP1/HNRNPA2B1/CCT5/FBXO4/RUVBL1/DDX11/NCAPD3/CCT2/POT1/CCT6A/SIRT6/GTF2H2/NCAPG2/MAPK15/ATR
GOMF_T_CELL_RECEPTOR_BINDING	GOMF_T_CELL_RECEPTOR_BINDING	11	0.847156056215991	2.00777457717056	4.3192024137923e-05	0.000984400038348824	0.000777808522575888	1724	tags=73%, list=9%, signal=66%	HLA-DRA/HLA-DRB1/CD3G/EPS8L1/HLA-E/DOCK2/MR1/CD3E
GOBP_REGULATION_OF_LEUKOCYTE_MEDIATED_CYTOTOXICITY	GOBP_REGULATION_OF_LEUKOCYTE_MEDIATED_CYTOTOXICITY	91	0.523879072038747	1.89645437822272	4.48227071683933e-05	0.00101813726450622	0.000804465471997903	3493	tags=41%, list=19%, signal=33%	CEACAM1/DNASE1L3/HLA-DRA/TYROBP/HLA-DRB1/NCKAP1L/LAG3/LGALS9/RIPK3/SLAMF6/CD1B/PTPRC/F2RL1/HAVCR2/RASGRP1/IL18RAP/HLA-E/IL7R/SPI1/MR1/KLRB1/CD226/IL12B/HLA-B/ULBP2/SH2D1A/CD1C/IL12RB1/HLA-F/CD1A/HLA-H/IL21/DNASE1/PPP3CB/CX3CR1/HLA-G/ARG1
GOBP_POSITIVE_REGULATION_OF_CELL_MATRIX_ADHESION	GOBP_POSITIVE_REGULATION_OF_CELL_MATRIX_ADHESION	55	0.590715902123234	1.96493468009614	4.58251902498919e-05	0.00103742713311545	0.000819707064459429	2638	tags=38%, list=14%, signal=33%	CEACAM6/CX3CL1/CCR7/SFRP1/KDR/SKAP1/RIN2/EFEMP2/THY1/NRP1/SDC4/JUP/EPHA1/UTRN/CD3E/FERMT1/GSK3B/EMP2/WNT4/COL16A1/CCL21
GOMF_RIBOSOME_BINDING	GOMF_RIBOSOME_BINDING	88	-0.436799	-1.90661	4.64797546443855e-05	0.00104873819729282	0.000828644327537273	6065	tags=57%, list=33%, signal=38%	SLFN14/NCLN/DHX29/TACO1/TMCO1/LETM1/ERAL1/NOMO1/G3BP1/SERBP1/PTCD3/SBDS/NOMO3/PIWIL1/NDUFAB1/EIF5A2/TMEM147/SRP19/SEC61G/GTPBP6/ETF1/SRP68/ERI1/PIWIL2/NPM1/MRPS27/IMPACT/ABCE1/ZNF598/SLFN12/HSPA5/CCDC47/ZC3H12A/CPSF6/HABP4/NME1/DNAJC2/OLA1/RICTOR/PRMT3/IFRD2/EIF1/MTIF2/DDX3X/DHX9/C1QBP/SEC61A2/LARP1/IGHMBP2/DHX33
GOBP_GLAND_DEVELOPMENT	GOBP_GLAND_DEVELOPMENT	427	0.368043000891832	1.52465230087801	4.68184755881953e-05	0.00105287129985546	0.000831910034843924	3251	tags=27%, list=18%, signal=23%	CEACAM1/PDGFRA/TP63/EDNRA/CDH1/OAS2/IRF6/PRLR/SFRP1/BRCA2/LEF1/FRZB/ESR1/SERPINF1/SULF1/FGF7/TBX2/EPHB3/ARID5B/CLDN1/RIPK3/PTN/AR/WNT10A/ELF3/ALDH1A2/TGFB3/MMP2/WT1/CDO1/JAK2/CEBPA/ZBTB1/PBX1/BCL11B/WNT2/WNT7B/DKK3/FEM1B/ANXA1/TFCP2L1/CSF1R/HOXB3/THRA/NRP1/BMP7/CFLAR/TNC/CRIP1/SULF2/TNF/GPX1/ALOX15B/FOXE1/EDN1/NTN1/CACNB4/NFIB/WNT3A/PROX1/MDK/NR0B1/STRA6/STAT6/UMPS/BRAF/SNAI2/IGF2/DDR1/LBH/MAPK3/…
GOBP_T_HELPER_1_TYPE_IMMUNE_RESPONSE	GOBP_T_HELPER_1_TYPE_IMMUNE_RESPONSE	47	0.603248325074427	1.95488475949301	4.77587920359532e-05	0.00106450696538772	0.000841103776680848	3144	tags=47%, list=17%, signal=39%	IL33/LEF1/ASCL2/HLA-DRB1/SLC11A1/HAVCR2/SLAMF1/CD80/ANXA1/EBI3/STAT4/CCL19/IL4R/STAT6/IL12B/IL12RB1/TMEM98/SEMA4A/IL1B/CCR2/SOCS5/TLR4
GOBP_INTERFERON_MEDIATED_SIGNALING_PATHWAY	GOBP_INTERFERON_MEDIATED_SIGNALING_PATHWAY	97	0.497812536133882	1.81477265410163	4.7502061310435e-05	0.00106450696538772	0.000841103776680848	2881	tags=27%, list=16%, signal=23%	IFI27/MMP12/OAS2/IFIH1/ZBP1/PARP9/PTPN6/SP100/OAS1/IFITM1/JAK2/PARP14/STAT2/USP18/STAT1/IRF7/MYD88/RBM47/IFITM3/SAMHD1/IFITM2/IRF1/JAK1/ISG15/ADAR/HCK
GOBP_RHO_PROTEIN_SIGNAL_TRANSDUCTION	GOBP_RHO_PROTEIN_SIGNAL_TRANSDUCTION	125	0.472286695746631	1.77230347061652	4.78076698888858e-05	0.00106450696538772	0.000841103776680848	4364	tags=42%, list=24%, signal=32%	ARHGDIB/COL3A1/P2RY10/F11R/COL1A2/EPS8L1/F2RL1/BCL6/CDC42EP5/GPR65/LPAR1/PLEKHG7/RHOJ/OPHN1/WAS/GPR4/ARHGEF3/NRP1/APOE/ABCA1/GPR174/NTN1/CCDC125/GPR18/NET1/PDPN/CDC42EP4/GPR20/ARHGAP4/CDC42EP3/RHOBTB1/ARHGAP20/AGTR1/RHOV/EPS8/P2RY8/KANK1/TAGAP/RHOD/KCTD10/CDC42SE1/RHOU/CDC42EP1/ARHGEF18/ROCK2/ARHGAP29/LPAR4/CDC42/C15orf62/MCF2L/ITGA3/DLC1
GOBP_NATURAL_KILLER_CELL_MEDIATED_IMMUNITY	GOBP_NATURAL_KILLER_CELL_MEDIATED_IMMUNITY	73	0.546321467341422	1.90365178786761	4.85307455473274e-05	0.00107706431675364	0.00085102577437781	2550	tags=36%, list=14%, signal=31%	CEACAM1/CD96/CD2/CLEC2A/LAG3/PTPN6/LGALS9/GZMB/SLAMF6/HAVCR2/RASGRP1/IL18RAP/CORO1A/SLAMF7/HLA-E/KLRB1/FCGR3A/CD226/IL12B/NKG7/HLA-B/ULBP2/SH2D1A/LYST/VAMP2/HLA-F
GOBP_MESENCHYMAL_CELL_DIFFERENTIATION	GOBP_MESENCHYMAL_CELL_DIFFERENTIATION	251	0.40787592825301	1.64613161332455	5.0883071846428e-05	0.00112558010891657	0.000889359780019609	4159	tags=40%, list=23%, signal=32%	ZNF750/EDNRA/MEF2C/SFRP1/LEF1/FRZB/HTR2B/HEY2/WWTR1/ACVRL1/PTEN/WNT10A/RET/ALDH1A2/TGFB3/OVOL2/IGF1/ADAM8/HEYL/JAG1/WNT2/PDCD4/SFRP2/EFNB1/NRP1/EOMES/BMP7/STAT1/AXIN2/COL1A1/LRG1/EDN1/S100A4/MDK/OSR1/SPRY1/PDPN/SNAI2/GCNT2/FGFR1/IL17RD/MAPK3/SEMA5A/GLIPR2/TIAM1/MIR222/GSK3B/TGFBR1/DAB2IP/RBPJ/MARK1/DDX17/EMP2/WNT4/FGF10/TAPT1/WNT8A/SEMA4A/SNAI1/EPHA4/ELL3/TMEM100/FOXA2/IL1B/NOG/GSC/SEMA3E/LRP6/ER…
GOBP_INFLAMMATORY_RESPONSE_TO_ANTIGENIC_STIMULUS	GOBP_INFLAMMATORY_RESPONSE_TO_ANTIGENIC_STIMULUS	65	0.559796833027745	1.90708451649351	5.12399841071024e-05	0.00112978323264162	0.000892680813468841	2099	tags=32%, list=11%, signal=29%	A2M/CCR7/CD6/HLA-DRB1/CYSLTR1/SYK/FCER1A/CD28/BTK/IL1RN/NOD2/RASGRP1/HLA-E/CD68/TNF/GPX1/FCGR3A/IL2RA/IL12B/FCGR1A/RBPJ
GOBP_EXTRINSIC_APOPTOTIC_SIGNALING_PATHWAY	GOBP_EXTRINSIC_APOPTOTIC_SIGNALING_PATHWAY	220	0.418321139349976	1.65750398077989	5.37848477236646e-05	0.00118204426701781	0.000933974064538415	2591	tags=25%, list=14%, signal=21%	IFI27/TNFSF10/IL33/MAL/CX3CL1/PIK3R1/SFRP1/LTB/CD27/TLR3/ERBB3/AR/SP100/PTEN/RET/PTPRC/FAS/JAK2/IGF1/PYCARD/IFI6/TNFRSF1B/IL7/FEM1B/SFRP2/EYA2/TNFSF12/CYLD/BMPR1B/NRP1/MKNK2/CFLAR/WWOX/SGK3/TNF/SPI1/GPX1/IL19/SNAI2/FGFR1/MIR222/GSK3B/TGFBR1/TLR6/DAB2IP/FGFR3/SH3RF1/FGF10/PMAIP1/GSTP1/BOK/IL1B/BCL2A1/TNFRSF1A
GOBP_PRODUCTION_OF_MOLECULAR_MEDIATOR_INVOLVED_IN_INFLAMMATORY_RESPONSE	GOBP_PRODUCTION_OF_MOLECULAR_MEDIATOR_INVOLVED_IN_INFLAMMATORY_RESPONSE	98	0.509583041824246	1.85763258639805	5.44029634360231e-05	0.00119175941585256	0.000941650339698291	2419	tags=31%, list=13%, signal=27%	APOD/ALOX5AP/GBP5/CD6/H19/GPSM3/TLR3/SLAMF8/SYK/IL1R2/BTK/SPINK7/PYCARD/NOD2/ALOX5/PDCD4/MIR98/PBXIP1/MYD88/TNF/DUSP10/PLA2G10/NLRP7/IL4R/PLA2G3/MIR222/TLR6/TICAM1/SNAP23/VAMP2
GOBP_MUSCLE_CELL_PROLIFERATION	GOBP_MUSCLE_CELL_PROLIFERATION	220	0.418016744689198	1.65629788499723	5.56288799078554e-05	0.00121468350998798	0.000959763459462864	4081	tags=37%, list=22%, signal=29%	APOD/PDGFRB/MEF2C/CX3CL1/CALCRL/HEY2/CCL5/HES5/NOTCH3/TBX2/GJA1/MYOCD/MMP9/PTEN/TGFB3/MMP2/DDR2/NDRG2/JAK2/IGF1/PTAFR/MIR448/EFEMP2/WNT2/PDGFD/CNN1/PDCD4/OGN/MYOG/ELN/APOE/STAT1/CFLAR/S1PR1/VGLL4/MYB/HPGD/MYD88/TNF/EDN1/PDE1A/MAP3K5/IL12B/MIR222/AIF1/TGFBR1/RBPJ/FES/MIR208A/SOD2/MIR199B/FRS2/NDRG4/ITGA2/ANG/SERPINF2/NOG/ERBB4/TBX5/GNAI2/TLR4/PTGIR/IL6R/IGFBP5/SMPD3/CDKN1A/ZFPM2/CTNNBIP1/ADAMTS1/M…
GOMF_GLUTATHIONE_PEROXIDASE_ACTIVITY	GOMF_GLUTATHIONE_PEROXIDASE_ACTIVITY	21	0.742614412181384	2.03637421034036	5.68561741927236e-05	0.00123749017077346	0.000977783791075406	2831	tags=57%, list=15%, signal=48%	ALOX5AP/GPX3/CLIC2/GSTM2/GSTA1/GPX1/GPX2/GPX8/MGST2/GSTP1/MGST1/LTC4S
GOMF_BILE_ACID_BINDING	GOMF_BILE_ACID_BINDING	10	-0.82468	-2.06283	5.94823278303278e-05	0.00129049960603682	0.00101966837957455	1316	tags=50%, list=7%, signal=46%	FABP1/PYGL/AKR1C2/AKR1C1/AKR1C3
GOBP_NUCLEAR_CHROMOSOME_SEGREGATION	GOBP_NUCLEAR_CHROMOSOME_SEGREGATION	265	-0.301366	-1.54925	6.02860914951881e-05	0.00130045979929092	0.00102753827280671	5217	tags=37%, list=28%, signal=27%	PSRC1/DUSP1/CHEK2/DRG1/CDC23/TERF1/ATM/ACTL6A/MIS12/PINX1/CHMP1B/CHMP2A/CENPI/TEX15/RACGAP1/PHF10/MAPRE1/PTTG2/NIPBL/VPS4A/BAZ1B/PTTG1/CHMP6/KIF23/AURKA/ANAPC1/BUB1B/SMC1A/DPF1/NUF2/AAAS/NCAPG/PLK1/UBE2B/SPO11/TPX2/CCNB2/NUP62/ANAPC2/FMN2/KPNB1/SYCE1/ASPM/NEK2/TACC3/CCNE1/NUSAP1/KIFC2/BUB1/MAD2L2/C9orf78/SMARCD3/MYBL2/CLASP1/RIOK2/DYNC1LI1/DDB1/TPR/KIF18A/KNTC1/ZWINT/CENPF/CEP192/RB1/TOP2A/PRC1/B…
GOBP_ACTIN_FILAMENT_ORGANIZATION	GOBP_ACTIN_FILAMENT_ORGANIZATION	418	0.369128319099661	1.52687637241148	6.03256577008937e-05	0.00130045979929092	0.00102753827280671	3841	tags=31%, list=21%, signal=25%	HCLS1/TACSTD2/CX3CL1/PIK3R1/LCP1/CCR7/PLEK/RGS4/SFRP1/ARHGAP18/MYO1D/RAC2/NCKAP1L/SHROOM2/BAIAP2L2/DPYSL3/F11R/TGFB3/SNX9/LIMA1/ARHGAP25/F2RL1/JAK2/CDC42EP5/GPR65/LPAR1/TMSB15A/POF1B/PYCARD/GMFG/GAS7/NOSTRIN/RHOJ/SYNPO/WAS/FHOD3/TMOD3/PSTPIP1/CNN1/WASF3/CXCL12/CORO1A/VILL/TPM3/SORBS1/SLC9A1/FAM107A/NRP1/ESAM/ELN/FHDC1/S1PR1/ESPN/SDC4/PDLIM1/EPHA1/EVL/SVIL/PROX1/RHOH/MYO5C/BRAF/CDC42EP4/GSN/SEMA5A…
GOBP_MYELOID_LEUKOCYTE_MEDIATED_IMMUNITY	GOBP_MYELOID_LEUKOCYTE_MEDIATED_IMMUNITY	104	0.503534649498325	1.85264310063943	6.08919715398561e-05	0.00130850081064535	0.00103389175403178	3705	tags=45%, list=20%, signal=36%	DNASE1L3/TYROBP/PTGDS/RAC2/GRP/SCNN1B/LGALS9/KIT/SYK/FCER1A/F2RL1/TRAF3IP2/TREM1/BTK/PTAFR/CD300A/RASGRP1/HLA-E/CTSG/MYD88/SPI1/PIK3CG/FCGR3A/IL4R/PLA2G3/FCGR1A/ITGB2/TICAM1/FES/CAMK4/LAT2/ANXA3/SNAP23/VAMP2/PTGDR/CCR2/STXBP2/LAT/IL4/DNASE1/GAB2/NLRP6/CX3CR1/ARG1/LYN/CLNK/PRAM1
GOBP_POSITIVE_REGULATION_OF_NF_KAPPAB_TRANSCRIPTION_FACTOR_ACTIVITY	GOBP_POSITIVE_REGULATION_OF_NF_KAPPAB_TRANSCRIPTION_FACTOR_ACTIVITY	146	0.453746247695431	1.73514533477725	6.11091949518689e-05	0.00130901310325696	0.00103429653414539	3628	tags=35%, list=20%, signal=28%	AIM2/RAB7B/CX3CL1/TRIM22/S100A12/S100A8/S100A9/CRNN/PRKD1/LGALS9/RIPK3/AR/BTK/PLCG2/PYCARD/ADAM8/PRKCB/MID2/NOD2/CD40/IL18RAP/CAPN3/CARD16/CFLAR/MYD88/TNF/TRIM5/EIF2AK2/PRKCH/TRIM38/TRIM15/TLR9/SLCO3A1/ALK/EDA2R/TLR6/TICAM1/RPS6KA5/IL1B/TRIM14/RNF31/MALT1/RBCK1/TLR4/ROR1/CX3CR1/HSPA1A/TNFSF18/NLRC4/PRKCQ/TRIM13
GOBP_POSITIVE_REGULATION_OF_CD4_POSITIVE_ALPHA_BETA_T_CELL_DIFFERENTIATION	GOBP_POSITIVE_REGULATION_OF_CD4_POSITIVE_ALPHA_BETA_T_CELL_DIFFERENTIATION	33	0.655945377307646	2.00566993259208	6.29021521810801e-05	0.00134316930004332	0.00106128452675434	3001	tags=48%, list=16%, signal=41%	HLA-DRA/IL2RG/HLA-DRB1/NCKAP1L/LGALS9/CD86/SASH3/CD80/ANXA1/SOCS1/CCL19/IL4R/IL12B/IL12RB1/MALT1/SOCS5
GOCC_SPECIFIC_GRANULE	GOCC_SPECIFIC_GRANULE	149	0.450070722406561	1.72741854398309	6.33081944430097e-05	0.00134758857919727	0.00106477635208518	2953	tags=31%, list=16%, signal=26%	CEACAM1/LCN2/SLPI/CRISP3/CD53/PTPN6/CD93/TCN1/HVCN1/CYBB/CLEC5A/PLAU/C3AR1/ITGAL/ADAM8/SLC44A2/TNFRSF1B/LRRC7/OSCAR/TRPM2/MOSPD2/DOCK2/TMC6/FCAR/JUP/FRK/GSDMD/LRG1/STOM/LYZ/SLC2A3/CLEC12A/CHI3L1/ITGB2/CAMP/ANXA3/SNAP23/CD33/OLFM4/HP/TOLLIP/QPCT/CTSZ/STXBP2/TOM1/CEP290
GOBP_KIDNEY_EPITHELIUM_DEVELOPMENT	GOBP_KIDNEY_EPITHELIUM_DEVELOPMENT	148	0.452188563834596	1.73263654278353	6.42354396440144e-05	0.00136303978354337	0.00107698488312568	3099	tags=30%, list=17%, signal=25%	EDNRA/CD34/MEF2C/PROM1/TACSTD2/SFRP1/PECAM1/SDC1/WWTR1/HES5/FOXJ1/MAGED1/RARB/RET/CD24/WT1/NPNT/DCHS1/DLL1/HEYL/HS3ST3A1/JAG1/PBX1/EPCAM/WNT7B/GPC3/WNK4/BMP7/STAT1/HOXD11/SDC4/OSR1/SPRY1/MYO1E/SALL1/WNT4/IRX3/EPHA4/GLI3/NOG/SOX9/SMO/LGR4/AQP1/EFNB2
GOBP_HOMOTYPIC_CELL_CELL_ADHESION	GOBP_HOMOTYPIC_CELL_CELL_ADHESION	92	0.511191761927286	1.85135254356848	6.46675489241345e-05	0.00136365931049055	0.00107747439279727	2637	tags=34%, list=14%, signal=29%	CEACAM1/PDGFRA/CEACAM5/PLEK/HBB/CCL5/ALOX12/XG/DSC2/PTPN6/F11R/SYK/DSP/JAK2/FERMT3/TJP2/MYL9/ANK3/CXADR/CTSG/EMILIN2/JUP/PIK3CG/WNT3A/PDPN/PTPRU/JAK1/PRKCD/MMRN1/IL6ST/TSPAN32
GOBP_CELL_CELL_JUNCTION_ASSEMBLY	GOBP_CELL_CELL_JUNCTION_ASSEMBLY	152	0.448720992980802	1.71800434370249	6.46029192758452e-05	0.00136365931049055	0.00107747439279727	2806	tags=29%, list=15%, signal=25%	CDH1/CDH5/CDH11/GRHL2/JAM3/PECAM1/CDH3/MPP7/GJB2/GJA1/CLDN1/ILDR1/F11R/CLDN7/CLDN4/PKP1/MARVELD3/GJD3/POF1B/CLDN23/HOPX/CLDN3/DSG1/ESAM/APLNR/TNF/CLDN5/JUP/PRKCH/RAB13/UGT8/SNAI2/MARVELD2/CNTNAP2/GJC1/GJA4/CDH26/SNAI1/IRX3/IL1B/FSCN1/EPB41L3/TBX5/LSR
GOBP_ARTERY_MORPHOGENESIS	GOBP_ARTERY_MORPHOGENESIS	74	0.543616996860261	1.89789593522903	6.84541524274257e-05	0.00143902533472436	0.00113702369559905	2099	tags=34%, list=11%, signal=30%	PDGFRB/EDNRA/HEY2/COL3A1/PRDM1/NOTCH3/TBX2/ACVRL1/MYOCD/MYLK/PRRX1/EFEMP2/JAG1/LRP1/NRP1/AKT3/APOE/ADAMTS9/HPGD/EDN1/PROX1/MDK/STRA6/TGFBR1/RBPJ
GOBP_POSITIVE_REGULATION_OF_B_CELL_DIFFERENTIATION	GOBP_POSITIVE_REGULATION_OF_B_CELL_DIFFERENTIATION	16	0.785443427022177	2.02729484047332	7.02277248128537e-05	0.00146307925923285	0.00115602953342438	1536	tags=56%, list=8%, signal=52%	IL2RG/CD27/NCKAP1L/SYK/INPP5D/BTK/IL7/MMP14/SPI1
GOBP_REGULATION_OF_T_CELL_APOPTOTIC_PROCESS	GOBP_REGULATION_OF_T_CELL_APOPTOTIC_PROCESS	39	0.633650063252477	1.98130945479589	7.02276191101932e-05	0.00146307925923285	0.00115602953342438	1457	tags=33%, list=8%, signal=31%	IDO1/DOCK8/CD27/PIP/CCL5/LGALS9/RIPK3/GIMAP8/PTCRA/ADAM8/BCL11B/CD274/IL7R
GOBP_CARDIAC_MUSCLE_CELL_DIFFERENTIATION	GOBP_CARDIAC_MUSCLE_CELL_DIFFERENTIATION	122	0.473892766248007	1.78079885061397	7.02468251219793e-05	0.00146307925923285	0.00115602953342438	3099	tags=33%, list=17%, signal=27%	PDGFRB/PDGFRA/MEF2C/RGS4/MYH11/HEY2/SORBS2/MYOCD/ASB2/RARB/WT1/IGF1/DLL1/NOX4/FHOD3/KCNJ8/SLC9A1/CXADR/OBSL1/SHOX2/EDN1/PRICKLE1/WNT3A/PROX1/SGCD/PDLIM5/MIR222/RBPJ/MIR208A/MIR199B/FRS2/PI16/WNT8A/IRX3/MEIS1/TBX5/MIR195/NEB/CAV3/EFNB2
GOBP_CHROMOSOME_SEPARATION	GOBP_CHROMOSOME_SEPARATION	75	-0.446848	-1.90551	7.15550377024033e-05	0.00148575475523794	0.00117394622720669	3668	tags=33%, list=20%, signal=27%	BUB1B/NUF2/NCAPG/PLK1/BUB1/MAD2L2/DYNC1LI1/TPR/KNTC1/ZWINT/CENPF/RB1/BIRC5/PRAP1/INCENP/NDC80/SPC25/PCID2/CDC20/USP44/TRIP13/NCAPD3/ANAPC7/NCAPG2/MAPK15
GOCC_ORGANELLAR_RIBOSOME	GOCC_ORGANELLAR_RIBOSOME	83	-0.440834	-1.90268	7.24215167362465e-05	0.00149457697191357	0.00118091696577942	5714	tags=48%, list=31%, signal=33%	MRPL36/MRPL33/MRPS9/MRPS26/MRPL19/MRPL39/MRPS33/MTG1/MRPS11/PTCD3/MRPL18/MRPL21/MRPL3/MRPL20/MRPL1/MRPL41/MRPL17/MRPL10/NSUN3/MRPS27/MRPS15/MRPS28/MRPS2/MRPL34/MRPL11/MRPS25/MRPS7/DAP3/MPV17L2/MRPL32/MRPL51/MRPS24/MRPS5/MRPL24/MRPS23/MRPL16/MRPL12/MRPL48/MRPS35/MRPS30
GOBP_NEGATIVE_REGULATION_OF_LEUKOCYTE_MEDIATED_IMMUNITY	GOBP_NEGATIVE_REGULATION_OF_LEUKOCYTE_MEDIATED_IMMUNITY	68	0.544997585397774	1.87185909654246	7.23883992911393e-05	0.00149457697191357	0.00118091696577942	3493	tags=43%, list=19%, signal=35%	CEACAM1/CD96/NCKAP1L/FOXJ1/PTPN6/LGALS9/C4BPA/PTPRC/BST2/BCL6/NOD2/HAVCR2/CD300A/SLAMF1/CD80/SUSD4/HLA-E/IL7R/SPI1/CR1/HLA-B/HLA-F/CCR2/CR1L/AHR/PPP3CB/CX3CR1/HLA-G/ARG1
GOBP_STRIATED_MUSCLE_CELL_DIFFERENTIATION	GOBP_STRIATED_MUSCLE_CELL_DIFFERENTIATION	276	0.399144492688525	1.61978970383664	7.29876729868343e-05	0.0015016825484738	0.00118653132761512	3285	tags=27%, list=18%, signal=23%	PDGFRB/CXCL10/PDGFRA/CEACAM5/MEF2C/CXCL9/RGS4/TNNT1/MYH11/HEY2/SDC1/SORBS2/PRKD1/CD53/KRT19/MYOCD/JAM2/ASB2/CDON/RARB/WT1/IGF1/DLL1/NOX4/HOPX/RYR1/FHOD3/MMP14/TMOD3/CAPN3/MYOG/MYL9/KCNJ8/ADAMTS5/SLC9A1/CFLAR/DOCK2/CXADR/OBSL1/SHOX2/GPX1/TNNT2/EDN1/PRICKLE1/WNT3A/PROX1/IL4R/SGCD/IGF2/PDLIM5/CASQ1/MIR222/SCGB3A1/RBPJ/MIR208A/MIR199B/FRS2/PI16/WNT8A/IRX3/ACTL8/MEIS1/TBX5/TMEM182/MIR195/SMO/NEB/IL4/P…
GOBP_CELL_CELL_JUNCTION_ORGANIZATION	GOBP_CELL_CELL_JUNCTION_ORGANIZATION	203	0.4267977295051	1.67531284960434	7.3235164935e-05	0.00150220858013641	0.00118694696342818	2598	tags=27%, list=14%, signal=23%	CDH1/CDH5/CDH11/GRHL2/JAM3/PECAM1/NLGN4X/CDH3/MPP7/GJB2/GJA1/CLDN1/ILDR1/F11R/GRHL1/CLDN7/CLDN4/TGFB3/PKP1/DSP/MARVELD3/F2RL1/GJD3/TJP3/POF1B/CLDN23/HOPX/PERP/TJP2/CLDN3/CSF1R/DSG1/ESAM/APLNR/CXADR/TNF/CLDN5/JUP/PRKCH/RAB13/UGT8/SNAI2/MARVELD2/CNTNAP2/TGFBR1/GJC1/GJA4/CDH26/SNAI1/IRX3/EPHA4/IL1B/FSCN1/EPB41L3
GOBP_REGULATION_OF_PRODUCTION_OF_MOLECULAR_MEDIATOR_OF_IMMUNE_RESPONSE	GOBP_REGULATION_OF_PRODUCTION_OF_MOLECULAR_MEDIATOR_OF_IMMUNE_RESPONSE	175	0.43014084975038	1.67353789711495	7.42226053610899e-05	0.00151786349150821	0.00119931645043631	2567	tags=28%, list=14%, signal=24%	CD74/IL33/ACP5/CD96/TLR7/KLK5/RSAD2/KLK7/TLR3/LAPTM5/CD86/TRIL/TGFB3/KIT/SYK/PTPRC/SASH3/F2RL1/BST2/CD28/BCL6/BTK/PLCG2/PYCARD/EVPL/NOD2/TNFRSF1B/FCRL3/IRF5/CD40/SLAMF1/SPINK5/HLA-E/MYD88/TNF/PTPN22/CR1/IL4R/STAT6/CD226/TNFRSF14/TLR9/ZPBP2/TICAM1/CAMK4/PGC/HLA-F/IL1B/CCR2
GOBP_POSITIVE_REGULATION_OF_MONOCYTE_CHEMOTAXIS	GOBP_POSITIVE_REGULATION_OF_MONOCYTE_CHEMOTAXIS	21	0.736982504853583	2.02093056872873	7.7071381564887e-05	0.00157137404160458	0.00124159698709953	3428	tags=67%, list=19%, signal=54%	CXCL10/CXCL17/PLA2G7/CCL5/S100A7/CCR1/CXCL12/MOSPD2/S100A14/AIF1/LGMN/CCR2/CX3CR1/TNFSF18
GOBP_NEGATIVE_REGULATION_OF_CELL_SUBSTRATE_ADHESION	GOBP_NEGATIVE_REGULATION_OF_CELL_SUBSTRATE_ADHESION	57	0.571685863657877	1.91565907090628	7.9073651315317e-05	0.00160735599325339	0.00127002757178165	1535	tags=25%, list=8%, signal=23%	APOD/MMP12/TACSTD2/CX3CL1/ANGPT2/PIK3R1/GBP1/ACVRL1/PTEN/BCL6/JAG1/MMP14/FAM107A/COL1A1
GOBP_CARTILAGE_DEVELOPMENT	GOBP_CARTILAGE_DEVELOPMENT	190	0.424977856079891	1.66006451763238	8.01161785157219e-05	0.00162277714063045	0.00128221235377119	2912	tags=29%, list=16%, signal=25%	MGP/BGN/MEF2C/GHR/FRZB/COL3A1/CTSK/SULF1/HES5/ACVRL1/RARB/PRRX1/WNT7B/MAF/SFRP2/OGN/HOXB3/THRA/BMPR1B/BMP7/WNT5B/PBXIP1/CYTL1/SULF2/AXIN2/ZBTB16/COL1A1/SHOX2/EDN1/NFIB/MDK/OSR1/SNAI2/CHI3L1/MAPK3/TGFBI/ECM1/OSR2/HYAL1/SCIN/TGFBR1/FGFR3/TRPS1/BMP3/TAPT1/MATN1/SNAI1/GLI3/NOG/BMP8B/ZEB1/EPYC/SOX9/TGFBR2/MSX2/MKKS
GOBP_REGULATION_OF_GTPASE_ACTIVITY	GOBP_REGULATION_OF_GTPASE_ACTIVITY	275	0.392337850438058	1.59116669688161	8.03117657129857e-05	0.00162277714063045	0.00128221235377119	3013	tags=26%, list=16%, signal=22%	CCL2/RGS1/CX3CL1/CCL18/ARHGAP27/CCR7/RASGRP3/PROM2/SFRP1/DOCK8/CCL5/FOXJ1/RALGPS2/EPHB3/RAPGEF5/CCL20/CCL8/SNX9/TBC1D10C/ARHGAP25/F2RL1/CCL14/FGD2/GPR65/LRRK2/FGD3/RASGRP1/THY1/CCL13/CD40/TBC1D10A/VAV3/NTRK2/AGAP6/DOCK10/RAPGEF4/CCL23/PBXIP1/CXCL13/EPHA1/CCL3L3/ARHGAP9/FGD5/CCDC125/RGL1/NET1/CCL19/CCL22/SIPA1/SIPA1L3/TIAM1/GSK3B/ODAM/DAB2IP/ARHGAP22/EPHA4/RGS10/ARHGAP15/SIPA1L1/CCL21/SIPA1L2/PLXN…
GOMF_CORECEPTOR_ACTIVITY	GOMF_CORECEPTOR_ACTIVITY	44	0.613179594304849	1.94557469162987	8.09878435643838e-05	0.0016267261515944	0.00128533260393764	3105	tags=50%, list=17%, signal=42%	IL2RG/CD8A/LY96/KDR/CD4/CD86/IL2RB/RGMA/LILRA4/CD28/RAMP3/CD80/IL12RB2/IL18RAP/NRP1/CCR8/CXCR4/RECK/IL6ST/LRP6/CCR5/CXCR6
GOBP_REGULATION_OF_MACROPHAGE_MIGRATION	GOBP_REGULATION_OF_MACROPHAGE_MIGRATION	44	0.612300410531821	1.94278510483673	8.09878435643838e-05	0.0016267261515944	0.00128533260393764	3428	tags=48%, list=19%, signal=39%	CXCL17/CX3CL1/CCL5/SLAMF8/C3AR1/SLAMF1/MMP14/CSF1R/MMP28/RARRES2/MDK/P2RX4/MAPK3/IL34/C5AR1/MIR128-1/CCR2/PTK2B/CMKLR1/CX3CR1/TNFSF18
GOBP_LEUKOCYTE_MIGRATION_INVOLVED_IN_INFLAMMATORY_RESPONSE	GOBP_LEUKOCYTE_MIGRATION_INVOLVED_IN_INFLAMMATORY_RESPONSE	19	0.744064827077646	1.99595993072268	8.23946637120382e-05	0.00164521970108197	0.00129994499711494	1767	tags=58%, list=10%, signal=52%	CX3CL1/S100A8/S100A9/JAM3/SLAMF8/PTN/ADAM8/ALOX5/SLAMF1/TNF/MDK
GOCC_APICAL_PART_OF_CELL	GOCC_APICAL_PART_OF_CELL	436	0.368360818865228	1.52769218216788	8.21550054275467e-05	0.00164521970108197	0.00129994499711494	2747	tags=22%, list=15%, signal=20%	CEACAM6/PDGFRB/CEACAM1/CD34/CEACAM5/MAL/PROM1/ITGA8/PROM2/VCAM1/SLCO2B1/C1QTNF5/RHCG/SLC2A9/CTSK/SORBS2/IFIT5/MUC20/MAL2/SHROOM2/SCNN1B/CNTFR/GJA1/IL10RA/CLDN1/ERBB3/SLC44A4/SLC25A27/PTEN/CLDN4/DUOX1/DDR2/SCNN1G/SLC15A2/HOMER2/SLC5A3/ATP1B2/IGFBP2/P2RY1/BST2/SLC15A1/HVCN1/FXYD1/SLC34A2/SLC22A3/DCHS1/DLL1/JAG1/EPCAM/THY1/UPK1A/SLC6A14/ANXA1/MUC1/FAP/DSG1/FRMD6/SLC5A1/CEACAM7/SLC7A8/SLC20A2/SLC9A1/…
GOBP_LEUKOCYTE_HOMEOSTASIS	GOBP_LEUKOCYTE_HOMEOSTASIS	105	0.494828600736511	1.82298834373276	8.27719119620177e-05	0.00164789138844382	0.0013020559897183	3961	tags=39%, list=22%, signal=31%	AIM2/CD74/MEF2C/SLC40A1/JAM3/NCKAP1L/LGALS9/RIPK3/GAPT/FAS/SASH3/TRAF3IP2/BTK/ITPKB/GCNT4/ANXA1/CORO1A/TNFRSF17/PDE4B/DOCK10/IL7R/GPR183/GPR174/TNFRSF13B/IL2RA/TNFSF13B/TSC22D3/FLT3/PMAIP1/CCR2/LAT/MERTK/PPP3CB/SOS1/LGALS2/SH2B3/LYN/RC3H1/P2RX7/MPL/CASP3
GOBP_PYROPTOSIS	GOBP_PYROPTOSIS	35	0.645273214154915	1.99502094236182	8.37895556239974e-05	0.00166017174008865	0.00131175912035369	865	tags=31%, list=5%, signal=30%	IFI27/AIM2/GBP5/GSDMC/GBP2/ZBP1/GBP1/GZMA/GZMB/GBP3/PYCARD
GOCC_BASEMENT_MEMBRANE	GOCC_BASEMENT_MEMBRANE	87	0.51665399523714	1.84117469101031	8.38792635707367e-05	0.00166017174008865	0.00131175912035369	2339	tags=32%, list=13%, signal=28%	COL17A1/ACTA2/COL18A1/THBS2/LAD1/LAMA2/LAMC2/SPARC/DST/SERPINF1/SMOC2/COL4A1/EGFL6/NID2/VWA1/NPNT/EFEMP2/TNC/LAMA3/NTN1/LAMA4/TGFBI/HSPG2/COL15A1/EGFLAM/THBS4/COL8A2/ANG
GOBP_LYMPHOCYTE_COSTIMULATION	GOBP_LYMPHOCYTE_COSTIMULATION	47	0.592576499350161	1.92030167223494	8.69196089593173e-05	0.00171533187476857	0.00135534305085865	3099	tags=40%, list=17%, signal=34%	CCR7/PTPN6/CD86/CD24/ICOS/CD28/CD80/CD274/EFNB1/DPP4/CD5/CD3E/CCL19/TNFSF13B/TNFRSF14/LILRB2/CCL21/IL4/EFNB2
GOBP_EPITHELIAL_TO_MESENCHYMAL_TRANSITION	GOBP_EPITHELIAL_TO_MESENCHYMAL_TRANSITION	168	0.439456201172084	1.69572069518692	8.82989155417384e-05	0.00173748650959892	0.00137284819420922	2947	tags=35%, list=16%, signal=30%	ZNF750/EDNRA/SFRP1/LEF1/HEY2/WWTR1/ACVRL1/PTEN/TGFB3/OVOL2/IGF1/ADAM8/HEYL/JAG1/WNT2/PDCD4/SFRP2/EOMES/BMP7/AXIN2/COL1A1/LRG1/EDN1/S100A4/MDK/SPRY1/PDPN/SNAI2/GCNT2/FGFR1/IL17RD/GLIPR2/TIAM1/MIR222/GSK3B/TGFBR1/DAB2IP/RBPJ/MARK1/DDX17/EMP2/WNT4/WNT8A/SNAI1/EPHA4/ELL3/TMEM100/FOXA2/IL1B/NOG/GSC/LRP6/TBX5/SOX9/PPP3R1/TGFBR2/SERPINB3/MSX2/FOXA1
GOBP_INTRACELLULAR_RECEPTOR_SIGNALING_PATHWAY	GOBP_INTRACELLULAR_RECEPTOR_SIGNALING_PATHWAY	322	0.384960587517687	1.57294630700182	8.9021062313998e-05	0.00174661904580711	0.00138006412697917	3707	tags=29%, list=20%, signal=24%	TP63/RAB7B/SCGB2A1/GBP5/TLR7/SFRP1/IFIH1/GBP2/ESR1/RSAD2/PRKD1/DDX60/SLC15A3/COLEC12/OASL/TLR3/RORA/AR/RARB/LMO3/ALDH1A2/OAS1/SLC15A2/XIAP/RFTN1/RORB/NR3C2/F2RL1/LILRA4/BTK/JAK2/FABP5/PLCG2/PYCARD/HEYL/NOD2/PIK3AP1/HAVCR2/FCRL3/DHX58/KCNJ8/CYLD/THRA/NR2F2/IRF7/MYD88/TNF/EIF2AK2/ALOX15B/PTPN22/NAGK/NR0B1/SNAI2/UNC93B1/ARID1A/TRIM15/LBH/TLR9/ALPK1/CYP7B1/TLR6/TICAM1/BIRC3/RNF125/DDX17/MIR208A/TRERF…
GOBP_GLAND_MORPHOGENESIS	GOBP_GLAND_MORPHOGENESIS	122	0.471212879042864	1.7707283443843	9.25676747201079e-05	0.00181095546294916	0.00143089855568259	3251	tags=39%, list=18%, signal=33%	CEACAM1/TP63/SFRP1/ESR1/SULF1/FGF7/TBX2/PTN/AR/ELF3/TGFB3/MMP2/FEM1B/CSF1R/NRP1/BMP7/CFLAR/TNC/CRIP1/SULF2/TNF/NTN1/NFIB/WNT3A/PROX1/MDK/STAT6/SNAI2/DDR1/CYP7B1/CAPN1/FRS2/WNT4/FGF10/HOXD13/GLI3/NOG/KDM5B/PLXND1/SOX9/TGFBR2/PGR/MSX2/FOXA1/CAV3/LIMS2/IGFBP5/TGFA
GOBP_POSITIVE_REGULATION_OF_CD4_POSITIVE_ALPHA_BETA_T_CELL_ACTIVATION	GOBP_POSITIVE_REGULATION_OF_CD4_POSITIVE_ALPHA_BETA_T_CELL_ACTIVATION	42	0.620469654005266	1.95188924677681	9.34454660920169e-05	0.00182285982702266	0.00144030460553174	3001	tags=45%, list=16%, signal=38%	HLA-DRA/IL2RG/HLA-DRB1/NCKAP1L/LGALS9/CD86/SASH3/CD28/CD80/ANXA1/SOCS1/CD3E/CCL19/IL4R/IL12B/IL12RB1/MALT1/TGFBR2/SOCS5
GOBP_TIGHT_JUNCTION_ORGANIZATION	GOBP_TIGHT_JUNCTION_ORGANIZATION	76	0.527464049810966	1.84491822165293	9.81597081403081e-05	0.00190931915057973	0.00150861910786723	2070	tags=29%, list=11%, signal=26%	CDH5/GRHL2/PECAM1/MPP7/CLDN1/ILDR1/F11R/CLDN7/CLDN4/TGFB3/MARVELD3/POF1B/CLDN23/CLDN3/ESAM/TNF/CLDN5/PRKCH/RAB13/SNAI2/MARVELD2/TGFBR1
GOBP_ACUTE_INFLAMMATORY_RESPONSE	GOBP_ACUTE_INFLAMMATORY_RESPONSE	102	0.498625709904983	1.83002287311012	9.91585754053794e-05	0.00192322176767626	0.00151960404655326	3449	tags=36%, list=19%, signal=30%	ALOX5AP/A2M/DNASE1L3/CCR7/C2CD4B/SERPINA3/CD6/FCER1A/SERPINA1/BTK/ADAM8/CD163/HLA-E/TNF/PIK3CG/NUPR1/APOL2/FCGR3A/PLSCR1/CRP/FCGR1A/GSTP1/IL6ST/HP/F12/SERPINF2/IL1B/ASS1/IL4/CREB3L3/DNASE1/VNN1/NLRP6/SIGIRR/IL6R/PLA2G2D/CTNNBIP1
GOBP_POSITIVE_REGULATION_OF_CELL_KILLING	GOBP_POSITIVE_REGULATION_OF_CELL_KILLING	71	0.540511597701599	1.87511909775995	9.9973280250667e-05	0.0019279747407885	0.00152335953502366	3493	tags=41%, list=19%, signal=33%	HLA-DRA/TYROBP/HLA-DRB1/LAG3/SYK/SLAMF6/CD1B/PTPRC/F2RL1/RASGRP1/IL18RAP/HLA-E/SPI1/MR1/CD226/IL12B/HLA-B/ULBP2/SH2D1A/CD1C/IL12RB1/HLA-F/CD1A/HLA-H/IL21/FCER2/HLA-G/MAPK8/ARG1
GOBP_ATP_SYNTHESIS_COUPLED_ELECTRON_TRANSPORT	GOBP_ATP_SYNTHESIS_COUPLED_ELECTRON_TRANSPORT	78	-0.4368	-1.86373	9.98324681856908e-05	0.0019279747407885	0.00152335953502366	5988	tags=60%, list=33%, signal=41%	NDUFA9/NDUFV1/NDUFA5/COX6A1/NDUFC1/NDUFS1/NDUFB9/UQCRC1/NDUFS6/COX7A2L/NDUFB3/COX7B/NDUFAB1/NDUFS5/NDUFS2/UQCRHL/UQCRQ/NDUFB6/NDUFB10/NDUFB2/NDUFB4/UQCRH/BID/SDHA/NDUFA1/COQ9/COX7C/CYC1/COX4I1/CHCHD2/NDUFV2/COX8C/COX5A/NDUFS8/DGUOK/NDUFS3/NDUFA2/COX7A2/UQCRB/UQCRC2/SDHB/SDHD/COX8A/NDUFA4/SNCA/DLD/CYCS
GOCC_INNER_MITOCHONDRIAL_MEMBRANE_PROTEIN_COMPLEX	GOCC_INNER_MITOCHONDRIAL_MEMBRANE_PROTEIN_COMPLEX	103	-0.39692	-1.79959	0.000102328595988366	0.00196779052910582	0.00155481936667729	5988	tags=61%, list=33%, signal=41%	NDUFA9/NDUFV1/ROMO1/NDUFA5/COX6A1/NDUFC1/NDUFS1/NDUFB9/UQCRC1/TIMM17A/NDUFS6/COX7A2L/MTX3/MTX1/TIMM23B/NDUFB3/COX7B/NDUFAB1/NDUFS5/TIMM23/NDUFS2/FOXRED1/AGK/UQCRHL/TIMM9/UQCRQ/NDUFB6/MTX2/NDUFB10/NDUFB2/NDUFB4/UQCRH/AFG3L2/SDHA/NDUFA1/COX7C/CYC1/DNAJC19/TIMM10/TIMM22/COX4I1/NDUFV2/COX8C/COX5A/DNAJC11/NDUFS8/WDR93/NDUFS3/NDUFA2/PHB2/COX7A2/HSPA9/BCS1L/UQCRB/IMMT/UQCRC2/IMMP2L/SDHB/SDHD/COX8A/CHCHD…
GOBP_T_CELL_SELECTION	GOBP_T_CELL_SELECTION	50	0.58637356546012	1.91817566215467	0.000105721381486445	0.00202727487615225	0.00160182000695579	3428	tags=50%, list=19%, signal=41%	CD74/CD3D/CCR7/CD3G/CD4/SYK/SLAMF6/PTPRC/CD28/ITPKB/BCL11B/BATF/DOCK2/LY9/CD3E/STAT6/IL12B/BRAF/IL12RB1/JAK1/GLI3/STK11/IL6R/ZAP70/TNFSF18
GOBP_INTERLEUKIN_12_PRODUCTION	GOBP_INTERLEUKIN_12_PRODUCTION	62	0.554253674044775	1.87750229470149	0.000106044755931174	0.0020277315053619	0.00160218080549002	2234	tags=37%, list=12%, signal=33%	IDO1/ACP5/CCR7/LTB/IRF8/TLR3/LAPTM5/LGALS9/SYK/PLCG2/NOD2/IRF5/CD40/SLAMF1/IL16/PLCB1/MDK/CCL19/IL12B/UNC93B1/TLR9/HLA-B/IRF1
GOBP_RESPONSE_TO_MECHANICAL_STIMULUS	GOBP_RESPONSE_TO_MECHANICAL_STIMULUS	197	0.419228102065378	1.63915876661064	0.000106610813178221	0.00203281294198134	0.00160619582433963	3180	tags=31%, list=17%, signal=26%	KRT5/CXCL10/IL33/ANGPT2/TLR7/TXNIP/TMEM150C/SCEL/TLR3/F11R/PTN/MMP2/KIT/DDR2/IGFBP2/P2RY1/SLC1A3/FAS/MAP3K1/CD40/TLR5/MMP14/CXCL12/SLC9A1/STAT1/TNC/MYD88/TNF/USP53/JUP/COL1A1/MEIS2/EDN1/CXCR4/MDK/STRA6/GSN/SLC2A1/CNTNAP2/CHI3L1/PPL/MAPK3/IRF1/NPPA/ITGA2/CASP1/IL1B/TNFRSF1A/KCNA1/TLR8/SOX9/PKD1L2/TIFAB/MKKS/BDKRB1/NRXN2/AQP1/CAV3/PTK2B/TLR4/STRC
GOCC_TERTIARY_GRANULE_MEMBRANE	GOCC_TERTIARY_GRANULE_MEMBRANE	65	0.547345240182673	1.86466512695877	0.000108829112401977	0.00206928163440725	0.00163501099974703	2443	tags=37%, list=13%, signal=32%	CEACAM1/FCER1G/CD53/SLC11A1/CD93/CYBB/CLEC5A/PLAU/PTAFR/ADAM8/SIGLEC14/CD300A/TRPM2/SVIP/TMC6/FCAR/STOM/SLC2A3/CLEC12A/ITGB2/SNAP23/CD33/NBEAL2/LILRB2
GOBP_MUSCLE_SYSTEM_PROCESS	GOBP_MUSCLE_SYSTEM_PROCESS	416	0.366173756176506	1.51466958075496	0.00010940858857858	0.00207447265010759	0.00163911260081901	4023	tags=31%, list=22%, signal=25%	EDNRA/ACTA2/CD38/RGS4/HTR2B/TNNT1/MYH11/HEY2/CLIC2/SORBS2/SULF1/DSC2/PRKD1/LMCD1/SCNN1B/TBX2/GJA1/PDE5A/MYOCD/MYLK/SSPN/KIT/CAMK2D/P2RY1/MYH14/SNTB1/GSTM2/DSP/IGF1/FXYD1/DES/NPNT/PTAFR/ATP2B4/MIR448/CACNA1D/TNFRSF1B/RYR1/TMOD3/CNN1/APBB2/EDN2/PDE4B/TPM3/MYOG/MYL9/TRDN/KCNJ8/SLC9A1/KCNMA1/TNNI3/CFLAR/JSRP1/AKAP9/TMEM38B/SULF2/TNF/JUP/PIK3CG/TNNT2/GATM/EDN1/CXCR4/UTRN/P2RX4/SGCD/MIR34B/GSN/PDLIM5/C…
GOBP_POSITIVE_REGULATION_OF_CALCIUM_MEDIATED_SIGNALING	GOBP_POSITIVE_REGULATION_OF_CALCIUM_MEDIATED_SIGNALING	40	0.61958238301942	1.94564906761889	0.000110750858422991	0.0020882244029672	0.00164997833645277	1792	tags=35%, list=10%, signal=32%	PDGFRB/PDGFRA/LMCD1/ERBB3/CD4/TRAT1/SYK/IGF1/PLCG2/CHP2/SLC9A1/TNF/CD3E/P2RX4
GOBP_CELL_JUNCTION_ASSEMBLY	GOBP_CELL_JUNCTION_ASSEMBLY	418	0.364501102132912	1.50773617673703	0.000110693431034997	0.0020882244029672	0.00164997833645277	2857	tags=24%, list=16%, signal=20%	APOD/MEF2C/COL17A1/CDH1/CDH5/CDH11/SFRP1/THBS2/GRHL2/JAM3/PECAM1/DST/NLGN4X/LRRN1/CDH3/MPP7/GJB2/KDR/SRPX2/GJA1/ACVRL1/EPHB3/CLDN1/ILDR1/F11R/ABI3/PTEN/CLDN7/CLDN4/PCDH17/PKP1/MARVELD3/GJD3/SDK1/POF1B/CLDN23/HOPX/THY1/OPHN1/NTRK2/MMP14/PCDHB13/CLDN3/DSG1/KCNJ8/SORBS1/SLC9A1/FAM107A/NRP1/ESAM/APLNR/SDC4/TNF/CLDN5/JUP/LAMA3/CBLN1/PTPRA/PRKCH/PCDHB16/RAB13/NTN1/GPC4/WNT3A/UGT8/TESK2/CRB3/SNAI2/MARVE…
GOMF_PLATELET_DERIVED_GROWTH_FACTOR_BINDING	GOMF_PLATELET_DERIVED_GROWTH_FACTOR_BINDING	11	0.83054601609136	1.9684084933855	0.000113635467149875	0.00213666243649307	0.0016882509023056	1535	tags=64%, list=8%, signal=58%	PDGFRB/PDGFRA/COL3A1/COL6A1/COL4A1/COL1A2/COL1A1
GOBP_LYMPHOCYTE_APOPTOTIC_PROCESS	GOBP_LYMPHOCYTE_APOPTOTIC_PROCESS	80	0.526099483164315	1.86494301809889	0.000114464109075486	0.00214035236003306	0.00169116643853605	1457	tags=25%, list=8%, signal=23%	CD74/IDO1/DOCK8/CD27/PIP/CCL5/CD3G/LGALS9/RIPK3/GIMAP8/FAS/TRAF3IP2/PTCRA/BCL6/BTK/ADAM8/HSH2D/BCL11B/CD274/IL7R
GOCC_BASOLATERAL_PLASMA_MEMBRANE	GOCC_BASOLATERAL_PLASMA_MEMBRANE	241	0.404641164188921	1.6244293063748	0.000114263298677846	0.00214035236003306	0.00169116643853605	3296	tags=31%, list=18%, signal=26%	CEACAM5/CD38/SLC40A1/PROM2/SLCO2B1/RHCG/ENPP1/SLC2A9/MYO1D/MUC20/CLDN1/ERBB3/ABCA8/CLDN7/SLC7A7/CA9/SLC5A3/P2RY1/AQP9/DSP/HEPH/LRRK2/KCNJ16/SLC22A3/ST14/SLC8A2/ATP2B4/NOD2/CDH16/EPCAM/ANXA1/LRP1/LRRC7/SLC7A8/ANK3/SLC9A1/ABCA1/CXADR/HPGD/KCNJ4/SLC16A12/EPB41/SLC12A6/LPO/PDPN/LEPR/SLC4A1/MARVELD2/SLC2A1/TLR9/ATP6V1B1/SLCO3A1/AQP3/GM2A/BSND/NDRG4/SLCO1C1/C5AR1/ABCB11/DLG3/P2RY4/SLC4A4/CA12/CA11/ERBB…
GOBP_POSITIVE_REGULATION_OF_GTPASE_ACTIVITY	GOBP_POSITIVE_REGULATION_OF_GTPASE_ACTIVITY	213	0.411472254693584	1.62682979092829	0.000115287095534265	0.00214980261617476	0.001698633412816	3013	tags=25%, list=16%, signal=21%	CCL2/RGS1/CX3CL1/CCL18/ARHGAP27/CCR7/RASGRP3/SFRP1/DOCK8/CCL5/FOXJ1/RALGPS2/RAPGEF5/CCL20/CCL8/SNX9/TBC1D10C/ARHGAP25/F2RL1/CCL14/GPR65/RASGRP1/THY1/CCL13/CD40/TBC1D10A/AGAP6/DOCK10/RAPGEF4/CCL23/CXCL13/EPHA1/CCL3L3/CCDC125/RGL1/NET1/CCL19/CCL22/SIPA1/SIPA1L3/TIAM1/GSK3B/ODAM/ARHGAP22/RGS10/SIPA1L1/CCL21/SIPA1L2/GARNL3/SEMA4D/SH3BP1/CCL16/RAPGEFL1/GRTP1
GOBP_POSITIVE_REGULATION_OF_CELL_SUBSTRATE_ADHESION	GOBP_POSITIVE_REGULATION_OF_CELL_SUBSTRATE_ADHESION	118	0.470098038269519	1.75922162459409	0.000118340247084887	0.00220067344098241	0.00173882821121547	3243	tags=32%, list=18%, signal=27%	AGR2/CEACAM6/CX3CL1/CCR7/SFRP1/ABI3BP/FBLN2/KDR/SKAP1/EGFL6/ECM2/JAK2/RIN2/NPNT/EFEMP2/THY1/NRP1/SDC4/JUP/EPHA1/UTRN/CD3E/FERMT1/MDK/BRAF/GSK3B/EGFLAM/EMP2/WNT4/OLFM4/ARPC2/COL16A1/CCL21/CSPG5/PTK2B/MYADM/LIMS2/CCDC80
GOBP_NEGATIVE_REGULATION_OF_INTERLEUKIN_2_PRODUCTION	GOBP_NEGATIVE_REGULATION_OF_INTERLEUKIN_2_PRODUCTION	28	0.6703623738621	1.96609857990707	0.000119157087658255	0.00220979267495542	0.00174603363342926	1678	tags=36%, list=9%, signal=33%	CD34/GBP1/LAG3/LAPTM5/HOMER2/PTPRC/NOD2/HAVCR2/ZFP36/CR1
GOBP_POSITIVE_REGULATION_OF_LYMPHOCYTE_MIGRATION	GOBP_POSITIVE_REGULATION_OF_LYMPHOCYTE_MIGRATION	40	0.617459911941872	1.93898395901307	0.000126240251984487	0.00232839309450407	0.00183974392752955	2638	tags=40%, list=14%, signal=34%	CXCL10/DOCK8/ASCL2/CCL5/S100A7/JAM2/CCL20/PYCARD/ADAM8/CXCL12/CORO1A/CXCL13/TNFRSF14/AIF1/CCR2/CCL21
GOBP_ENDOTHELIAL_CELL_MIGRATION	GOBP_ENDOTHELIAL_CELL_MIGRATION	243	0.402476863398796	1.61757835816188	0.000125950660296151	0.00232839309450407	0.00183974392752955	3134	tags=29%, list=17%, signal=24%	CEACAM1/S100A2/DCN/MEF2C/ANGPT2/FGFBP1/CDH5/S100A12/S100A9/SPARC/SERPINF1/AMOT/PRKD1/SMOC2/KDR/SRPX2/ACVRL1/CLEC14A/PTN/SP100/LPXN/RIN2/ATP2B4/PIK3R3/RHOJ/CD40/ANXA1/FAP/LGALS8/EDN2/TNFSF12/NR2F2/NRP1/DPP4/AKT3/APOE/STAT1/CXCL13/ADAMTS9/TNF/JUP/GPX1/PIK3CG/EDN1/RAB13/PROX1/P2RX4/SNAI2/FGFR1/SEMA5A/ETS1/SASH1/TGFBR1/DAB2IP/BCAS3/EMP2/ANXA3/PTPRM/SEMA4A/LGMN/PLXND1/TMSB4X/GIPC1/MIR212/SH3BP1/MIR505…
GOBP_T_CELL_EXTRAVASATION	GOBP_T_CELL_EXTRAVASATION	13	0.810869689190241	1.9850517582586	0.000129594503676341	0.00238376411789444	0.00188349448849968	874	tags=38%, list=5%, signal=37%	CCL2/XG/F11R/RIPK3/ITGAL
GOBP_NEGATIVE_REGULATION_OF_INNATE_IMMUNE_RESPONSE	GOBP_NEGATIVE_REGULATION_OF_INNATE_IMMUNE_RESPONSE	86	0.505356638069091	1.79681576590409	0.000131644997479215	0.0024149186664954	0.00190811077504461	3626	tags=33%, list=20%, signal=26%	A2M/CEACAM1/MMP12/SERPING1/CD96/LGALS9/SLAMF8/OAS1/IFI16/PARP14/HAVCR2/DHX58/SUSD4/STAT2/USP18/HLA-E/DUSP10/CR1/HLA-B/SAMHD1/ISG15/HLA-F/ADAR/NR1H2/CEP63/HLA-G/ARG1/GRN
GOBP_POSITIVE_REGULATION_OF_T_CELL_MIGRATION	GOBP_POSITIVE_REGULATION_OF_T_CELL_MIGRATION	34	0.640312592776253	1.96953331550513	0.000132707479547298	0.00242460000279499	0.00191576033375082	2638	tags=44%, list=14%, signal=38%	CXCL10/DOCK8/ASCL2/CCL5/S100A7/CCL20/PYCARD/ADAM8/CXCL12/CORO1A/CXCL13/TNFRSF14/AIF1/CCR2/CCL21
GOBP_NEGATIVE_REGULATION_OF_ADAPTIVE_IMMUNE_RESPONSE	GOBP_NEGATIVE_REGULATION_OF_ADAPTIVE_IMMUNE_RESPONSE	63	0.541067357603778	1.8352592831519	0.000132889141828474	0.00242460000279499	0.00191576033375082	3920	tags=48%, list=21%, signal=38%	CEACAM1/IL33/ASCL2/NCKAP1L/FOXJ1/PTPN6/C4BPA/PTPRC/BCL6/NOD2/HAVCR2/SLAMF1/CD80/SUSD4/SAMSN1/IL7R/CR1/IL4R/TNFRSF14/HLA-F/CR1L/IL4/AHR/PPP3CB/HLA-G/TNFSF18/ARG1/RC3H1/DUSP22/FCGR2B
GOBP_INTERLEUKIN_4_PRODUCTION	GOBP_INTERLEUKIN_4_PRODUCTION	34	0.639415310628176	1.96677337121545	0.000134277964042685	0.00243680305256015	0.00192540238549706	1724	tags=35%, list=9%, signal=32%	IL33/LEF1/FCER1G/HLA-DRB1/LGALS9/CD86/SYK/SASH3/CD28/HAVCR2/HLA-E/CD3E
GOBP_CELL_SUBSTRATE_JUNCTION_ORGANIZATION	GOBP_CELL_SUBSTRATE_JUNCTION_ORGANIZATION	94	0.49581504344569	1.79780485087613	0.000134263422916172	0.00243680305256015	0.00192540238549706	4059	tags=38%, list=22%, signal=30%	APOD/COL17A1/PIK3R1/CDH11/SFRP1/DST/KDR/ACVRL1/PTEN/THY1/MMP14/SORBS1/SLC9A1/FAM107A/NRP1/SDC4/LAMA3/PTPRA/PRICKLE1/TESK2/ARF6/ITGA2/WNT4/COL16A1/PTPRK/GPM6B/PTK2B/RHOD/WHAMM/ROCK2/LDB1/CLASP2/DUSP22/ITGA5/CORO1C/EPHA3
GOCC_VACUOLAR_LUMEN	GOCC_VACUOLAR_LUMEN	161	0.444503372894095	1.71218400446684	0.00013555369700018	0.00245337693848721	0.00193849798609038	3658	tags=33%, list=20%, signal=27%	BGN/PDGFRB/CD74/DCN/LUM/SERPINA3/SERPINB13/SDC1/S100A7/OMD/CTSK/CTSS/FMOD/FABP5/PYCARD/VCAN/GPC3/OGN/SDC4/CTSG/FRK/GALC/GPC4/LYZ/HSPG2/LAMP2/CPPED1/HYAL1/GM2A/ACAN/HEBP2/TCN2/PRKCD/LGMN/PRELP/PLAC8/ASAH1/TOLLIP/CUBN/PRSS2/CSPG5/SERPINB3/MNDA/IDS/RNASET2/GLB1/CTSB/VAT1/HGSNAT/ARG1/RNASE2/GRN/APOB
GOBP_NEUTROPHIL_ACTIVATION_INVOLVED_IN_IMMUNE_RESPONSE	GOBP_NEUTROPHIL_ACTIVATION_INVOLVED_IN_IMMUNE_RESPONSE	21	0.728230282205018	1.99693049521502	0.000136281808101216	0.00245389382081951	0.00193890639270108	3127	tags=67%, list=17%, signal=55%	DNASE1L3/TYROBP/FCER1G/SCNN1B/SYK/PTAFR/LILRA2/MYD88/SPI1/ITGB2/ANXA3/VAMP2/STXBP2/DNASE1
GOCC_PROTEIN_COMPLEX_INVOLVED_IN_CELL_ADHESION	GOCC_PROTEIN_COMPLEX_INVOLVED_IN_CELL_ADHESION	56	0.571513669408151	1.90721335845854	0.000136307294523288	0.00245389382081951	0.00193890639270108	3601	tags=46%, list=20%, signal=37%	ITGA8/LAMA2/JAM3/ITGB7/JAM2/CTLA4/CD28/PLAU/ITGAL/IZUMO1/CD80/PLP1/ITGB6/TNC/EMILIN2/NLGN1/ITGB2/ITGA9/ITGA2/MMRN1/ITGA11/TSPAN32/ITGAX/ITGAD/LGALS2/LYN
GOBP_PROSTATE_GLAND_DEVELOPMENT	GOBP_PROSTATE_GLAND_DEVELOPMENT	49	0.586868240573425	1.91539827331877	0.000137577801928965	0.00247019666115958	0.00195178783080014	2981	tags=49%, list=16%, signal=41%	TP63/PRLR/SFRP1/ESR1/SERPINF1/SULF1/AR/MMP2/FEM1B/ANXA1/BMP7/TNC/CRIP1/ALOX15B/CYP7B1/FRS2/FGF10/HOXD13/EAF2/NOG/SOX9/PSAPL1/FOXA1/STK11
GOBP_BIOLOGICAL_PROCESS_INVOLVED_IN_INTERACTION_WITH_HOST	GOBP_BIOLOGICAL_PROCESS_INVOLVED_IN_INTERACTION_WITH_HOST	192	0.419766335007521	1.64321453990893	0.000140111421521481	0.00250903230761616	0.00198247321846462	3154	tags=27%, list=17%, signal=23%	KRT6A/CD74/IFIT1/TRIM22/CIITA/HLA-DRB1/ITGB7/SELPLG/CLDN1/CD4/F11R/FCN3/LGALS9/CD209/CD86/IFITM1/CH25H/CLEC5A/MID2/SLAMF1/CD80/TRIM59/MRC1/SLC20A2/ITGB6/NRP1/DPP4/CXADR/TRIM5/LAMP3/TRIM38/CXCR4/CR1/IFITM3/PLSCR1/GSN/TNFRSF14/TMPRSS2/IFITM2/TPCN1/ITGA2/TMPRSS4/ANPEP/THOC2/AGTR1/EPS15/SERPINB3/INSR/CCR5/CHMP4C/EFNB2/CTSB
GOBP_REGULATION_OF_CALCIUM_ION_TRANSPORT	GOBP_REGULATION_OF_CALCIUM_ION_TRANSPORT	227	0.401033301615294	1.59925295446735	0.000143689011055585	0.00256630848505345	0.00202772910755014	4023	tags=34%, list=22%, signal=27%	PDGFRB/CXCL10/CCL2/CXCL11/CX3CL1/CXCL9/RGS4/CCL5/CLIC2/PRKD1/PTPN6/MYLK/CD4/HOMER2/CAMK2D/GSTM2/CCR1/MS4A1/CACNA1D/LILRA2/FCRL3/THY1/RAMP3/CXCL12/CORO1A/TRPV2/CAPN3/PDE4B/TRDN/PLP1/SLC9A1/APLNR/IL16/JSRP1/TMEM38B/PIK3CG/CXCR4/CACNB4/EPB41/P2RX4/CASQ1/TLR9/MIR208A/CD33/NPPA/LILRB2/CACNB3/AKAP5/PPP3R1/SESTD1/FMR1/BDKRB1/TSPAN13/CAV3/PTK2B/GNAI2/HRC/CASR/PPP3CB/STIM1/HOMER1/PRNP/TRPC6/OPRD1/LYN/LGAL…
GOMF_STRUCTURAL_CONSTITUENT_OF_MYELIN_SHEATH	GOMF_STRUCTURAL_CONSTITUENT_OF_MYELIN_SHEATH	10	0.843592872490009	1.94725348871585	0.000145025506447036	0.00257658176677163	0.0020358463828081	1271	tags=60%, list=7%, signal=56%	MAL/MALL/MAL2/MBP/CMTM8/PLP1
GOBP_REGULATION_OF_ACTIN_FILAMENT_LENGTH	GOBP_REGULATION_OF_ACTIN_FILAMENT_LENGTH	137	0.448072826731512	1.70301411925241	0.000144948409606227	0.00257658176677163	0.0020358463828081	3166	tags=36%, list=17%, signal=30%	HCLS1/CCR7/PLEK/ARHGAP18/NCKAP1L/BAIAP2L2/SNX9/LIMA1/F2RL1/CDC42EP5/TMSB15A/PYCARD/WAS/FHOD3/TMOD3/CXCL12/CORO1A/VILL/ESAM/ELN/EVL/SVIL/CDC42EP4/GSN/SEMA5A/MYO3A/SCIN/KANK3/SPTBN1/ARF6/ADD3/CDC42EP3/ARPC2/CAPG/PRKCD/TMSB4Y/DSTN/AVIL/CCL21/TMSB4X/ARHGAP28/SH3BP1/HCK/EPS8/MKKS/NEB/PTK2B/MYADM/KANK1
GOBP_AMINO_ACID_METABOLIC_PROCESS	GOBP_AMINO_ACID_METABOLIC_PROCESS	250	-0.293172	-1.48889	0.000145746702866873	0.00258261631336613	0.0020406144868189	4180	tags=33%, list=23%, signal=26%	GLUL/ECHS1/MRI1/MTR/DALRD3/GCSH/AFMID/FARSA/PYCR1/ENOPH1/CTNS/OCA2/FTCD/GCAT/DDC/GOT1/BCKDHB/MTRR/SCLY/DHFR/SLC38A1/GART/INS/GLUD2/HPD/DPEP1/MTHFD2L/HGD/ACY1/ACAD8/NARS2/ICMT/MARS2/CTH/ACAT1/ACMSD/SARDH/SHMT2/SLC39A8/PCCB/PSAT1/CARS2/ATF4/HMGCLL1/SLC45A2/EARS2/GCLC/GOT1L1/AASDHPPT/SLC25A13/DAO/PTS/NOS1/HIBADH/UROC1/ACADSB/ENOSF1/ASRGL1/PFAS/ETFA/SHMT1/KYNU/PLOD3/LGSN/GCLM/MAT1A/SLC25A21/ARHGAP11B…
GOBP_REGULATION_OF_DNA_METABOLIC_PROCESS	GOBP_REGULATION_OF_DNA_METABOLIC_PROCESS	450	-0.256199	-1.37001	0.00014729202566579	0.00260318465204108	0.00205686624270408	3866	tags=29%, list=21%, signal=24%	NPM1/APLF/MBD2/CHRAC1/MAGEF1/DFFA/CHTF18/TAF4/USP7/NBN/ING3/DPF1/UCHL5/APAF1/HDAC10/FAM168A/RFC3/EP400/UBE2B/GMNN/PDGFA/EYA3/GLI1/EXOSC6/BCAR3/HNRNPA1/SIRT1/E2F7/ERCC1/FMN2/DBF4B/KPNA2/EGF/KAT2A/CUL4A/NEK2/MYC/TTF1/FIGNL1/ANKRD17/TOX/DKC1/KLHL15/USP22/TWIST1/TAF12/HELQ/MAD2L2/MCRS1/KDM4D/UIMC1/MBD1/SUPT3H/SMARCD3/FLCN/OTUD4/CDK2/BAX/RFC4/CCT8/NAT10/MIR146A/TAF6/PTGES3/ATF1/FOXM1/PMS2/INO80E/TAF9/…
GOMF_TRANSLATION_REGULATOR_ACTIVITY	GOMF_TRANSLATION_REGULATOR_ACTIVITY	312	-0.285099	-1.45331	0.000147771649658513	0.00260486014723561	0.00205819010941586	4784	tags=33%, list=26%, signal=25%	MIR93/EIF5A2/EIF1AX/MIR200C/MIR107/ABCF1/MIR218-1/MIR572/PAIP2/EIF4B/CNBP/MIR590/MIR708/TRIM71/MIR520H/MIR130A/MIR181B1/MIR379/ETF1/EIF2S3/MIR96/MIR132/MIR363/MIR30E/MIR144/MIR106B/MIR409/EIF4A1/EIF4G2/TSFM/MIR483/MIR187/MIR302A/GSPT1/DHFR/EIF4E/MIR99A/MIR185/RARA/EIF3M/RPS27L/EEF1G/MIR638/BOLL/MIR223/MIR487B/GFM1/MIR455/MIR543/MIR31/MIR655/EIF4E2/MIF4GD/MIR137/SHMT2/MIR1277/MIR302E/MIR152/MIR146…
GOBP_HETEROPHILIC_CELL_CELL_ADHESION_VIA_PLASMA_MEMBRANE_CELL_ADHESION_MOLECULES	GOBP_HETEROPHILIC_CELL_CELL_ADHESION_VIA_PLASMA_MEMBRANE_CELL_ADHESION_MOLECULES	44	0.598814697461505	1.89999590850358	0.000148861785420215	0.00261726084547905	0.00206798833006182	3031	tags=39%, list=16%, signal=32%	CEACAM6/LGALS7B/CEACAM5/VCAM1/CD6/CD209/ITGAL/DCHS1/SELL/FAT4/CXADR/CBLN1/NLGN1/PSG5/CADM3/CD164/SELE
GOBP_INTERMEDIATE_FILAMENT_ORGANIZATION	GOBP_INTERMEDIATE_FILAMENT_ORGANIZATION	71	0.532840096905336	1.84850546409747	0.000160458812672372	0.00281384897144892	0.00222331940874917	2206	tags=32%, list=12%, signal=29%	KRT4/KRT5/KRT15/KRT6C/KRT6A/KRT6B/KRT14/KRT24/KRT3/KRT13/KRT19/MTM1/PKP1/KRT78/DSP/DES/KRT33A/TCHH/KRT75/KRT33B/KRT31/VIM/KRT16
GOBP_FACE_MORPHOGENESIS	GOBP_FACE_MORPHOGENESIS	29	0.658179626421141	1.94210990456314	0.000161654058153963	0.00282748403008831	0.00223409294024285	1806	tags=41%, list=10%, signal=37%	PDGFRA/DLX5/LEF1/ARID5B/TGFB3/MMP2/CRISPLD2/CLDN5/COL1A1/PRICKLE1/STRA6/PAX9
GOBP_DENDRITIC_CELL_DIFFERENTIATION	GOBP_DENDRITIC_CELL_DIFFERENTIATION	47	0.581902489641398	1.88571150756309	0.00016254509756161	0.00283574166338798	0.00224061758196022	3625	tags=51%, list=20%, signal=41%	CCR7/UBD/IRF8/LGALS9/F2RL1/TMEM176A/TMEM176B/ITGB6/TRPM2/BATF/SPI1/CCL19/HLA-B/RBPJ/CAMK4/FLT3/LILRB2/TGFBR2/IL4/BATF2/HLA-G/NOTCH2/LYN/LGALS3
GOBP_POSITIVE_REGULATION_OF_PHOSPHOLIPASE_ACTIVITY	GOBP_POSITIVE_REGULATION_OF_PHOSPHOLIPASE_ACTIVITY	48	0.5894020331323	1.91382107700342	0.000163420172111066	0.00284070526455032	0.00224453949493903	3031	tags=40%, list=16%, signal=33%	PDGFRB/PDGFRA/EDNRA/ESR1/HTR2B/CCL5/CD86/KIT/LPAR1/ITK/GNA15/PLCB2/FGFR1/FGFR3/C5AR1/ANG/AGTR1/GNAQ/SELE
GOBP_POSITIVE_REGULATION_OF_PROTEIN_KINASE_ACTIVITY	GOBP_POSITIVE_REGULATION_OF_PROTEIN_KINASE_ACTIVITY	266	0.389274177302584	1.57803204600406	0.000163668939751015	0.00284070526455032	0.00224453949493903	2981	tags=25%, list=16%, signal=21%	PDGFRB/CCR7/S100A12/PRLR/GHR/HTR2B/CCL5/SLC11A1/TLR3/ERBB3/CD4/RIPK3/CD86/KIT/SNX9/DDR2/CD24/PDGFC/CCND2/PTPRC/JAK2/IGF1/LRRK2/ADAM8/SLC8A2/ATP2B4/NOX4/NOD2/CD300A/RASGRP1/CD40/PDGFD/CSF1R/TCL1B/AXIN2/TNF/PIK3CG/EDN1/PROX1/RASSF2/CCL19/MAP3K5/IL12B/CHI3L1/FGFR1/FCGR1A/SASH1/ADRA2B/TLR6/DAB2IP/EMP2/FLT3/IL34/ANG/PRKCD/EPHA4/DLG3/ADRB2/IL1B/CCL21/MALT1/TGFBR2/ADRA2C/LAT/IL4/INSR/STK11
GOBP_REGULATION_OF_NEUTROPHIL_MIGRATION	GOBP_REGULATION_OF_NEUTROPHIL_MIGRATION	40	0.61381743821387	1.92754564861732	0.000166558556760662	0.00288313990196605	0.00227806856985631	2638	tags=48%, list=14%, signal=41%	CD74/CCR7/JAM3/RAC2/XG/NCKAP1L/SLAMF8/C3AR1/ADAM8/NOD2/DPP4/MOSPD2/MYD88/EDN1/MDK/CCL19/THBS4/C5AR1/CCL21
GOBP_POSITIVE_CHEMOTAXIS	GOBP_POSITIVE_CHEMOTAXIS	60	0.555723162289286	1.87568731987325	0.000166965702699171	0.00288313990196605	0.00227806856985631	2308	tags=33%, list=13%, signal=29%	CXCL10/CX3CL1/ANGPT2/DEFB103A/GPNMB/CCL5/KDR/FGF7/F2RL1/PGF/CXCL12/CORO1A/CCR4/NRP1/S1PR1/IL16/S100A4/SEMA5A/ITGA2/FGF10
GOCC_LARGE_RIBOSOMAL_SUBUNIT	GOCC_LARGE_RIBOSOMAL_SUBUNIT	108	-0.380773	-1.75477	0.000172348157980057	0.0029685106396107	0.00234552294280613	6260	tags=49%, list=34%, signal=33%	RPLP2/RPL36A/RPL7/MRPL42/RPL17/RPLP0/RPL38/RPL12/RPL13A/RPL23/RPL3L/MRPL36/MRPL33/MRPL19/RPL15/MRPL39/RSL1D1/MRPL18/MRPL21/RPL6/RPL26/MRPL3/MRPL20/RPL39/RPL27/MRPL1/MRPL41/RPL8/MRPL17/MRPL10/RPL22/RPL5/NSUN3/NPM1/RPL29/MRPL34/RPL14/MRPL11/RPL23A/RPL28/RPL27A/MPV17L2/RPL41/RPL26L1/MRPL32/RPL19/MRPL51/MRPL24/RPL37/MRPL16/MRPL12/MRPL48/MRPS30
GOBP_REGULATION_OF_PHOSPHOLIPASE_ACTIVITY	GOBP_REGULATION_OF_PHOSPHOLIPASE_ACTIVITY	59	0.55391722975728	1.86480308627644	0.000181741058600458	0.00311444360928228	0.00246082963024364	3031	tags=39%, list=16%, signal=33%	PDGFRB/PDGFRA/EDNRA/ESR1/HTR2B/CCL5/CD86/KIT/LPAR1/RASGRP1/ITK/ANXA1/GNA15/ANXA8/LRP1/PLCB2/FGFR1/FGFR3/C5AR1/ANG/AGTR1/GNAQ/SELE
GOBP_MACROPHAGE_MIGRATION	GOBP_MACROPHAGE_MIGRATION	59	0.553684160216185	1.86401844052758	0.000181741058600458	0.00311444360928228	0.00246082963024364	3625	tags=42%, list=20%, signal=34%	CCL2/CXCL17/CX3CL1/CCL5/SLAMF8/MMP2/C3AR1/SLAMF1/MMP14/EDN2/CSF1R/MMP28/RARRES2/MDK/P2RX4/MAPK3/IL34/C5AR1/MIR128-1/CCR2/PTK2B/CMKLR1/CX3CR1/TNFSF18/LGALS3
GOBP_REGULATION_OF_SMALL_GTPASE_MEDIATED_SIGNAL_TRANSDUCTION	GOBP_REGULATION_OF_SMALL_GTPASE_MEDIATED_SIGNAL_TRANSDUCTION	275	0.384811348910429	1.56064219214311	0.000185689475615728	0.0031740708597042	0.00250794318342242	3753	tags=31%, list=20%, signal=25%	ARHGDIB/ARHGAP27/DOCK8/ARHGAP18/COL3A1/AMOT/P2RY10/F11R/CDON/PSD4/EPS8L1/ARHGAP25/F2RL1/BCL6/FGD2/IGF1/GPR65/LPAR1/DEF6/ARHGAP30/ITPKB/FGD3/RASGRP1/DENND4C/OPHN1/VAV3/GPR4/ARHGEF3/NRP1/AUTS2/APOE/PSD3/DOCK2/ABCA1/PLEKHG3/PIK3CG/ARHGAP9/GPR174/FGD5/CCDC125/GPR18/ARFGEF2/NET1/SPRY1/SIPA1/CYTH4/FBP1/SIPA1L3/ARHGEF4/SPATA13/TIAM1/DAB2IP/GPR20/ARF6/FGF10/ARHGAP22/ARHGAP4/RABL3/ARHGAP15/SIPA1L1/ARHGAP2…
GOBP_STEM_CELL_DIFFERENTIATION	GOBP_STEM_CELL_DIFFERENTIATION	235	0.40220942454229	1.6110263602694	0.000187900064611153	0.00320376709660679	0.00253140720744868	3043	tags=29%, list=17%, signal=24%	A2M/PDGFRA/TP63/EDNRA/MEF2C/TACSTD2/KRT14/SFRP1/FRZB/ESR1/HTR2B/HES5/TBX2/MYOCD/PTN/WNT10A/RET/ALDH1A2/KIT/OVOL2/PTPRC/REST/HOXD4/JAG1/EPCAM/ZFP36/BBS12/SFRP2/EFNB1/SLC9A1/SOX21/NRP1/EOMES/BMP7/BATF/EIF2AK2/EDN1/N4BP2L2/PRICKLE1/OSR1/TEAD2/SNAI2/LBH/MAPK3/SEMA5A/GSK3B/RBPJ/LMBR1L/TAPT1/WNT8A/SEMA4A/ELL3/MLLT3/MTF2/NOG/GSC/SEMA3E/LRP6/ERBB4/TBX5/SOX9/SMO/SEMA4D/TCF15/MSX2/FOXA1/SEMA6D/SEMA6C
GOBP_POSITIVE_REGULATION_OF_LEUKOCYTE_MEDIATED_IMMUNITY	GOBP_POSITIVE_REGULATION_OF_LEUKOCYTE_MEDIATED_IMMUNITY	134	0.452851814711748	1.71495842030443	0.000188908191791928	0.00321286319155668	0.00253859434671988	2939	tags=33%, list=16%, signal=28%	HLA-DRA/TYROBP/HLA-DRB1/RSAD2/LAG3/KIT/SLAMF6/CD1B/PTPRC/SASH3/F2RL1/CD28/BTK/PLCG2/PTAFR/NOD2/ZBTB1/RASGRP1/CD40/SLAMF1/IL18RAP/HLA-E/TNF/SPI1/MR1/STAT6/CD226/IL12B/FCGR1A/ITGB2/HLA-B/ULBP2/SH2D1A/CD1C/TICAM1/CAMK4/IL12RB1/HLA-F/IL1B/CD1A/MALT1/HLA-H/IL4/IL21
GOBP_NEGATIVE_REGULATION_OF_LYMPHOCYTE_APOPTOTIC_PROCESS	GOBP_NEGATIVE_REGULATION_OF_LYMPHOCYTE_APOPTOTIC_PROCESS	38	0.622678803318735	1.94111182519892	0.000189389843503287	0.00321298208188909	0.00253868828608416	1457	tags=29%, list=8%, signal=27%	CD74/IDO1/DOCK8/CD27/PIP/CCL5/PTCRA/BCL6/HSH2D/BCL11B/IL7R
GOBP_REGULATION_OF_DNA_BINDING_TRANSCRIPTION_FACTOR_ACTIVITY	GOBP_REGULATION_OF_DNA_BINDING_TRANSCRIPTION_FACTOR_ACTIVITY	377	0.368870538472934	1.5166418141541	0.000191306477269207	0.00323738386158815	0.00255796897632852	3628	tags=28%, list=20%, signal=23%	AIM2/HCLS1/RAB7B/CX3CL1/TRIM22/S100A12/S100A8/S100A9/ESR1/FANK1/CRNN/ENPP1/SFRP4/PRKD1/FOXJ1/ARID5B/MYOCD/LGALS9/RIPK3/AR/SP100/PTEN/KIT/SYK/DDR2/BTK/LPAR5/PLCG2/PYCARD/LRRK2/ADAM8/PRKCB/HEYL/MID2/NOD2/HAVCR2/CD40/WNT2/IL18RAP/CAPN3/CYLD/EOMES/MBTPS2/CARD16/BMP7/CFLAR/SGK3/MYD88/TNF/TRIM5/JUP/EIF2AK2/SPI1/PRKCH/TRIM38/FZD6/EDN1/PLA2G10/NUPR1/PROX1/NR0B1/FOXS1/TRIM15/TLR9/SLCO3A1/ALK/EDA2R/KDM5A/T…
GOBP_CELL_DIFFERENTIATION_INVOLVED_IN_KIDNEY_DEVELOPMENT	GOBP_CELL_DIFFERENTIATION_INVOLVED_IN_KIDNEY_DEVELOPMENT	56	0.563021737695813	1.87887470889018	0.000193120880116391	0.00325993824814926	0.00257578997734974	2990	tags=36%, list=16%, signal=30%	EDNRA/CD34/MEF2C/PROM1/ACTA2/WWTR1/FOXJ1/MMP9/CD24/WT1/JAG1/GPR4/STAT1/OSR1/MYO1E/SALL1/WNT4/GLI3/SMO/LGR4
GOBP_POSITIVE_REGULATION_OF_KINASE_ACTIVITY	GOBP_POSITIVE_REGULATION_OF_KINASE_ACTIVITY	317	0.380581133681606	1.5556527557289	0.000199901064580119	0.00336599578642494	0.00265958970707406	2981	tags=26%, list=16%, signal=22%	PDGFRB/PDGFRA/CD74/CCR7/S100A12/PRLR/GHR/HTR2B/HLA-DRB1/CCL5/PRKD1/KDR/SLC11A1/TLR3/ERBB3/CD4/RIPK3/CD86/RET/KIT/SNX9/DDR2/CD24/PDGFC/CCND2/PTPRC/JAK2/IGF1/LRRK2/ADAM8/SLC8A2/ATP2B4/NOX4/NOD2/CD300A/RASGRP1/CD40/PDGFD/NTRK2/CSF1R/TCL1B/AXIN2/TNF/EPHA1/PIK3CG/EDN1/TIE1/PROX1/RASSF2/CCL19/MAP3K5/IL12B/CHI3L1/FGFR1/DDR1/FCGR1A/ALK/SASH1/ADRA2B/TLR6/DAB2IP/FGFR3/EMP2/FLT3/IL34/ANG/PRKCD/EPHA4/FGFR4/D…
GOBP_POSITIVE_REGULATION_OF_MONOATOMIC_ION_TRANSPORT	GOBP_POSITIVE_REGULATION_OF_MONOATOMIC_ION_TRANSPORT	197	0.412091053433465	1.6112532999325	0.000204131492505131	0.00342869993242489	0.00270913442188474	4023	tags=32%, list=22%, signal=25%	PDGFRB/CXCL10/EDNRA/CCL2/CXCL11/CX3CL1/CXCL9/PRSS8/CCL5/CTSS/MYLK/KCNMB1/ATP1B2/P2RY1/GSTM2/FXYD1/CCR1/CHP2/MS4A1/CACNA1D/LILRA2/THY1/RAMP3/CXCL12/TRPV2/CAPN3/TRDN/PLP1/ANK3/SLC9A1/APLNR/AKAP9/EDN1/P2RX4/CASQ1/NPPA/CACNB3/ADRB2/CCR2/WNK2/TMSB4X/CNKSR3/AKAP5/PPP3R1/FGF13/BDKRB1/CASR/PPP3CB/STIM1/HOMER1/TRPC6/CNTN1/LGALS3/MCHR1/CD19/LRRC38/GSTO1/P2RX7/P2RX5/FLNA/STC1/TRPV3/ANK2
GOBP_REGULATION_OF_CD4_POSITIVE_ALPHA_BETA_T_CELL_ACTIVATION	GOBP_REGULATION_OF_CD4_POSITIVE_ALPHA_BETA_T_CELL_ACTIVATION	74	0.527293153809258	1.84090552552376	0.000210620131968158	0.00352892988438728	0.00278832957407559	3001	tags=35%, list=16%, signal=30%	HLA-DRA/IL2RG/ASCL2/HLA-DRB1/NCKAP1L/LGALS9/CD86/SASH3/CD28/BCL6/CD80/ANXA1/CD274/BATF/SOCS1/CD3E/CCL19/IL2RA/IL4R/IL12B/SH3RF1/IL12RB1/MALT1/TGFBR2/IL4/SOCS5
GOBP_UROGENITAL_SYSTEM_DEVELOPMENT	GOBP_UROGENITAL_SYSTEM_DEVELOPMENT	66	0.533706048821168	1.82299006619108	0.000211493111035827	0.00353480708296669	0.0027929733519767	2981	tags=42%, list=16%, signal=36%	TP63/PRLR/SFRP1/ESR1/SERPINF1/SULF1/EPHB3/AR/MMP2/PBX1/FEM1B/ANXA1/BMP7/TNC/CRIP1/ALOX15B/OSR1/OSR2/CYP7B1/FRS2/FGF10/HOXD13/EAF2/NOG/SOX9/PSAPL1/FOXA1/STK11
GOBP_MACROPHAGE_ACTIVATION	GOBP_MACROPHAGE_ACTIVATION	104	0.485662501323986	1.78688652948434	0.000213363678998883	0.00354891156162203	0.00280411778846313	2553	tags=36%, list=14%, signal=31%	CD74/IL33/CX3CL1/TYROBP/SLC11A1/CD93/TLR3/RORA/SYK/PTPRC/TLR1/HAMP/JAK2/CEBPA/PLCG2/LRRK2/DYSF/HAVCR2/EDN2/KCNJ8/WNK4/SHPK/TNF/PLA2G10/CST7/FCGR3A/IL4R/PLA2G3/TLR9/ITGB2/AIF1/TLR6/TICAM1/TMEM106A/C5AR1/MIR128-1/SPACA3
GOBP_POSITIVE_REGULATION_OF_GROWTH	GOBP_POSITIVE_REGULATION_OF_GROWTH	233	0.401049723622659	1.60304470344827	0.000213385582151007	0.00354891156162203	0.00280411778846313	3098	tags=28%, list=17%, signal=23%	AGR2/MEF2C/CRABP2/CD38/S100A8/SFRP1/S100A9/GHR/HEY2/TBX2/SLC44A4/SFN/GPR21/MTM1/RFTN1/WT1/SASH3/IGF1/LPAR3/DLL1/SYT17/HOPX/WNT2/IL7/MMP14/TFCP2L1/CXCL12/SFRP2/TRPV2/CAPN3/KDM2B/SOX15/SLC9A1/NRP1/PLCB1/EDN1/CXCR4/NTN1/WNT3A/PROX1/FOXS1/IGF2/SEMA5A/CREB1/MIR222/RUFY3/HYAL1/TGFBR1/RBPJ/MIR208A/DSCAM/CXCL16/RPS6KA3/ERBB4/CDKN2AIP/TBX5/RASAL1/SMO/PRSS2/SEMA4D/MKKS/INSR/IL9/PTK2B/GHRL
GOBP_RESPONSE_TO_PROTOZOAN	GOBP_RESPONSE_TO_PROTOZOAN	31	0.644695069007996	1.9424298174112	0.000215462908026653	0.00357467751086376	0.00282447635625239	3037	tags=55%, list=17%, signal=46%	GBP6/VTCN1/GBP2/GBP4/GBP1/IRF8/SLC11A1/CD40/BATF/MYD88/IL4R/IL12B/NKG7/LYST/TSPAN32/BATF2/CCDC88B
GOBP_POSITIVE_REGULATION_OF_PATTERN_RECOGNITION_RECEPTOR_SIGNALING_PATHWAY	GOBP_POSITIVE_REGULATION_OF_PATTERN_RECOGNITION_RECEPTOR_SIGNALING_PATHWAY	58	0.548125044160786	1.83831314041709	0.000217769118170732	0.00360410552786721	0.00284772845045809	2085	tags=33%, list=11%, signal=29%	GBP5/GBP2/RSAD2/PRKD1/DDX60/SLC15A3/OASL/TLR1/F2RL1/BTK/PLCG2/CD14/DHX58/MYD88/PTPN22/NAGK/TRIM15/TLR9/TLR6
GOBP_REGULATION_OF_KERATINOCYTE_PROLIFERATION	GOBP_REGULATION_OF_KERATINOCYTE_PROLIFERATION	44	0.589977930582286	1.87195748361841	0.000218582832827974	0.0036087492571038	0.00285139762156338	3099	tags=48%, list=17%, signal=40%	TP63/IRF6/TGM1/CRNN/CDH3/PRKD1/FGF7/SFN/OVOL2/BCL11B/ZFP36/OVOL1/STXBP4/LRG1/MDK/SNAI2/FGF10/PTPRK/ZEB1/SLURP1/EFNB2
GOBP_CELLULAR_DEFENSE_RESPONSE	GOBP_CELLULAR_DEFENSE_RESPONSE	48	0.586024142284265	1.90285287815546	0.000221455774408981	0.00364728500480388	0.00288184604884629	3412	tags=48%, list=19%, signal=39%	IL33/CXCL9/TYROBP/LY96/TRAT1/CLEC5A/KLRG1/ITK/ZNF148/LGALS3BP/NCF2/SH2D1A/C5AR1/DCDC2/LILRB2/CCR2/CCR3/RAB23/CCR5/MNDA/PTK2B/CX3CR1/HLA-G
GOBP_TOLL_LIKE_RECEPTOR_SIGNALING_PATHWAY	GOBP_TOLL_LIKE_RECEPTOR_SIGNALING_PATHWAY	67	0.536221405557579	1.83564974407845	0.000223736674872043	0.00367590668011859	0.00290446102459083	3219	tags=37%, list=17%, signal=31%	TLR7/ESR1/LY96/CTSS/TLR3/TLR1/BTK/PLCG2/CD300A/CD40/TLR5/CD300LF/IRF7/MYD88/UNC93B1/TLR9/TLR6/TICAM1/BIRC3/IRF1/RPS6KA3/TLR8/LGR4/TLR4/NLRP6
GOBP_CD4_POSITIVE_CD25_POSITIVE_ALPHA_BETA_REGULATORY_T_CELL_DIFFERENTIATION	GOBP_CD4_POSITIVE_CD25_POSITIVE_ALPHA_BETA_REGULATORY_T_CELL_DIFFERENTIATION	10	0.83529426818851	1.92809793785176	0.000229154491572708	0.00374145318218555	0.00295625158325257	478	tags=40%, list=3%, signal=39%	HLA-DRA/IL2RG/HLA-DRB1/LGALS9
GOBP_REGULATION_OF_CELL_ADHESION_MEDIATED_BY_INTEGRIN	GOBP_REGULATION_OF_CELL_ADHESION_MEDIATED_BY_INTEGRIN	47	0.575694958321883	1.86559539970801	0.000229384409899099	0.00374145318218555	0.00295625158325257	1866	tags=38%, list=10%, signal=35%	JAM3/CCL5/NCKAP1L/PTPN6/SKAP1/RET/SYK/LPXN/FERMT3/PLAU/MUC1/SFRP2/DPP4/CXCL13/PIK3CG/CD3E/FERMT1/SNAI2
GOCC_SECRETORY_GRANULE_MEMBRANE	GOCC_SECRETORY_GRANULE_MEMBRANE	286	0.38012726480363	1.54555981405043	0.000228646927563573	0.00374145318218555	0.00295625158325257	2587	tags=24%, list=14%, signal=21%	CEACAM6/CEACAM1/TYROBP/FCER1G/MOXD1/SPARC/PECAM1/NCKAP1L/CD53/SLC11A1/CD93/TBC1D10C/PKP1/PTPRC/MAGT1/DSP/BST2/HVCN1/CYBB/FABP5/CLEC5A/PLAU/C3AR1/CD14/MFGE8/ITGAL/PTAFR/ADAM8/PIGR/SIGLEC14/SLC44A2/TNFRSF1B/CD300A/IZUMO1/SELL/DSG1/FCGR2A/TRPM2/GLIPR1/CD68/MOSPD2/SVIP/DSC1/TMC6/FCAR/PLA1A/LAMP3/CYB5R1/ENPP4/MME/STOM/CR1/SLC2A3/CLEC12A/ITGB2/HLA-B/LAMP2/TMEM190/ACRBP/SNAP23/CD33/NBEAL2/C5AR1/ICA1/TME…
GOCC_SPINDLE	GOCC_SPINDLE	356	-0.272072	-1.42066	0.000231351465029248	0.00376446650668986	0.00297443520701825	3419	tags=24%, list=19%, signal=20%	PLK1/KIF20A/CTTN/DIDO1/TPX2/RANGAP1/APP/TUBGCP2/NUP62/FMN2/NGRN/TUBGCP6/KAT2A/ASPM/NEK2/DCUN1D5/TACC3/HMMR/TUBB6/NUSAP1/TPPP/LATS2/KIFC2/CSAG1/PIN4/CAPN6/MAD2L2/TUBGCP3/CLASP1/FLCN/DYNC1LI1/DIAPH1/TPR/KIF18A/KNTC1/NEIL2/CENPF/TUBB3/GIT1/HAUS5/FBF1/RB1/NUP85/PRC1/FAM161A/BIRC5/MAP7D3/CENPE/EML1/ARL2BP/RASSF10/CLTC/INCENP/ARL3/SKA1/SMC6/INPPL1/WDR62/CKAP5/ARL8A/CLTCL1/CDC20/RPS3/KIF14/NSUN2/USP44/K…
GOBP_T_CELL_DIFFERENTIATION_INVOLVED_IN_IMMUNE_RESPONSE	GOBP_T_CELL_DIFFERENTIATION_INVOLVED_IN_IMMUNE_RESPONSE	80	0.51507290702408	1.82585547506885	0.000232881468993777	0.00378027497270714	0.00298692602286352	3233	tags=41%, list=18%, signal=34%	HLA-DRA/LEF1/FCER1G/ASCL2/HLA-DRB1/LGALS9/RORA/CD86/SLAMF6/BCL6/CD80/ANXA1/EOMES/FGL2/BATF/MYB/STAT4/GPR183/LY9/CCL19/IL4R/STAT6/IL12B/IL12RB1/JAK1/TMEM98/SEMA4A/MALT1/IL4/IL21/SOCS5/RORC/IL6R
GOCC_CHROMOSOMAL_REGION	GOCC_CHROMOSOMAL_REGION	311	-0.275639	-1.40774	0.000237177998828416	0.00384080831117117	0.00303475550754767	5160	tags=36%, list=28%, signal=26%	CHEK2/SMG6/TERF1/PPP1CA/ATM/ACTL6A/RPA2/SMC1B/MEAF6/MIS12/SUMO3/XPO1/PINX1/CHMP1B/ESCO2/CHMP2A/CENPI/DCLRE1B/MCM5/PDS5A/CDC73/ACD/PHF10/BAZ1B/MCM3/SMCHD1/PRKDC/DHX36/CHMP6/AURKA/CENPN/AHCTF1/CHRAC1/ERCC6L/NBN/PSEN2/BUB1B/SMC1A/NUF2/SS18L1/DCTN6/SSB/NCAPG/PLK1/SPO11/RANGAP1/ERCC1/MTA2/CENPO/POLR2B/NEK2/HELLS/SYCP2L/ZNF276/FBXW11/BUB1/HAT1/GTF2B/C9orf78/NUP160/KDM4D/CLASP1/FEN1/THOC7/APEX1/DYNC1LI1…
GOBP_PTERIDINE_CONTAINING_COMPOUND_METABOLIC_PROCESS	GOBP_PTERIDINE_CONTAINING_COMPOUND_METABOLIC_PROCESS	31	-0.581412	-2.05252	0.000238644790845817	0.00385533792180272	0.00304623585551463	4091	tags=61%, list=22%, signal=48%	MTR/FTCD/MTRR/DHFR/SPR/GART/MTHFD2L/SLC25A32/MTHFD2/SHMT2/TYMS/SLC46A1/GGH/PTS/ALDH1L2/SHMT1/FOLH1/PM20D2/SLC19A1
GOBP_TOLERANCE_INDUCTION	GOBP_TOLERANCE_INDUCTION	28	0.657138	1.9273142326923	0.000242705600842248	0.00391160526690757	0.00309069463127685	3601	tags=57%, list=20%, signal=46%	IDO1/FOXJ1/LGALS9/ICOS/HAVCR2/PHLPP1/CD274/CCR4/HLA-E/CD3E/IL2RA/HLA-B/LILRB2/TGFBR2/HLA-G/LYN
GOBP_POSITIVE_REGULATION_OF_B_CELL_PROLIFERATION	GOBP_POSITIVE_REGULATION_OF_B_CELL_PROLIFERATION	44	0.588511368127405	1.86730418657067	0.000243386163885337	0.00391325639748183	0.00309199924665933	3384	tags=52%, list=18%, signal=43%	CD74/MEF2C/CD38/PRLR/NCKAP1L/PTPRC/SASH3/BCL6/BTK/FCRL3/CD40/VAV3/IL7/GPR183/WNT3A/TNFSF13B/TLR9/TICAM1/IL4/IL21/TLR4/PELI1/CDKN1A
GOBP_ACTIN_POLYMERIZATION_OR_DEPOLYMERIZATION	GOBP_ACTIN_POLYMERIZATION_OR_DEPOLYMERIZATION	171	0.425659374696726	1.64758944493429	0.000249157953436751	0.00399656442372835	0.00315782379998037	3166	tags=33%, list=17%, signal=28%	HCLS1/CCR7/PLEK/ARHGAP18/NCKAP1L/BAIAP2L2/SNX9/LIMA1/F2RL1/JAK2/CDC42EP5/TMSB15A/PYCARD/GAS7/WAS/FHOD3/TMOD3/PSTPIP1/WASF3/CXCL12/CORO1A/VILL/FAM107A/ESAM/ELN/FHDC1/EVL/SVIL/CDC42EP4/GSN/SEMA5A/AIF1/SCIN/KANK3/SPTBN1/PSTPIP2/ARF6/ADD3/ANG/CDC42EP3/ARPC2/CAPG/PRKCD/TMSB4Y/DSTN/AVIL/CCL21/TMSB4X/ARHGAP28/SH3BP1/HCK/EPS8/MKKS/PTK2B/GHRL/MYADM/KANK1
GOBP_TOLL_LIKE_RECEPTOR_9_SIGNALING_PATHWAY	GOBP_TOLL_LIKE_RECEPTOR_9_SIGNALING_PATHWAY	18	0.741003932138164	1.97050888664052	0.000250034109012737	0.00400113684138821	0.00316143662534208	1936	tags=50%, list=11%, signal=45%	RAB7B/RSAD2/LILRA4/PIK3AP1/HAVCR2/FCRL3/PTPN22/UNC93B1/TLR9
GOMF_PROTEIN_TYROSINE_KINASE_ACTIVITY	GOMF_PROTEIN_TYROSINE_KINASE_ACTIVITY	140	0.441299462847375	1.67870039894078	0.000251446430621015	0.00401424737941898	0.00317179571495873	3276	tags=32%, list=18%, signal=27%	PDGFRB/PDGFRA/KDR/EPHB3/ERBB3/RET/KIT/SYK/EPHB6/DDR2/BTK/JAK2/NTRK2/ITK/CSF1R/NRP1/EIF2AK2/EPHA1/FRK/DYRK3/TIE1/TESK2/FGFR1/DDR1/PDGFRL/ALK/FGFR3/FES/FLT3/JAK1/RPS6KA5/PRKCD/EPHA4/FGFR4/ERBB4/DYRK2/PTK6/HCK/MERTK/INSR/PTK2B/MAP2K6/DYRK4/ROR1/ZAP70
GOBP_INNATE_IMMUNE_RESPONSE_ACTIVATING_CELL_SURFACE_RECEPTOR_SIGNALING_PATHWAY	GOBP_INNATE_IMMUNE_RESPONSE_ACTIVATING_CELL_SURFACE_RECEPTOR_SIGNALING_PATHWAY	84	0.509146845696477	1.81022526616173	0.000252640876329217	0.00402382609852346	0.00317936419226936	2098	tags=26%, list=11%, signal=23%	RAB7B/PIK3R1/TYROBP/LY96/FCN3/LGALS9/TRIL/OAS1/SYK/TLR1/F2RL1/PLCG2/CD14/NOD2/PIK3AP1/LILRA2/TLR5/MYD88/PTPN22/S100A14/TLR6/DAB2IP
GOMF_COLLAGEN_BINDING	GOMF_COLLAGEN_BINDING	62	0.538544061078648	1.82428688851838	0.000254293698936433	0.0040311804405169	0.0031851751122791	2528	tags=35%, list=14%, signal=31%	VWF/MMP12/SPARCL1/AEBP1/LUM/SPARC/CTSK/COL6A1/CTSS/MMP9/DDR2/ECM2/NID2/PODN/COL14A1/DDR1/TGFBI/HSPG2/ANTXR1/PCOLCE/ITGA2/ITGA11
GOBP_POSITIVE_REGULATION_OF_CYTOSOLIC_CALCIUM_ION_CONCENTRATION	GOBP_POSITIVE_REGULATION_OF_CYTOSOLIC_CALCIUM_ION_CONCENTRATION	162	0.42485460039471	1.63892227984715	0.000253744455084332	0.0040311804405169	0.0031851751122791	4036	tags=35%, list=22%, signal=27%	EDNRA/CD38/CCR7/CD52/FPR3/ESR1/CYSLTR1/PTGER1/P2RY1/CD24/F2RL1/CXCR3/JAK2/LPAR1/C3AR1/CCR1/LPAR3/CIB2/EDN2/CCR4/CCR8/CXCL13/PIK3CG/EDN1/CXCR4/PTGER2/P2RX4/PROK2/C5AR1/CACNB3/IAPP/PTGDR/CCR2/P2RY4/LRP6/AGTR1/CCR3/BDKRB1/CCR5/CAV3/PTK2B/GHRL/CXCR6/PTGIR/CMKLR1/CX3CR1/TAC1/ITPR3/TRPC6/SPPL3/PML/MCHR1/P2RX7/P2RX5/BCAP31/NPTN
GOBP_NEGATIVE_REGULATION_OF_RESPONSE_TO_BIOTIC_STIMULUS	GOBP_NEGATIVE_REGULATION_OF_RESPONSE_TO_BIOTIC_STIMULUS	139	0.448178384092827	1.70416226335991	0.000256952718309536	0.00406381530429265	0.00321096104705055	2117	tags=22%, list=12%, signal=19%	A2M/CEACAM1/RAB7B/MMP12/SERPING1/CD96/LGALS9/SLAMF8/OAS1/IFI16/F2RL1/LILRA4/PARP14/HAVCR2/LILRA2/SPINK5/DHX58/SUSD4/STAT2/CARD16/FGL2/USP18/HLA-E/DUSP10/TRIM38/PTPN22/CR1/HLA-B/SAMHD1/RNF125
GOCC_GOLGI_LUMEN	GOCC_GOLGI_LUMEN	99	0.483399315801653	1.76427168854956	0.000262080204902292	0.00413524686942568	0.00326740159761636	2559	tags=33%, list=14%, signal=29%	BGN/DCN/DEFB1/LUM/DEFB103A/SDC1/OMD/MUC20/MMP11/FMOD/VCAN/WNT7B/F10/MMP14/MUC1/GPC3/OGN/MUC21/WNT5B/SDC4/GPC4/MUC15/MUC16/WNT3A/HSPG2/MUC4/ACAN/MUCL1/WNT4/PROS1/HS3ST1/MUC13/PRELP
GOCC_CONDENSED_CHROMOSOME	GOCC_CONDENSED_CHROMOSOME	234	-0.295727	-1.49498	0.000267146465117305	0.00420538237762567	0.00332281808876628	3917	tags=29%, list=21%, signal=23%	CHMP6/AURKA/CENPN/AHCTF1/ERCC6L/PSEN2/BUB1B/SMC1A/HUS1B/NUF2/SS18L1/DCTN6/NCAPG/PLK1/RANGAP1/BANF1/SYCE1/CENPO/NEK2/SYCP2L/ZNF276/FBXW11/BUB1/GTF2B/NUP160/CLASP1/DYNC1LI1/TPR/KIF18A/KNTC1/ZWINT/CDK2/CENPF/LRPPRC/NUP85/TOP2A/CENPM/BIRC5/HORMAD1/CENPE/SYN1/PSEN1/ACTL6B/INCENP/SKA1/NDC80/SMC6/SPC25/RRS1/CKAP5/ITGB3BP/MLH3/MKI67/CDC20/EID3/TUBG1/NUDCD2/LRWD1/SEH1L/NCAPD3/NUP107/CENPK/NCAPG2/PSMC3IP/C…
GOBP_REGULATION_OF_RESPONSE_TO_WOUNDING	GOBP_REGULATION_OF_RESPONSE_TO_WOUNDING	163	0.422086918986826	1.62589167449237	0.000268172131638712	0.00421173354770868	0.00332783636794797	2555	tags=26%, list=14%, signal=23%	CEACAM1/PDGFRA/SPP1/IL33/SERPING1/ALOX12/SMOC2/PTPN6/CLDN1/MYLK/THBD/PTN/PTEN/CLDN4/DUOX1/DDR2/RGMA/F2RL1/PLAU/ALOX5/ANXA1/FAP/CLDN3/APOE/TNF/EMILIN2/ENPP4/EDN1/CXCR4/SERPINB2/FERMT1/MDK/BRAF/MIR222/WNT4/PROS1/PRKCD/EPHA4/MMRN1/INPP5F/F12/FOXA2/SERPINF2
GOBP_MITOTIC_SISTER_CHROMATID_SEPARATION	GOBP_MITOTIC_SISTER_CHROMATID_SEPARATION	58	-0.474788	-1.92747	0.000270338040291665	0.00422603838475462	0.00333913911452959	3668	tags=36%, list=20%, signal=29%	BUB1B/NUF2/PLK1/BUB1/MAD2L2/DYNC1LI1/TPR/KNTC1/ZWINT/CENPF/RB1/BIRC5/PRAP1/INCENP/NDC80/SPC25/PCID2/CDC20/USP44/TRIP13/ANAPC7
GOBP_REGULATION_OF_CALCINEURIN_MEDIATED_SIGNALING	GOBP_REGULATION_OF_CALCINEURIN_MEDIATED_SIGNALING	38	0.615362703960385	1.91830493518896	0.000270778945626106	0.00422603838475462	0.00333913911452959	3648	tags=53%, list=20%, signal=42%	LMCD1/ERBB3/HOMER2/TBC1D10C/IGF1/PLCG2/CHP2/SLC8A2/ATP2B4/SLC9A1/NFAT5/TNF/GSK3B/AKAP5/PPP3R1/DYRK2/PPP3CB/PRNP/SPPL3/HOMER3
GOCC_PHAGOCYTIC_VESICLE	GOCC_PHAGOCYTIC_VESICLE	136	0.446904420877269	1.69829954415467	0.000270955925392747	0.00422603838475462	0.00333913911452959	3027	tags=31%, list=16%, signal=26%	RAB7B/TLR7/RAC2/SLC11A1/CTSS/SYK/SLC15A2/TLR1/HVCN1/CYBB/SLC9A9/MPEG1/ADAM8/NOD2/SLAMF1/WAS/CORO1A/STXBP4/NCF4/HLA-E/ABCA1/RAB43/CDC42EP4/GSN/UNC93B1/TLR9/HLA-B/NCF2/LAMP2/TLR6/VIM/ANXA3/SNAP23/TAP1/HLA-F/TRIM14/INPP5B/APPL1/STX8/HLA-H/RAB23/PDIA3
GOBP_REGULATION_OF_PHOSPHATASE_ACTIVITY	GOBP_REGULATION_OF_PHOSPHATASE_ACTIVITY	48	0.581041192783673	1.88667296488099	0.000273382590267417	0.00424432741633061	0.00335358991103029	2841	tags=31%, list=15%, signal=26%	PDGFRB/MEF2C/PLEK/NCKAP1L/RIPK3/PTPRC/CHP2/CD300A/FCRL3/TNF/PPP4R4/GSK3B/CD33/PPP1R1B/SEMA4D
GOBP_REGULATION_OF_SUPRAMOLECULAR_FIBER_ORGANIZATION	GOBP_REGULATION_OF_SUPRAMOLECULAR_FIBER_ORGANIZATION	340	0.369508962881978	1.51113676455283	0.000273014567530075	0.00424432741633061	0.00335358991103029	4963	tags=38%, list=27%, signal=28%	HCLS1/AEBP1/TACSTD2/CX3CL1/PIK3R1/CCR7/CDH5/PLEK/RGS4/SFRP1/ARHGAP18/NCKAP1L/PRKD1/BAIAP2L2/F11R/TGFB3/SNX9/LIMA1/F2RL1/CDC42EP5/GPR65/LPAR1/TMSB15A/PYCARD/GMFG/EFEMP2/SYNPO/WAS/FHOD3/TMOD3/WASF3/CXCL12/CORO1A/VILL/SLC9A1/NRP1/ESAM/ELN/APOE/S1PR1/STMN2/AKAP9/SDC4/EPHA1/GPX1/EVL/EDN1/SVIL/PROX1/CLIP3/BRAF/CDC42EP4/GSN/SEMA5A/SYNPO2/SCIN/TGFBR1/KANK3/FES/SPTBN1/CRYAB/ARF6/WNT4/ADD3/CDC42EP3/ARPC2/C…
GOBP_POSITIVE_REGULATION_OF_VASCULATURE_DEVELOPMENT	GOBP_POSITIVE_REGULATION_OF_VASCULATURE_DEVELOPMENT	165	0.425983101469971	1.64088376105009	0.00027431864287176	0.0042491141729953	0.00335737209305411	3354	tags=34%, list=18%, signal=28%	CD34/ANGPT2/CDH5/PRKD1/SMOC2/KDR/ACVRL1/TLR3/HSPB6/CYSLTR1/GAB1/CYBB/C3AR1/PGF/DLL1/PRKCB/CD40/SFRP2/TNFSF12/NRP1/AKT3/APLNR/EMILIN2/MIRLET7G/JUP/EPHA1/LRG1/CXCR4/TIE1/MDK/CHI3L1/SEMA5A/ECM1/ETS1/SASH1/HYAL1/CAMP/EMP2/MIR199B/ANXA3/C5AR1/JAK1/IL1B/ANGPTL4/TGFBR2/CCR3/SP1/AQP1/PTK2B/GHRL/CCBE1/ITGAX/CTSH/CX3CR1/S100A1/STIM1
GOCC_ACTIN_CYTOSKELETON	GOCC_ACTIN_CYTOSKELETON	454	0.350851766421072	1.45856929558426	0.000275101601184142	0.00425151310140515	0.00335926756937425	4269	tags=32%, list=23%, signal=25%	CDH1/ACTA2/LCP1/VCAM1/MLPH/LAD1/TNNT1/JAM3/MYH11/MYO1D/RAC2/GBP1/AMOT/SORBS2/IFIT5/SHROOM2/KRT19/DPYSL3/MYLK/KIF9/FOXA3/SNX9/DDR2/LIMA1/MYH14/LPXN/FERMT3/POF1B/GAS7/ADAM8/PRKCB/PARVG/CIB2/OPHN1/SYNPO/WAS/ANXA1/TMOD3/PSTPIP1/CNN1/CORO1A/CD274/VILL/TPM3/MYL9/SORBS1/FAM107A/AUTS2/FBLIM1/TNNI3/FHDC1/ESPN/ABLIM1/EFR3B/PDLIM1/CLDN5/TNNT2/SVIL/NTN1/KAT2B/TSPAN5/MYO5C/CDC42EP4/GSN/SLC2A1/SIPA1L3/PDLIM5/M…
GOBP_NEGATIVE_REGULATION_OF_B_CELL_ACTIVATION	GOBP_NEGATIVE_REGULATION_OF_B_CELL_ACTIVATION	33	0.623491147947638	1.90643534040699	0.000276195055581392	0.00425868868161832	0.00336493724351769	3968	tags=64%, list=22%, signal=50%	TYROBP/SFRP1/FOXJ1/LAPTM5/CTLA4/TBC1D10C/INPP5D/BCL6/BTK/CD300A/SAMSN1/TNFRSF13B/CR1/BANK1/MNDA/LYN/RC3H1/IL10/FCGR2B/CASP3/TNFRSF21
GOBP_RIBOSE_PHOSPHATE_BIOSYNTHETIC_PROCESS	GOBP_RIBOSE_PHOSPHATE_BIOSYNTHETIC_PROCESS	186	-0.318318	-1.56726	0.000286263862854043	0.00440390929013413	0.0034796810697641	3572	tags=30%, list=19%, signal=24%	NDUFB10/ELOVL4/NDUFB2/NDUFB4/PRPSAP2/SDHA/NDUFA1/PANK4/ENO1/GART/APRT/DIP2A/ELOVL6/NDUFV2/DHODH/HPRT1/ACAT1/NME4/FLCN/NME3/ADCY3/NDUFS8/PRPSAP1/AK5/NDUFS3/IMPDH1/NDUFA2/SLC25A13/NME1/ELOVL2/DNAJC30/AK1/SDHB/ACLY/PYGL/SDHD/NPR1/PFAS/PDHX/ACSL4/TGFB1/NME2P1/ELOVL5/UCK1/PAICS/SNCA/ELOVL3/CAD/DLD/AMPD2/SLC27A2/PPARGC1A/DLAT/ADCY10/CDA
GOBP_REGULATION_OF_CD4_POSITIVE_ALPHA_BETA_T_CELL_DIFFERENTIATION	GOBP_REGULATION_OF_CD4_POSITIVE_ALPHA_BETA_T_CELL_DIFFERENTIATION	55	0.561452365390922	1.86759357588528	0.000287454017843761	0.00441219103579233	0.00348622476349004	3001	tags=38%, list=16%, signal=32%	HLA-DRA/IL2RG/ASCL2/HLA-DRB1/NCKAP1L/LGALS9/CD86/SASH3/BCL6/CD80/ANXA1/BATF/SOCS1/CCL19/IL4R/IL12B/SH3RF1/IL12RB1/MALT1/IL4/SOCS5
GOBP_PROTEIN_FOLDING	GOBP_PROTEIN_FOLDING	200	-0.3146	-1.55487	0.00028917544939094	0.00442857153150966	0.00349916755978891	4734	tags=36%, list=26%, signal=27%	CLU/DNAJB11/VBP1/RP2/CCT4/PFDN6/TTC1/HSPA8/CHCHD4/PPIC/FKBP4/HSPA13/NPPC/PPIAL4A/PPIL2/PDILT/RUVBL2/APLF/FUT10/DFFA/HSP90B1/CLGN/TBCC/DNAJC19/HSPA14/P4HB/DNAJC18/HSPA5/BAG2/DNAJC5/HSPD1/CCDC47/RANBP2/NGLY1/PFDN2/DNAJC21/HYOU1/HSPA4L/CCT8/VAPA/PDIA6/PFDN4/CHORDC1/PTGES3/LTBP4/DNAJC24/CRYAA/TCP1/DNAJC2/HSPA9/CCT5/MOGS/CANX/POFUT2/PDCD5/PDRG1/TXNDC5/HSP90AB2P/NUDCD2/SACS/TBCA/HSPE1/PPIB/BAG1/TOR2A/G…
GOBP_ENERGY_DERIVATION_BY_OXIDATION_OF_ORGANIC_COMPOUNDS	GOBP_ENERGY_DERIVATION_BY_OXIDATION_OF_ORGANIC_COMPOUNDS	267	-0.28519	-1.46306	0.000290119479412135	0.00443299944952763	0.00350266621098505	3572	tags=28%, list=19%, signal=23%	NDUFB10/IDH1/NDUFB2/NDUFB4/UQCRH/TMEM135/IDH3A/MDH1/BID/MDH2/SDHA/NDUFA1/COQ9/COX7C/ME3/CYC1/COX4I1/POMC/CS/INS/GBE1/CHCHD2/PPP1R3F/MC4R/NDUFV2/ACADM/OGDHL/GPD2/COX8C/COX5A/FLCN/SHMT2/NNT/NDUFS8/DGUOK/COQ10A/NDUFS3/NDUFA2/PTGES3/COX7A2/ACO1/SLC25A13/SLC25A18/PASK/GABARAPL1/UQCRB/DNAJC30/MLXIPL/UCN/UQCRC2/MYBBP1A/IMMP2L/PHKA1/SDHB/IDE/ACLY/GAA/PYGL/SDHD/ACO2/ETFA/COX8A/MIR15B/NDUFA4/KHK/SNCA/FXN/D…
GOBP_KERATINOCYTE_PROLIFERATION	GOBP_KERATINOCYTE_PROLIFERATION	56	0.554495683100849	1.8504221869491	0.000294919346872423	0.004496191574278	0.00355259649468654	3482	tags=45%, list=19%, signal=36%	TP63/IRF6/TGM1/CRNN/CDH3/PRKD1/FGF7/SFN/OVOL2/SDR16C5/BCL11B/ZFP36/OVOL1/STXBP4/LRG1/FERMT1/MDK/SNAI2/FGF10/PTPRK/ZEB1/SLURP1/EFNB2/CDKN1A/NOTCH2
GOBP_REGULATION_OF_PHOSPHOLIPASE_C_ACTIVITY	GOBP_REGULATION_OF_PHOSPHOLIPASE_C_ACTIVITY	39	0.608083401669894	1.90136711554775	0.000296230411677668	0.00450603068909244	0.00356037071965519	2339	tags=38%, list=13%, signal=34%	PDGFRB/PDGFRA/EDNRA/ESR1/HTR2B/CD86/KIT/LPAR1/RASGRP1/ITK/GNA15/PLCB2/FGFR1/C5AR1/ANG
GOBP_NEGATIVE_REGULATION_OF_T_CELL_APOPTOTIC_PROCESS	GOBP_NEGATIVE_REGULATION_OF_T_CELL_APOPTOTIC_PROCESS	25	0.676981497334203	1.96014940814673	0.000299296624653282	0.00454246379434545	0.00358915777640625	2136	tags=36%, list=12%, signal=32%	IDO1/DOCK8/CD27/PIP/CCL5/PTCRA/BCL11B/IL7R/TSC22D3
GOMF_DNA_N_GLYCOSYLASE_ACTIVITY	GOMF_DNA_N_GLYCOSYLASE_ACTIVITY	14	-0.734143	-2.05908	0.000300820806380997	0.00455538263622587	0.00359936540026338	2288	tags=50%, list=12%, signal=44%	APEX1/NEIL2/NEIL3/MPG/RPS3/OGG1/NEIL1
GOBP_TYPE_2_IMMUNE_RESPONSE	GOBP_TYPE_2_IMMUNE_RESPONSE	40	0.602950192002867	1.89341968242219	0.000303538206993243	0.00458627259628853	0.00362377262625157	1972	tags=40%, list=11%, signal=36%	CD74/IL33/IDO1/ASCL2/RSAD2/CD86/FCER1A/TRAF3IP2/BCL6/NOD2/ANXA1/BATF/MYB/IL4R/STAT6/ECM1
GOMF_ENDOPEPTIDASE_ACTIVITY	GOMF_ENDOPEPTIDASE_ACTIVITY	356	0.365288807394145	1.49727145950818	0.000304900619300272	0.00459659753239096	0.00363193071542534	3888	tags=32%, list=21%, signal=26%	MMP12/CLCA2/CASP14/TMPRSS11D/MMP7/PRSS8/KLK5/SFRP1/ADAMDEC1/CAPN14/CAPNS2/C1S/PIP/GZMA/CTSO/CTSK/KLK6/MMP11/GZMK/KLK7/CTSS/PRSS22/MMP9/GZMB/PSMB8/MMP2/USP30/TMPRSS11B/PSMB9/ADAMTSL2/PLAU/ST14/ADAM8/MEP1A/CAPN12/CAPN13/USP33/F10/MMP14/FAP/CAPN3/ERAP2/MMP28/CFI/ADAMTS5/MBTPS2/DPP4/CARD16/CFLAR/ADAMTS9/GZMH/CTSG/MME/ADAMTS3/PRSS12/CFB/CTSW/NRIP2/SENP7/CAPN1/TMPRSS2/HTRA3/BACE2/TMPRSS4/PGC/RHBDL2/LGM…
GOBP_DNA_REPAIR	GOBP_DNA_REPAIR	490	-0.242725	-1.28933	0.000315100101147068	0.00473980574369889	0.00374508447702515	5197	tags=34%, list=28%, signal=25%	FUS/DMAP1/CHAF1A/CHEK2/HERC2/RRM2B/SLC30A9/FANCA/ATM/ACTL6A/RPA2/MEAF6/SFPQ/WDHD1/ESCO2/PPP5C/RPA3/BTG2/TEX15/DCLRE1B/TADA3/MCM5/RBX1/POLE2/FANCM/UBE2N/PDS5A/GGN/SUMO1/ZNF365/PHF10/DEK/RNF169/NIPBL/MCM3/STUB1/PTTG1/PRMT6/SMCHD1/ALKBH2/MTA1/PRKDC/RAD1/SUPT16H/CDKN2D/HINFP/RUVBL2/RAD23B/NPM1/APLF/PSME4/GINS2/TNKS1BP1/MAGEF1/POLD2/TAF4/CSNK1E/USP7/NBN/ING3/SMC1A/HUS1B/DPF1/ASCC3/UCHL5/PSMD14/HDAC10/…
GOBP_MULTI_MULTICELLULAR_ORGANISM_PROCESS	GOBP_MULTI_MULTICELLULAR_ORGANISM_PROCESS	201	0.409568751727483	1.6070669683903	0.000316068933508037	0.00474383727475809	0.00374826992917338	3288	tags=28%, list=18%, signal=24%	SPP1/ARHGDIB/IDO1/ANGPT2/CD38/PRLR/ESR1/PRDM1/GJB2/TPPP3/GJA1/THBD/MMP9/LGALS9/PTN/AR/CLDN4/SMCP/TGFB3/MMP2/IGFBP2/PZP/PTAFR/TRO/HAVCR2/IGFBP7/DSG1/NR2F2/HPGD/EDN1/PSG3/APOL2/UMPS/HSD11B2/SLC2A1/DDR1/HSPG2/ADRA2B/RECK/EMP2/NPPA/ITGA2/PSG5/WNT4/PLA2G4C/COL16A1/IL1B/A1CF/EPYC/PGR/TEAD3/LNPEP/PSG1/GHRL/CTSB/IGFBP5/NDP
GOBP_PYRUVATE_METABOLIC_PROCESS	GOBP_PYRUVATE_METABOLIC_PROCESS	110	-0.376516	-1.73641	0.00032976433333363	0.00493843976180385	0.00390203208585974	3363	tags=34%, list=18%, signal=28%	PKLR/PFKP/ME3/APP/ENO1/INS/OGDHL/PGAM2/FLCN/ADPGK/HK2/SLC2A6/BPGM/PRKAG1/GIT1/GAPDH/PSEN1/PGM1/PCK1/SLC16A1/MLXIPL/PGAM1/TPI1/HDAC4/PDHX/IER3/GPI/PC/PGK2/LDHB/SIRT6/DLD/DLAT/LDHA/ENO3/GPD1/PRKAA2
GOBP_NEGATIVE_REGULATION_OF_NUCLEAR_DIVISION	GOBP_NEGATIVE_REGULATION_OF_NUCLEAR_DIVISION	59	-0.462191	-1.87368	0.000330554914592149	0.0049393514721286	0.00390275245972513	3668	tags=41%, list=20%, signal=33%	BUB1B/NUF2/PLK1/FBXO43/BUB1/MAD2L2/DYNC1LI1/TPR/KNTC1/ZWINT/CENPF/BIRC5/HORMAD1/PRAP1/INCENP/NDC80/SPC25/PCID2/CDC20/USP44/TRIP13/TOM1L1/LIF/CHEK1
GOBP_BONE_MINERALIZATION	GOBP_BONE_MINERALIZATION	113	0.457734501875493	1.7019184345206	0.000339971347811336	0.00506886795888751	0.00400508791613586	3358	tags=32%, list=18%, signal=26%	MGP/MEF2C/SRGN/ENPP1/SLC24A3/PTN/DDR2/COL1A2/IGF1/CCR1/ALOX5/GPC3/SLC20A2/BMPR1B/BMP7/S1PR1/CLEC3B/TMEM38B/AXIN2/PRICKLE1/OSR1/ECM1/OSR2/FGFR3/MIR208A/WNT4/MATN1/ISG15/ADRB2/GPM6B/SOX9/LGR4/KL/PTK2B/SMPD3/STATH
GOBP_CALCIUM_MEDIATED_SIGNALING_USING_INTRACELLULAR_CALCIUM_SOURCE	GOBP_CALCIUM_MEDIATED_SIGNALING_USING_INTRACELLULAR_CALCIUM_SOURCE	19	0.713606937239181	1.91425639431079	0.000343189023037114	0.00510559669656753	0.00403410856229399	1329	tags=37%, list=7%, signal=34%	DEFB1/VCAM1/KDR/CCL20/HOMER2/PTPRC/TRPM2
GOBP_PROTEIN_LOCALIZATION_TO_CELL_CELL_JUNCTION	GOBP_PROTEIN_LOCALIZATION_TO_CELL_CELL_JUNCTION	22	0.695245991994311	1.92851588269623	0.000350102514628185	0.00519702614368022	0.00410635013117684	3938	tags=64%, list=21%, signal=50%	CDH5/PECAM1/MPP7/ILDR1/F11R/DSP/TJP3/TJP2/JAK1/LSR/CGNL1/ARHGEF18/PAK2/FLNA
GOBP_POSITIVE_REGULATION_OF_CELLULAR_EXTRAVASATION	GOBP_POSITIVE_REGULATION_OF_CELLULAR_EXTRAVASATION	17	0.739290183394979	1.92583851724983	0.000357873814831095	0.0053007611654085	0.00418831476023677	2567	tags=53%, list=14%, signal=46%	PLVAP/JAM3/XG/PTAFR/ADAM8/THY1/PDGFD/MDK/CCR2
GOBP_EPITHELIAL_TUBE_MORPHOGENESIS	GOBP_EPITHELIAL_TUBE_MORPHOGENESIS	326	0.368425615909085	1.50602728713121	0.000363666959869987	0.00537480709903918	0.00424682101378857	3654	tags=29%, list=20%, signal=24%	CXCL10/EDNRA/MEF2C/TACSTD2/SFRP1/LEF1/GRHL2/ESR1/GRHL3/HES5/KDR/MAGED1/TBX2/COL4A1/ACVRL1/ASB2/AR/RET/OVOL2/RGMA/WT1/NPNT/ST14/DCHS1/DLL1/HS3ST3A1/PBX1/WNT2/MMP14/SPINT2/SFRP2/GPC3/CSF1R/KDM2B/WNK4/NRP1/BMP7/APLNR/HOXD11/TNC/SDC4/TNF/FZD6/SPINT1/EDN1/CXCR4/NTN1/PRICKLE1/TIE1/WNT3A/PROX1/MDK/OSR1/SPRY1/TEAD2/VANGL2/DDR1/SALL1/RBPJ/NDRG4/WNT4/FGF10/IFT122/IRX3/CTHRC1/EPHA4/GLI3/NOG/KDM5B/PLXND1/SEM…
GOBP_REGULATION_OF_PEPTIDYL_TYROSINE_PHOSPHORYLATION	GOBP_REGULATION_OF_PEPTIDYL_TYROSINE_PHOSPHORYLATION	224	0.395948372541566	1.57478384209368	0.000368980658620442	0.00544145986536333	0.00429948567010771	3001	tags=27%, list=16%, signal=23%	HCLS1/CD74/SFRP1/GHR/PECAM1/CCL5/ENPP2/HES5/PARP9/PTPN6/FGF7/ERBB3/CD4/KIT/SYK/PDGFC/PTPRC/CBLC/JAK2/IGF1/PARP14/PLCG2/NOX4/NOD2/CD300A/CD40/PDGFD/IL7/CD80/SFRP2/CSF1R/NRP1/SAMSN1/TNF/SOCS1/CD3E/IL12B/IGF2/TNFRSF14/BANK1/FCGR1A/ITGB2/FGFR3/THBS4/EHD4/FLT3/IL34/FGF10/PRKCD/EPHA4/INPP5F/IL6ST/DLG3/TNFRSF1A/ERBB4/SEMA4D/PTK6/IL4/IL21/IL9/SOCS5
GOBP_POSITIVE_REGULATION_OF_CALCIUM_ION_TRANSPORT	GOBP_POSITIVE_REGULATION_OF_CALCIUM_ION_TRANSPORT	110	0.467024463301906	1.72800393904345	0.00037153705215113	0.00546724849132825	0.00431986215556039	4023	tags=38%, list=22%, signal=30%	PDGFRB/CXCL10/CCL2/CXCL11/CX3CL1/CXCL9/CCL5/MYLK/GSTM2/CCR1/MS4A1/CACNA1D/LILRA2/THY1/RAMP3/CXCL12/TRPV2/CAPN3/TRDN/PLP1/SLC9A1/APLNR/P2RX4/CASQ1/CACNB3/AKAP5/PPP3R1/BDKRB1/CASR/PPP3CB/STIM1/HOMER1/TRPC6/LGALS3/MCHR1/CD19/GSTO1/P2RX7/P2RX5/STC1/TRPV3/ANK2
GOBP_REGULATION_OF_MORPHOGENESIS_OF_A_BRANCHING_STRUCTURE	GOBP_REGULATION_OF_MORPHOGENESIS_OF_A_BRANCHING_STRUCTURE	52	0.562449261885828	1.86227564403381	0.000372672128136273	0.00547205560814411	0.00432366042484394	3075	tags=42%, list=17%, signal=35%	BCL11A/TACSTD2/SFRP1/ESR1/SULF1/MAGED1/FGF7/AR/LRRK2/WNT2/BMP7/TNF/SHOX2/MDK/SNAI2/FGF10/HOXD13/NOG/SOX9/SMO/LGR4/CAV3
GOBP_REGULATION_OF_NEUTROPHIL_CHEMOTAXIS	GOBP_REGULATION_OF_NEUTROPHIL_CHEMOTAXIS	29	0.636982541913337	1.87956304635315	0.00037637313561159	0.00551443669903648	0.00435714719080084	2638	tags=52%, list=14%, signal=44%	CD74/CCR7/JAM3/RAC2/NCKAP1L/C3AR1/NOD2/DPP4/MOSPD2/EDN1/MDK/CCL19/THBS4/C5AR1/CCL21
GOBP_CYTOKINE_PRODUCTION_INVOLVED_IN_INFLAMMATORY_RESPONSE	GOBP_CYTOKINE_PRODUCTION_INVOLVED_IN_INFLAMMATORY_RESPONSE	71	0.520547770521973	1.80586146523537	0.000380609443749157	0.0055644607445746	0.00439667291960774	2108	tags=30%, list=11%, signal=26%	APOD/GBP5/CD6/H19/GPSM3/TLR3/IL1R2/SPINK7/PYCARD/NOD2/ALOX5/PDCD4/MIR98/MYD88/TNF/PLA2G10/NLRP7/PLA2G3/MIR222/TLR6/TICAM1
GOBP_DENDRITIC_CELL_CHEMOTAXIS	GOBP_DENDRITIC_CELL_CHEMOTAXIS	25	0.670098469045107	1.94022011335764	0.000382806709093418	0.00557251314807171	0.00440303540215882	3428	tags=64%, list=19%, signal=52%	CCR7/CCL5/LGALS9/SLAMF8/CCR1/SLAMF1/TRPM2/SPI1/PIK3CG/GPR183/CXCR4/CCL19/CCR2/CCL21/CCR5/TNFSF18
GOBP_CALCIUM_ION_TRANSPORT	GOBP_CALCIUM_ION_TRANSPORT	404	0.35736620120185	1.4734018462277	0.00038210171240867	0.00557251314807171	0.00440303540215882	4039	tags=31%, list=22%, signal=24%	PDGFRB/CXCL10/EDNRA/CCL2/CXCL11/CX3CL1/CXCL9/CCR7/RGS4/HTR2B/BSPRY/CALCRL/CCL5/CLIC2/PRKD1/SLC24A3/PTPN6/MYLK/CD4/CCL8/CYSLTR1/HOMER2/CAMK2D/PTPRC/GSTM2/MCOLN3/PLCG2/CCR1/PRKCB/SLC8A2/MS4A1/ATP2B4/CACNA1D/LILRA2/FCRL3/THY1/RYR1/RAMP3/CXCL12/CORO1A/TRPV2/GRIN2C/CAPN3/PDE4B/TRDN/KCNJ8/PLP1/SLC9A1/PLCD1/TRPM2/APLNR/IL16/JSRP1/TMEM38B/PLCB1/PLCB2/PIK3CG/EDN1/CXCR4/CACNB4/CATSPER4/WNT3A/EPB41/CCL19/P2…
GOBP_REGULATION_OF_ANTIGEN_RECEPTOR_MEDIATED_SIGNALING_PATHWAY	GOBP_REGULATION_OF_ANTIGEN_RECEPTOR_MEDIATED_SIGNALING_PATHWAY	59	0.539480405402307	1.81620045547367	0.000389034392373813	0.00565101674244278	0.00446506380766059	3920	tags=46%, list=21%, signal=36%	CEACAM1/CCR7/GBP1/PTPN6/LAPTM5/TRAT1/PTPRC/LPXN/PVRIG/PRKCB/CD300A/FCRL3/THY1/PRKCH/PTPN22/CD226/SH2D1A/ELF1/MALT1/PRNP/CD22/LYN/LGALS3/RC3H1/CD19/DUSP22/FCGR2B
GOMF_OXIDOREDUCTASE_ACTIVITY_ACTING_ON_NAD_P_H_QUINONE_OR_SIMILAR_COMPOUND_AS_ACCEPTOR	GOMF_OXIDOREDUCTASE_ACTIVITY_ACTING_ON_NAD_P_H_QUINONE_OR_SIMILAR_COMPOUND_AS_ACCEPTOR	48	-0.493475	-1.9145	0.00039456274156794	0.00570682734545595	0.00450916169569659	5988	tags=58%, list=33%, signal=39%	NDUFA9/NDUFV1/NDUFA5/NDUFC1/NDUFS1/NDUFB9/CBR4/NDUFS6/NDUFB3/NDUFS5/NDUFS2/CBR1/NDUFB6/NDUFB10/NDUFB2/NDUFB4/NDUFA1/NQO2/NDUFV2/NDUFS8/NDUFS3/NDUFA2/NQO1/NDUFA4/AKR1C2/AIFM2/AKR1C1/AKR1C3
GOBP_REGULATION_OF_CELL_CELL_ADHESION_MEDIATED_BY_INTEGRIN	GOBP_REGULATION_OF_CELL_CELL_ADHESION_MEDIATED_BY_INTEGRIN	10	0.825519916714087	1.90553594067375	0.000394251317876509	0.00570682734545595	0.00450916169569659	1724	tags=60%, list=9%, signal=54%	CCL5/SKAP1/FERMT3/DPP4/CXCL13/CD3E
GOBP_SPINDLE_ORGANIZATION	GOBP_SPINDLE_ORGANIZATION	174	-0.320974	-1.57695	0.000403661520063618	0.00582598044629133	0.00460330868239983	5682	tags=43%, list=31%, signal=30%	TTK/KIF3B/PARP3/MLH1/ESPL1/MECP2/PSRC1/PKD1/CHEK2/DRG1/SBDS/CHMP1B/CHMP2A/GOLGA8A/GNAI1/TUBB1/TRIM36/CCDC69/RACGAP1/STARD9/MAPRE1/NEK7/GOLGA6A/STIL/CHMP6/KIF23/AURKA/SMC1A/NUF2/AAAS/DCTN6/GOLGA8G/PLK1/TPX2/CCNB2/TUBGCP2/NUP62/KPNB1/TUBGCP6/ASPM/NEK2/CENPJ/TACC3/CEP120/TPPP/KIFC2/TUBGCP3/GTF2B/MYBL2/CLASP1/PCNT/DDB1/TPR/UVRAG/CEP192/HAUS5/PRC1/GOLGA8B/BIRC5/CENPE/EML1/FSD1/CLTC/INCENP/CEP72/NDC80/…
GOBP_PLATELET_ACTIVATION	GOBP_PLATELET_ACTIVATION	131	0.44256920547655	1.66566505375544	0.00040612336202462	0.00584904050541416	0.00462152923280425	3655	tags=34%, list=20%, signal=28%	VWF/CEACAM1/PDGFRA/PLEK/HBB/FCER1G/COL3A1/ALOX12/PTPN6/THBD/F11R/SYK/P2RY1/DGKA/JAK2/FERMT3/PLCG2/CD40/VAV3/MYL9/APOE/CTSG/EMILIN2/PIK3CG/DGKE/FZD6/WNT3A/PDPN/PLSCR1/ADRA2B/PRKCD/MMRN1/IL6ST/TSPAN32/DGKG/ADRA2C/MERTK/GNAQ/PDIA3/TLR4/ADAMTS13/PRKCQ/SH2B3/LYN/FUNDC2
GOBP_MAINTENANCE_OF_BLOOD_BRAIN_BARRIER	GOBP_MAINTENANCE_OF_BLOOD_BRAIN_BARRIER	37	0.610857326868827	1.89330749726296	0.000408634722403982	0.00587271430138546	0.00464023471792297	1504	tags=38%, list=8%, signal=35%	CDH5/LAMA2/JAM3/PECAM1/GJA1/CLDN1/JAM2/F11R/TJP3/MBP/TJP2/CLDN3/ESAM/CLDN5
GOBP_POSITIVE_REGULATION_OF_MACROPHAGE_MIGRATION	GOBP_POSITIVE_REGULATION_OF_MACROPHAGE_MIGRATION	26	0.658430653519401	1.91624499159163	0.000417329078199811	0.00595970576019941	0.00470896967873249	3428	tags=62%, list=19%, signal=50%	CXCL17/CX3CL1/CCL5/C3AR1/SLAMF1/MMP14/CSF1R/RARRES2/MDK/P2RX4/MAPK3/IL34/C5AR1/CMKLR1/CX3CR1/TNFSF18
GOBP_POSITIVE_REGULATION_OF_DEFENSE_RESPONSE_TO_VIRUS_BY_HOST	GOBP_POSITIVE_REGULATION_OF_DEFENSE_RESPONSE_TO_VIRUS_BY_HOST	26	0.658146527622678	1.91541809384064	0.000417329078199811	0.00595970576019941	0.00470896967873249	2312	tags=42%, list=13%, signal=37%	AIM2/TRIM22/ZDHHC1/PARP9/DTX3L/TRAF3IP2/PYCARD/STAT1/PTPN22/IL12B/IL12RB1
GOBP_ELECTRON_TRANSPORT_CHAIN	GOBP_ELECTRON_TRANSPORT_CHAIN	145	-0.342522	-1.64901	0.000417043759404009	0.00595970576019941	0.00470896967873249	3572	tags=33%, list=19%, signal=27%	NDUFB10/POR/NDUFB2/NDUFB4/UQCRH/BID/SDHA/NDUFA1/COQ9/COX7C/CYC1/COX4I1/STEAP4/CHCHD2/ASPH/SRD5A1/NQO2/NDUFV2/GPD2/COX8C/COX5A/NDUFS8/WDR93/DGUOK/NDUFS3/NDUFA2/COX7A2/SLC25A13/SLC25A18/UQCRB/CIAPIN1/UQCRC2/MYBBP1A/IMMP2L/SDHB/SDHD/ETFA/COX8A/NDUFA4/FDX1/SNCA/DLD/PPARGC1A/CYCS/GPD1/ADH5/AKR1B1/AIFM2
GOBP_REGULATION_OF_ANIMAL_ORGAN_MORPHOGENESIS	GOBP_REGULATION_OF_ANIMAL_ORGAN_MORPHOGENESIS	124	0.44733222466911	1.67684915322114	0.000426131982521722	0.00607260503092534	0.00479817529793434	3139	tags=31%, list=17%, signal=26%	CD34/TACSTD2/SFRP1/SULF1/GRHL3/APCDD1/MAGED1/FGF7/AR/WNT10A/WT1/PRKCB/WNT2/SFRP2/GPC3/BMP7/TNF/FZD6/EDN1/PRICKLE1/WNT3A/SPRY1/VANGL2/PAX9/SNAI2/TIAM1/DAAM1/FRS2/WNT4/FGF10/CTHRC1/MLLT3/NOG/SOX9/SMO/PRICKLE2/LGR4/CAV3/ANKRD6
GOBP_ORGAN_GROWTH	GOBP_ORGAN_GROWTH	166	0.424600057861887	1.63618753774252	0.000441013119734424	0.0062714659821057	0.00495530221444186	2905	tags=30%, list=16%, signal=26%	MEF2C/RGS4/PRLR/ESR1/HEY2/NLGN4X/SORBS2/FGF7/TBX2/AR/PTEN/RARB/DDR2/WT1/SASH3/IGF1/DLL1/WNT2/IL7/S1PR1/VGLL4/TMEM38B/EDN1/PROX1/LEPR/IGF2/PDLIM5/ECM1/MIR222/TGFBR1/RBPJ/FGFR3/FES/MIR208A/MIR199B/NDRG4/FGF10/PI16/MATN1/WWC3/NOG/ERBB4/MEIS1/TBX5/MIR195/SOX9/SMO/TGFBR2/PSAPL1/MSX2
GOBP_CELLULAR_RESPONSE_TO_EXOGENOUS_DSRNA	GOBP_CELLULAR_RESPONSE_TO_EXOGENOUS_DSRNA	13	0.784901328107112	1.92147984095258	0.000442971688845022	0.0062861118695848	0.0049668744367683	461	tags=31%, list=3%, signal=30%	IFIT1/IFIH1/COLEC12/TLR3
GOBP_FOLIC_ACID_CONTAINING_COMPOUND_METABOLIC_PROCESS	GOBP_FOLIC_ACID_CONTAINING_COMPOUND_METABOLIC_PROCESS	25	-0.600888	-1.96913	0.000445389598794318	0.00630720124317727	0.0049835378803654	4091	tags=68%, list=22%, signal=53%	MTR/FTCD/MTRR/DHFR/GART/MTHFD2L/SLC25A32/MTHFD2/SHMT2/TYMS/SLC46A1/GGH/ALDH1L2/SHMT1/FOLH1/PM20D2/SLC19A1
GOBP_VASCULAR_ENDOTHELIAL_GROWTH_FACTOR_SIGNALING_PATHWAY	GOBP_VASCULAR_ENDOTHELIAL_GROWTH_FACTOR_SIGNALING_PATHWAY	43	0.57601612779696	1.82528951399421	0.000449238180491974	0.00634842013309013	0.00501610635112564	2360	tags=35%, list=13%, signal=30%	PDGFRB/PDGFRA/DCN/PRKD1/SMOC2/KDR/GAB1/PGF/DLL1/NRP1/ADAMTS3/IL12B/DAB2IP/FLT3/XDH
GOBP_HEAD_MORPHOGENESIS	GOBP_HEAD_MORPHOGENESIS	35	0.615110365122077	1.90176507154341	0.000452353563158354	0.00637541242920063	0.00503743389799759	1856	tags=37%, list=10%, signal=33%	PDGFRA/DLX5/LEF1/ARID5B/TGFB3/MMP2/CRISPLD2/CLDN5/COL1A1/PRICKLE1/STRA6/PAX9/BRAF
GOBP_REGULATION_OF_LIPASE_ACTIVITY	GOBP_REGULATION_OF_LIPASE_ACTIVITY	78	0.499343826586824	1.75955290354232	0.00045386522794241	0.00637541242920063	0.00503743389799759	3031	tags=32%, list=16%, signal=27%	PDGFRB/PDGFRA/EDNRA/ESR1/HTR2B/APOC1/CCL5/CD86/KIT/LPAR1/RASGRP1/ITK/ANXA1/GNA15/ANXA8/LRP1/PLCB2/FGFR1/FGFR3/C5AR1/ANG/AGTR1/ANGPTL4/GNAQ/SELE
GOBP_INTEGRIN_MEDIATED_SIGNALING_PATHWAY	GOBP_INTEGRIN_MEDIATED_SIGNALING_PATHWAY	105	0.470560200126604	1.7335816049811	0.000453973820486734	0.00637541242920063	0.00503743389799759	4391	tags=43%, list=24%, signal=33%	CEACAM1/ITGA8/PLEK/LAMA2/DST/COL3A1/PRKD1/ITGB7/PTN/SYK/FERMT3/ITGAL/THY1/VAV3/ITGB6/NRP1/PTPRA/SLC2A10/FERMT1/ITGB2/EMP2/ITGA9/ITGA2/COL16A1/ISG15/ITGA11/TSPAN32/HCK/LAT/MIR92B/PTK2B/ADAM15/ITGAX/ITGAD/LIMS2/ADAMTS13/ADAMTS1/PRAM1/TXK/ITGA5/FLNA/CDC42/ITGA3/FBLN1/FGR
GOBP_REGULATION_OF_GAMMA_DELTA_T_CELL_ACTIVATION	GOBP_REGULATION_OF_GAMMA_DELTA_T_CELL_ACTIVATION	11	0.797195387278647	1.88936692345102	0.000459042136822913	0.00643324270011242	0.00508312759550446	2309	tags=64%, list=13%, signal=56%	LEF1/NCKAP1L/SYK/PTPRC/NOD2/SOX13/TCF7
GOBP_NEGATIVE_REGULATION_OF_LYMPHOCYTE_MEDIATED_IMMUNITY	GOBP_NEGATIVE_REGULATION_OF_LYMPHOCYTE_MEDIATED_IMMUNITY	57	0.541895386465545	1.81583432188245	0.000468687027989227	0.00655483986045264	0.00517920571816716	3493	tags=42%, list=19%, signal=34%	CEACAM1/CD96/NCKAP1L/FOXJ1/PTPN6/LGALS9/C4BPA/PTPRC/BCL6/NOD2/HAVCR2/SLAMF1/CD80/SUSD4/HLA-E/IL7R/CR1/HLA-B/HLA-F/CR1L/AHR/PPP3CB/HLA-G/ARG1
GOBP_REGULATION_OF_EPITHELIAL_TO_MESENCHYMAL_TRANSITION	GOBP_REGULATION_OF_EPITHELIAL_TO_MESENCHYMAL_TRANSITION	102	0.47807781443622	1.75460935560562	0.000471407802909369	0.00656576011912247	0.00518783419229479	4059	tags=44%, list=22%, signal=35%	ZNF750/SFRP1/LEF1/WWTR1/PTEN/TGFB3/OVOL2/ADAM8/JAG1/SFRP2/BMP7/AXIN2/COL1A1/LRG1/MDK/SPRY1/PDPN/GCNT2/IL17RD/GLIPR2/TIAM1/MIR222/TGFBR1/DAB2IP/MARK1/EMP2/SNAI1/EPHA4/ELL3/FOXA2/IL1B/NOG/TBX5/TGFBR2/SERPINB3/FOXA1/ALX1/VASN/CLASP2/NOTCH1/TGFB1I1/MIR573/ENG/MIR221/EPHA3
GOBP_MUSCLE_CELL_DIFFERENTIATION	GOBP_MUSCLE_CELL_DIFFERENTIATION	375	0.354644046646541	1.45829409760829	0.000470477027961723	0.00656576011912247	0.00518783419229479	3110	tags=24%, list=17%, signal=21%	PDGFRB/CXCL10/PDGFRA/EDNRA/CEACAM5/MEF2C/ITGA8/CXCL9/RGS4/LAMA2/TNNT1/MYH11/HEY2/SDC1/SORBS2/PRKD1/CD53/KRT19/TBX2/MYOCD/JAM2/RORA/ASB2/CDON/RARB/KIT/WT1/IGF1/PIAS1/NPNT/DLL1/NOX4/EFEMP2/HOPX/RYR1/FHOD3/MMP14/TMOD3/PDCD4/CAPN3/MYOG/MYL9/KCNJ8/ADAMTS5/SLC9A1/WNT5B/CFLAR/APLNR/DOCK2/CXADR/OBSL1/SHOX2/GPX1/TNNT2/EDN1/CACNB4/PRICKLE1/WNT3A/PROX1/IL4R/SGCD/IGF2/PDLIM5/CASQ1/MIR222/SCGB3A1/RBPJ/MIR208A…
GOCC_PLASMA_MEMBRANE_SIGNALING_RECEPTOR_COMPLEX	GOCC_PLASMA_MEMBRANE_SIGNALING_RECEPTOR_COMPLEX	175	0.407912169410101	1.58705334449946	0.000484336865836494	0.00673198407566166	0.00531917349036037	3276	tags=30%, list=18%, signal=25%	CD3D/ITGA8/CALCRL/CD8A/CD3G/ITGB7/PTPN6/CNTFR/ACVRL1/SKAP1/ERBB3/CD4/TRAT1/IL2RB/CD79A/SYK/CD247/TLR1/JAK2/ITGAL/GABBR1/CD40/RAMP3/IL18RAP/GRIN2C/HTR3A/PLP1/BMPR1B/ITGB6/CNIH2/CD3E/IL2RA/ITGB2/TGFBR1/TLR6/ITGA9/ITGA2/IL12RB1/ITGA11/IL6ST/DLG3/RNF31/TSPAN32/HTR3B/TGFBR2/EPS8/INSR/PTK2B/ITGAX/ITGAD/IL6R/ZAP70
GOBP_APICAL_JUNCTION_ASSEMBLY	GOBP_APICAL_JUNCTION_ASSEMBLY	73	0.511628793449803	1.78276550638745	0.0004918119779791	0.00680792490580886	0.00537917696719795	1876	tags=26%, list=10%, signal=23%	CDH5/GRHL2/PECAM1/MPP7/CLDN1/F11R/CLDN7/CLDN4/MARVELD3/POF1B/CLDN23/CLDN3/ESAM/TNF/CLDN5/PRKCH/RAB13/SNAI2/MARVELD2
GOBP_STEM_CELL_PROLIFERATION	GOBP_STEM_CELL_PROLIFERATION	110	0.463122390792979	1.71356615859361	0.00049086095922066	0.00680792490580886	0.00537917696719795	2823	tags=33%, list=15%, signal=28%	TP63/CD34/IRF6/BRCA2/KDR/GJA1/RARB/SFN/OVOL2/PRRX1/PTPRC/CEBPA/MIR320C1/PBX1/EPCAM/WNT7B/OVOL1/SFRP2/NES/AXIN2/EIF2AK2/SHOX2/N4BP2L2/NFIB/FERMT1/SNAI2/HMX2/MIR222/OSR2/TGFBR1/RBPJ/FGF10/ELL3/GLI3/SOX9/TGFBR2
GOBP_REGULATION_OF_BONE_MINERALIZATION	GOBP_REGULATION_OF_BONE_MINERALIZATION	72	0.512555071618397	1.78136850335424	0.00049493261235714	0.00683714051641935	0.00540226123176505	3091	tags=33%, list=17%, signal=28%	MGP/MEF2C/SRGN/ENPP1/PTN/DDR2/CCR1/ALOX5/SLC20A2/BMPR1B/BMP7/S1PR1/OSR1/ECM1/OSR2/MIR208A/WNT4/MATN1/ISG15/ADRB2/GPM6B/SOX9/KL/PTK2B
GOMF_MRNA_5_UTR_BINDING	GOMF_MRNA_5_UTR_BINDING	25	-0.598451	-1.96114	0.000515101115338841	0.00709797790635039	0.0056083578764128	5022	tags=72%, list=27%, signal=52%	RSL1D1/GNL3/RPL26/RPS7/MYH10/RPL5/DHX36/RARA/RPS13/SHMT2/RPL41/NCL/CCT5/SHMT1/DDX3X/LARP1/LARP6/IGF2BP3
GOBP_POSITIVE_REGULATION_OF_INTERLEUKIN_2_PRODUCTION	GOBP_POSITIVE_REGULATION_OF_INTERLEUKIN_2_PRODUCTION	33	0.61430347445923	1.87834239074431	0.000517053094370186	0.00709797790635039	0.0056083578764128	2722	tags=45%, list=15%, signal=39%	VTCN1/CD4/CD86/PTPRC/SASH3/CD28/PLCG2/CD80/ANXA1/PDE4B/CD3E/SPTBN1/IL1B/CCR2/MALT1
GOBP_NEGATIVE_REGULATION_OF_ANTIGEN_RECEPTOR_MEDIATED_SIGNALING_PATHWAY	GOBP_NEGATIVE_REGULATION_OF_ANTIGEN_RECEPTOR_MEDIATED_SIGNALING_PATHWAY	33	0.613973540149046	1.87733355777047	0.000517053094370186	0.00709797790635039	0.0056083578764128	3920	tags=52%, list=21%, signal=41%	CEACAM1/GBP1/PTPN6/LAPTM5/LPXN/PVRIG/CD300A/FCRL3/THY1/PTPN22/SH2D1A/ELF1/PRNP/CD22/LGALS3/DUSP22/FCGR2B
GOBP_RNA_LOCALIZATION	GOBP_RNA_LOCALIZATION	176	-0.307829	-1.51891	0.000518008728872373	0.00709797790635039	0.0056083578764128	3989	tags=32%, list=22%, signal=25%	XPO5/DHX36/NCBP2/RUVBL2/NPM1/AHCTF1/G3BP2/NUTF2/AAAS/SSB/IWS1/NUP210/HNRNPA1/NUP62/KPNB1/NUP188/DKC1/BICD1/C12orf50/NUP160/UPF3A/PEG10/RANBP2/CPSF6/TOMM20/EIF4A3/RBM15B/THOC7/TPR/NXF1/LRPPRC/NUP85/CCT8/POM121/NUP35/TCP1/HNRNPA2B1/DDX25/CCT5/XPOT/SUPT6H/CKAP5/PCID2/RAN/MAGOHB/RUVBL1/NSUN2/SEH1L/DHX9/NUP107/CCT2/NUP93/CCT6A/ARC/IGF2BP3/ATR
GOBP_AEROBIC_RESPIRATION	GOBP_AEROBIC_RESPIRATION	147	-0.339905	-1.64058	0.00051943158314088	0.00710309572985984	0.0056124016458029	6032	tags=50%, list=33%, signal=34%	MDH1B/NDUFA9/NDUFV1/NDUFA5/COX6A1/NDUFC1/NDUFS1/MSH2/NDUFB9/UQCRC1/ADSL/NDUFS6/COX7A2L/BNIP3/NDUFB3/COX7B/NDUFAB1/NDUFS5/NDUFS2/SLC25A33/UQCRHL/OGDH/IREB2/UQCRQ/PDHA2/NDUFB6/NDUFB10/IDH1/NDUFB2/NDUFB4/UQCRH/TMEM135/IDH3A/MDH1/BID/MDH2/SDHA/NDUFA1/COQ9/COX7C/ME3/CYC1/COX4I1/CS/CHCHD2/NDUFV2/OGDHL/COX8C/COX5A/SHMT2/NNT/NDUFS8/DGUOK/NDUFS3/NDUFA2/COX7A2/ACO1/UQCRB/DNAJC30/MLXIPL/UCN/UQCRC2/SDHB/IDE/…
GOMF_CYTOKINE_ACTIVITY	GOMF_CYTOKINE_ACTIVITY	216	0.395377636252785	1.56547751032996	0.000529511027972858	0.00722633094425055	0.00570977405163432	3949	tags=35%, list=21%, signal=28%	CXCL10/SPP1/TNFSF10/IL33/CCL2/CXCL11/CX3CL1/CCL18/CXCL9/LTB/CCL5/CCL20/WNT10A/IL17C/CCL8/TGFB3/CCL14/IL1RN/IL32/FAM3D/CXCL14/CCL13/WNT2/IL7/WNT7B/CXCL12/CMTM8/TNFSF12/BMP7/CCL23/WNT5B/CXCL13/IL16/TNF/EBI3/CCL3L3/EDN1/TNFSF8/WNT3A/CCL19/CCL22/TNFSF13B/IL12B/IL19/PF4V1/SCGB3A1/FLT3LG/BMP3/IL34/WNT4/WNT8A/CXCL16/IL1B/CCL21/BMP8B/IL4/IL21/CCL16/IL9/SLURP1/WNT8B/NDP/TNFSF18/C1QTNF4/VSTM1/THNSL2/IFNK/G…
GOBP_ESTABLISHMENT_OF_LYMPHOCYTE_POLARITY	GOBP_ESTABLISHMENT_OF_LYMPHOCYTE_POLARITY	15	0.750978044766372	1.89085372065686	0.000531330844851475	0.00723657643621657	0.00571786936924779	2638	tags=47%, list=14%, signal=40%	CCR7/DOCK8/TRAF3IP2/DOCK2/CCL19/GSN/CCL21
GOMF_GROWTH_FACTOR_RECEPTOR_BINDING	GOMF_GROWTH_FACTOR_RECEPTOR_BINDING	130	0.439753515356002	1.65894147363045	0.000551586097017015	0.00749736202953449	0.00592392508759978	4461	tags=45%, list=24%, signal=35%	AGR2/PDGFRB/PDGFRA/CDH5/BTC/FGF7/PDGFC/CBLC/IL1RN/JAK2/PYCARD/PGF/SLA/MS4A1/FAM83B/VAV3/PDGFD/TLR5/IL7/ESM1/CD300LF/LINGO1/MYD88/IL12B/PLSCR1/TLR9/ECM1/DAB2IP/FRS2/KLB/FGF10/IL12RB1/IL6ST/IL1B/ERBB4/TOLLIP/FGF5/IL4/IL21/IL9/SOCS5/KL/IL6R/TGFA/SOS1/CADM4/LYN/NRTN/ARTN/IL1R1/IL10/ITGA5/NPTN/FLRT2/PIBF1/GATA3/EREG/ERN1/GRAP
GOCC_RNAI_EFFECTOR_COMPLEX	GOCC_RNAI_EFFECTOR_COMPLEX	266	-0.279009	-1.42871	0.000557567311897741	0.00756347321490142	0.00597616182207029	3989	tags=29%, list=22%, signal=23%	XPO5/PRKRA/MIR96/MIR132/MIR30E/SND1/MIR144/MIR194-2/MIR1253/MIR106B/MIR409/MIR187/MIR302A/MIR1227/EIF4E/MIR99A/MIR185/MIR586/MIR609/MIR626/MIR942/MIR223/MIR487B/MIR944/MIR455/MIR543/MIR31/MIR589/MIR618/MIR655/MIR331/MIR137/MIR122/MIR551B/MIR324/MIR7-3/MIR181A1/MIR940/MIR375/MIR152/MIR146A/MIR369/MIR328/MIR216B/MIR194-1/MIR489/MIR124-2/MIR133B/MIR656/MIR498/MIR184/MIR181B2/MIR1237/MIR135A2/MIR503/…
GOCC_CHROMOSOME_CENTROMERIC_REGION	GOCC_CHROMOSOME_CENTROMERIC_REGION	202	-0.304292	-1.50718	0.000559011356931775	0.00756789575014237	0.00597965622014811	5016	tags=36%, list=27%, signal=26%	ACTL6A/SMC1B/MEAF6/MIS12/SUMO3/XPO1/PINX1/CHMP1B/ESCO2/CHMP2A/CENPI/PDS5A/PHF10/BAZ1B/CHMP6/AURKA/CENPN/AHCTF1/CHRAC1/ERCC6L/PSEN2/BUB1B/SMC1A/NUF2/SS18L1/DCTN6/NCAPG/PLK1/RANGAP1/CENPO/NEK2/HELLS/SYCP2L/ZNF276/FBXW11/BUB1/GTF2B/C9orf78/NUP160/KDM4D/CLASP1/DYNC1LI1/TPR/KIF18A/KNTC1/ZWINT/CENPF/UVRAG/NUP85/TOP2A/CENPM/BIRC5/CENPE/PSEN1/ACTL6B/INCENP/SKA1/NDC80/SMC6/SPC25/CKAP5/ITGB3BP/CDC20/NUDCD2…
GOBP_GLUTAMINE_METABOLIC_PROCESS	GOBP_GLUTAMINE_METABOLIC_PROCESS	25	-0.597134	-1.95683	0.000569321312350788	0.00769208775110277	0.0060777846161453	1051	tags=28%, list=6%, signal=26%	PFAS/LGSN/ARHGAP11B/ASNS/CAD/GFPT2/CPS1
GOBP_REGULATION_OF_VIRAL_INDUCED_CYTOPLASMIC_PATTERN_RECOGNITION_RECEPTOR_SIGNALING_PATHWAY	GOBP_REGULATION_OF_VIRAL_INDUCED_CYTOPLASMIC_PATTERN_RECOGNITION_RECEPTOR_SIGNALING_PATHWAY	84	0.494306946507245	1.75746335535603	0.000575858058780207	0.00776490677267574	0.00613532144403907	2117	tags=30%, list=12%, signal=26%	RAB7B/GBP5/GBP2/RSAD2/PRKD1/DDX60/SLC15A3/OASL/SLC15A2/XIAP/F2RL1/LILRA4/BTK/PLCG2/FCRL3/DHX58/MYD88/EIF2AK2/PTPN22/NAGK/TRIM15/TLR9/TLR6/BIRC3/RNF125
GOBP_AXONAL_TRANSPORT_OF_MITOCHONDRION	GOBP_AXONAL_TRANSPORT_OF_MITOCHONDRION	16	-0.681819	-1.99874	0.000579784991473162	0.0078023153226279	0.00616487923338942	1238	tags=25%, list=7%, signal=23%	FEZ1/NEFL/MAPT/UCHL1
GOBP_REGULATION_OF_METAL_ION_TRANSPORT	GOBP_REGULATION_OF_METAL_ION_TRANSPORT	364	0.364705393345386	1.49837723134076	0.000583247419097412	0.00783333686482219	0.00618939042697149	4023	tags=31%, list=22%, signal=25%	PDGFRB/CXCL10/CCL2/CXCL11/CX3CL1/CXCL9/PRSS8/RGS4/FXYD3/CCL5/CLIC2/PRKD1/GRP/PTPN6/MYLK/CD4/FXYD5/HOMER2/KCNMB1/CAMK2D/ATP1B2/GSTM2/HAMP/FXYD1/KCNS1/CCR1/CHP2/MS4A1/ATP2B4/MIR448/CACNA1D/LILRA2/FCRL3/THY1/RAMP3/CXCL12/CORO1A/TRPV2/CAPN3/PDE4B/TRDN/PLP1/WNK4/ANK3/SLC9A1/APLNR/IL16/JSRP1/AKAP9/TMEM38B/KCNIP3/PIK3CG/CXCR4/UTRN/CACNB4/EPB41/OSR1/P2RX4/CASQ1/TLR9/GCK/MIR208A/CD33/NPPA/VAMP2/LILRB2/CAC…
GOBP_SMOOTH_MUSCLE_CONTRACTION	GOBP_SMOOTH_MUSCLE_CONTRACTION	101	0.46990529886196	1.72536058714402	0.000594834750878545	0.0079731414429641	0.00629985486026865	2912	tags=29%, list=16%, signal=24%	EDNRA/ACTA2/CD38/HTR2B/MYH11/SULF1/SCNN1B/TBX2/MYOCD/MYLK/KIT/NPNT/PTAFR/ATP2B4/CNN1/APBB2/EDN2/KCNMA1/TNNI3/SULF2/EDN1/ADRA2B/PROK2/ITGA2/ZDHHC21/ADRB2/ADRA2C/TIFAB/MKKS
GOCC_LUMENAL_SIDE_OF_ENDOPLASMIC_RETICULUM_MEMBRANE	GOCC_LUMENAL_SIDE_OF_ENDOPLASMIC_RETICULUM_MEMBRANE	26	0.651506349324819	1.89609303912374	0.000604962232495074	0.00807493324789265	0.00638028408651554	3570	tags=58%, list=19%, signal=47%	HLA-DPA1/CD74/HLA-DRA/HLA-DQA1/HLA-DPB1/HLA-DRB1/HLA-DRB5/HLA-E/HLA-DQA2/HLA-B/HLA-F/HLA-H/HLA-G/HLA-DQB2/SPPL3
GOBP_PROSTATE_GLAND_MORPHOGENESIS	GOBP_PROSTATE_GLAND_MORPHOGENESIS	28	0.637685024403777	1.87025953393706	0.000604105345480209	0.00807493324789265	0.00638028408651554	2947	tags=61%, list=16%, signal=51%	TP63/SFRP1/ESR1/SULF1/AR/MMP2/FEM1B/BMP7/TNC/CRIP1/CYP7B1/FRS2/FGF10/HOXD13/NOG/SOX9/FOXA1
GOBP_T_CELL_APOPTOTIC_PROCESS	GOBP_T_CELL_APOPTOTIC_PROCESS	57	0.536503700130662	1.79776734928177	0.000606007695365558	0.00807493324789265	0.00638028408651554	2588	tags=32%, list=14%, signal=27%	IDO1/DOCK8/CD27/PIP/CCL5/LGALS9/RIPK3/GIMAP8/FAS/PTCRA/ADAM8/BCL11B/CD274/IL7R/IL2RA/TSC22D3/LMBR1L/GLI3
GOBP_GLOMERULAR_MESANGIUM_DEVELOPMENT	GOBP_GLOMERULAR_MESANGIUM_DEVELOPMENT	18	0.720721738123581	1.91657362150504	0.000607963530100373	0.00808507885117765	0.00638830047862681	1380	tags=44%, list=7%, signal=41%	PDGFRB/CD34/ACTA2/WT1/PDGFD/GPR4/BMP7/CFLAR
GOCC_CELL_LEADING_EDGE	GOCC_CELL_LEADING_EDGE	390	0.355989783220696	1.46678850641909	0.000615978927714489	0.00817561051313603	0.00645983267640313	3188	tags=25%, list=17%, signal=21%	ITGA8/CDH1/ACTA2/LCP1/LDB2/PLEK/DOCK8/ARHGAP18/ACTG2/BSPRY/MYO1D/RAC2/DST/AMOT/SORBS2/IFIT5/DPYSL3/ARHGEF6/MYLK/ABI3/DUOX1/SNX9/LIMA1/MTM1/S100A11/PSD4/EPS8L1/FGD2/PLCG2/GABBR1/PLEK2/FGD3/THY1/PSTPIP1/FAP/APBB2/WASF3/CORO1A/GABRE/SLC9A1/FAM107A/DPP4/SH2D3C/PSD3/SAMSN1/STMN2/ABLIM1/UNC5C/SLC1A2/EVL/FGD5/RAB13/CXCR4/FERMT1/PDPN/GSN/CNTNAP2/ARHGEF4/SPATA13/TIAM1/AIF1/RUFY3/PALLD/ANTXR1/SGCE/PACSIN1/…
GOBP_REGULATION_OF_RHO_PROTEIN_SIGNAL_TRANSDUCTION	GOBP_REGULATION_OF_RHO_PROTEIN_SIGNAL_TRANSDUCTION	75	0.490285557104468	1.71510581898942	0.000618528821044123	0.0081933886294475	0.0064738797810798	4496	tags=44%, list=24%, signal=33%	ARHGDIB/COL3A1/P2RY10/F11R/EPS8L1/F2RL1/BCL6/GPR65/LPAR1/OPHN1/GPR4/ARHGEF3/NRP1/APOE/ABCA1/GPR174/CCDC125/GPR18/NET1/GPR20/ARHGAP20/EPS8/P2RY8/KANK1/TAGAP/KCTD10/CDC42SE1/ARHGEF18/LPAR4/MCF2L/ITGA3/DLC1/AKAP13
GOBP_REGULATION_OF_TYPE_2_IMMUNE_RESPONSE	GOBP_REGULATION_OF_TYPE_2_IMMUNE_RESPONSE	33	0.609520292241693	1.86371695837188	0.000631247566768628	0.00834553667862665	0.00659409721782771	3001	tags=45%, list=16%, signal=38%	CD74/IL33/IDO1/ASCL2/RSAD2/CD86/BCL6/NOD2/ANXA1/IL4R/STAT6/ECM1/CCR2/IL4/SOCS5
GOMF_CELL_ADHESION_MEDIATOR_ACTIVITY	GOMF_CELL_ADHESION_MEDIATOR_ACTIVITY	63	0.519194341041494	1.76106767626168	0.000637832711427815	0.00841615911043836	0.00664989844416688	4283	tags=52%, list=23%, signal=40%	VCAM1/JAM3/DSC2/GLDN/IGSF9/S100A11/DSP/STXBP6/IZUMO1/EPCAM/ANXA1/TMOD3/TRIM29/ESAM/CXADR/PDLIM1/JUP/ROBO4/PDLIM5/PALLD/DSCAM/ITGA2/ITGA11/EMB/NFASC/CNTN1/CDC42EP1/CNN3/CD200/ANXA2/SIRPA/CLSTN3/CNTN2
GOBP_EMBRYONIC_PLACENTA_DEVELOPMENT	GOBP_EMBRYONIC_PLACENTA_DEVELOPMENT	88	0.481199300281432	1.72351345435619	0.000640292800922697	0.00843218281993334	0.00666255933132956	2628	tags=28%, list=14%, signal=24%	LEF1/GRHL2/ASCL2/HEY2/PRDM1/KRT19/OVOL2/CEBPA/GJB5/ST14/WNT2/WNT7B/SPINT2/SOX15/NR2F2/EOMES/BMP7/SPINT1/IGF2/ZNF568/RBPJ/BPTF/EPAS1/SNAI1/NSDHL
GOBP_MYELOID_DENDRITIC_CELL_ACTIVATION	GOBP_MYELOID_DENDRITIC_CELL_ACTIVATION	28	0.635906518245231	1.86504337239665	0.00064287110553349	0.00844969808418678	0.00667639874750263	3862	tags=61%, list=21%, signal=48%	CD2/UBD/PYCARD/HAVCR2/SLAMF1/ITGB6/BATF/DOCK2/SPI1/RBPJ/CAMK4/TSPAN32/TGFBR2/IL4/BATF2/NOTCH2/IL10
GOBP_NEGATIVE_REGULATION_OF_EPITHELIAL_CELL_DIFFERENTIATION	GOBP_NEGATIVE_REGULATION_OF_EPITHELIAL_CELL_DIFFERENTIATION	51	0.551072733105155	1.81304093680924	0.000648800734243373	0.00851110885677014	0.00672492152323659	2905	tags=33%, list=16%, signal=28%	TP63/FRZB/GRHL2/HES5/ACVRL1/MMP9/DLL1/JAG1/STAT1/OSR1/SPRY1/FGF10/XDH/ZEB1/SOX9/SMO/MSX2
GOBP_NEGATIVE_REGULATION_OF_CHROMOSOME_ORGANIZATION	GOBP_NEGATIVE_REGULATION_OF_CHROMOSOME_ORGANIZATION	79	-0.395894	-1.68956	0.0006739525188597	0.00882395473919016	0.00697211187687292	5790	tags=51%, list=31%, signal=35%	PARP1/MNAT1/TTK/ZW10/ESPL1/MAD2L1/DUSP1/SMG6/TERF1/ATM/PINX1/HNRNPC/ACD/BAZ1B/NBN/BUB1B/NUF2/PLK1/HNRNPA1/ERCC1/BUB1/MAD2L2/DYNC1LI1/TPR/KNTC1/ZWINT/CENPF/NAT10/TOP2A/BIRC5/PRAP1/INCENP/NDC80/SPC25/PCID2/CDC20/USP44/TRIP13/PIF1/POT1
GOBP_REGULATION_OF_BODY_FLUID_LEVELS	GOBP_REGULATION_OF_BODY_FLUID_LEVELS	353	0.358004018777323	1.46784416908278	0.00067680321095943	0.00884417168915904	0.00698808598838623	3042	tags=25%, list=17%, signal=21%	AGR2/VWF/CEACAM1/PDGFRA/SERPING1/ENTPD1/OAS2/PLEK/PRLR/HBB/CEL/FCER1G/COL3A1/ALOX12/FLI1/SCNN1B/PTPN6/BTC/THBD/F11R/SYK/SCNN1G/P2RY1/SERPINA1/DGKA/CDO1/F2RL1/TRAF3IP2/JAK2/FERMT3/PLAU/PLCG2/CD40/VAV3/WAS/F10/FAP/ANXA8/MYL9/WNK4/APOE/APLNR/CTSG/EMILIN2/ENPP4/PIK3CG/DGKE/FZD6/EDN1/PRICKLE1/WNT3A/SERPINB2/PDPN/UMPS/HSD11B2/SLC4A1/PLSCR1/DDR1/CREB1/ATP6V1B1/AQP3/ADRA2B/EMP2/ITGA2/FGF10/XDH/PROCR/PROS…
GOBP_CELLULAR_RESPONSE_TO_ACID_CHEMICAL	GOBP_CELLULAR_RESPONSE_TO_ACID_CHEMICAL	76	0.493063255082823	1.72459409139981	0.000680625099130596	0.00887697744896918	0.00701400695402608	2793	tags=34%, list=15%, signal=29%	PDGFRA/BCL11A/COL3A1/COL6A1/COL4A1/MMP2/COL1A2/PDGFC/CYBB/COL5A2/PDGFD/NTRK2/TNF/STAMBPL1/COL1A1/SOCS1/UBR2/SIPA1/CPEB3/MIR545/SESN1/COL16A1/ASS1/SESN3/RRAGD/ZEB1
GOBP_POSITIVE_REGULATION_OF_SMOOTH_MUSCLE_CELL_PROLIFERATION	GOBP_POSITIVE_REGULATION_OF_SMOOTH_MUSCLE_CELL_PROLIFERATION	90	0.480785419983859	1.73688763315359	0.000687605072620289	0.00895076680108988	0.00707231047365119	4462	tags=50%, list=24%, signal=38%	PDGFRB/CX3CL1/CALCRL/CCL5/HES5/NOTCH3/GJA1/MMP9/MMP2/DDR2/JAK2/IGF1/PTAFR/MIR448/PDGFD/STAT1/S1PR1/MYB/HPGD/MYD88/TNF/EDN1/MAP3K5/MIR222/AIF1/MIR208A/FRS2/ITGA2/SERPINF2/GNAI2/TLR4/IL6R/IGFBP5/SMPD3/ADAMTS1/MIR301A/JUN/IL10/MIR221/MFN2/EREG/ERN1/FOXP1/PIK3CA/BMP4
GOBP_POSITIVE_REGULATION_OF_SKELETAL_MUSCLE_TISSUE_DEVELOPMENT	GOBP_POSITIVE_REGULATION_OF_SKELETAL_MUSCLE_TISSUE_DEVELOPMENT	19	0.699235346450869	1.87570448551156	0.000689767477973623	0.00896168149405653	0.00708093455012421	1888	tags=42%, list=10%, signal=38%	MEF2C/CDON/MTM1/DLL1/MYOG/SHOX2/WNT3A/IGF2
GOBP_NEGATIVE_REGULATION_OF_CHROMOSOME_SEGREGATION	GOBP_NEGATIVE_REGULATION_OF_CHROMOSOME_SEGREGATION	46	-0.500428	-1.91459	0.000693954533422601	0.00899114090910362	0.00710421145301032	3668	tags=41%, list=20%, signal=33%	BUB1B/NUF2/PLK1/BUB1/MAD2L2/DYNC1LI1/TPR/KNTC1/ZWINT/CENPF/BIRC5/PRAP1/INCENP/NDC80/SPC25/PCID2/CDC20/USP44/TRIP13
GOBP_REGULATION_OF_CYTOSKELETON_ORGANIZATION	GOBP_REGULATION_OF_CYTOSKELETON_ORGANIZATION	454	0.343232395845232	1.42689386727742	0.00069469148994847	0.00899114090910362	0.00710421145301032	5088	tags=37%, list=28%, signal=28%	PDGFRB/PDGFRA/HCLS1/TACSTD2/CX3CL1/PIK3R1/CCR7/CDH5/PLEK/S100A8/RGS4/SFRP1/S100A9/ARHGAP18/JAM3/NCKAP1L/GRHL3/PRKD1/BAIAP2L2/F11R/TGFB3/SNX9/LIMA1/F2RL1/BST2/CDC42EP5/GPR65/LPAR1/TMSB15A/PYCARD/GMFG/SYNPO/WAS/FHOD3/TMOD3/WASF3/CXCL12/CORO1A/CSF1R/VILL/LRP1/NES/CYLD/SLC9A1/FAM107A/NRP1/ESAM/TRPM2/ELN/S1PR1/STMN2/AKAP9/SDC4/EPHA1/EVL/EDN1/SVIL/WNT3A/PROX1/SPATA4/KAT2B/CLIP3/BRAF/CDC42EP4/GSN/MAPK3/…
GOBP_POSITIVE_REGULATION_OF_EPITHELIAL_CELL_PROLIFERATION	GOBP_POSITIVE_REGULATION_OF_EPITHELIAL_CELL_PROLIFERATION	203	0.399010468489857	1.56623927161664	0.000706407070710019	0.00912532340006894	0.00721023368075052	2922	tags=29%, list=16%, signal=24%	TP63/MMP12/FGFBP1/SFRP1/DLX5/TGM1/CRNN/HTR2B/CDH3/PRKD1/KDR/FGF7/ACVRL1/CLDN1/PTN/AR/BTK/IGF1/PGF/NOD2/WNT2/CXCL12/TNFSF12/NRP1/STXBP4/AKT3/CFLAR/APLNR/TNF/LRG1/WDR48/WNT3A/PROX1/MDK/OSR1/IGF2/FGFR1/SEMA5A/HSPG2/HMX2/ECM1/OSR2/HYAL1/TGFBR1/CYP7B1/ODAM/RBPJ/THBS4/FGF10/C5AR1/ANG/NOG/KDM5B/AGTR1/SOX9/SMO/CCR3/ST8SIA1
GOMF_OXIDOREDUCTASE_ACTIVITY_ACTING_ON_THE_CH_CH_GROUP_OF_DONORS	GOMF_OXIDOREDUCTASE_ACTIVITY_ACTING_ON_THE_CH_CH_GROUP_OF_DONORS	57	-0.450343	-1.8155	0.00072949436849036	0.00937276027977114	0.00740574211871725	2845	tags=35%, list=15%, signal=30%	DHCR7/SRD5A1/ACADM/ACAD8/PTGES2/DHODH/ACOX1/MECR/DECR2/ACAA1/SDHB/ACADSB/SDHD/ACOXL/DUS4L/ACADL/IVD/AKR1C2/AKR1C1/AKR1C3
GOBP_REGULATION_OF_MYELOID_CELL_DIFFERENTIATION	GOBP_REGULATION_OF_MYELOID_CELL_DIFFERENTIATION	180	0.410418148643704	1.60072909030689	0.000729160130514402	0.00937276027977114	0.00740574211871725	2292	tags=24%, list=12%, signal=22%	CEACAM1/HCLS1/RAB7B/CD74/MEF2C/PIK3R1/TYROBP/SFRP1/LEF1/HLA-DRB1/NCKAP1L/GPR68/TLR3/CD4/HOXB8/INPP5D/CSF3R/C1QC/CCR1/DLL1/ITPKB/GPR171/JAG1/ZFP36/STAT1/MYB/IRF7/ZBTB16/TNF/SPI1/MEIS2/RASSF2/IL12B/PLA2G3/CREB1/MIR222/EIF6/ETS1/SCIN/FES/MAFB/CAMK4/SMAP1/IL34
GOBP_ALPHA_AMINO_ACID_METABOLIC_PROCESS	GOBP_ALPHA_AMINO_ACID_METABOLIC_PROCESS	189	-0.303194	-1.50095	0.000729715566175121	0.00937276027977114	0.00740574211871725	4098	tags=33%, list=22%, signal=26%	MRI1/MTR/GCSH/AFMID/PYCR1/ENOPH1/OCA2/FTCD/GCAT/GOT1/MTRR/SCLY/DHFR/SLC38A1/GART/GLUD2/HPD/DPEP1/MTHFD2L/HGD/ACAD8/ICMT/CTH/ACAT1/ACMSD/SARDH/SHMT2/SLC39A8/PSAT1/ATF4/HMGCLL1/SLC45A2/GCLC/GOT1L1/AASDHPPT/SLC25A13/DAO/NOS1/HIBADH/UROC1/ACADSB/ASRGL1/PFAS/SHMT1/KYNU/PLOD3/LGSN/GCLM/MAT1A/SLC25A21/ARHGAP11B/SLC7A11/RIMKLB/PSPH/ASNS/CAD/MCCC2/IVD/ODC1/AGXT/NAT8L/GFPT2/CPS1
GOBP_THYMIC_T_CELL_SELECTION	GOBP_THYMIC_T_CELL_SELECTION	23	0.682991252946975	1.92514853239848	0.00074390209226265	0.00953688117902628	0.00753541971847393	3276	tags=52%, list=18%, signal=43%	CD74/CD3D/CCR7/CD3G/PTPRC/CD28/ITPKB/DOCK2/CD3E/GLI3/STK11/ZAP70
GOCC_INTERMEDIATE_FILAMENT_CYTOSKELETON	GOCC_INTERMEDIATE_FILAMENT_CYTOSKELETON	210	0.389843761368141	1.53843500137955	0.000745410116427009	0.0095381494860008	0.00753642185168766	2593	tags=22%, list=14%, signal=19%	KRT4/KRT5/KRT15/KRT6C/KRT6A/KRT6B/CASP14/S100A8/KRT14/KRT24/KRT3/DST/HLA-DRB1/KRT13/DDX60/KRT19/SMARCA2/PKP1/KRT78/DSP/DES/EVPL/MMP14/NES/NRP1/KRT33A/KRTAP6-2/JUP/KRTAP13-4/KRT75/KRT33B/PPL/IFFO2/EIF6/KRTAP5-8/KRTAP10-2/KRT31/VIM/BCAS3/KRT16/KRTAP1-5/RTN2/KRTAP10-5/KRTAP4-2/KRT80/KRT12
GOBP_POSITIVE_REGULATION_OF_LIPASE_ACTIVITY	GOBP_POSITIVE_REGULATION_OF_LIPASE_ACTIVITY	59	0.527334718371518	1.77531110695153	0.000758036324506658	0.00966317868283534	0.00763521174510522	3429	tags=36%, list=19%, signal=29%	PDGFRB/PDGFRA/EDNRA/ESR1/HTR2B/CCL5/CD86/KIT/LPAR1/ITK/GNA15/PLCB2/FGFR1/FGFR3/C5AR1/ANG/AGTR1/GNAQ/SELE/NR1H2/PLIN5
GOBP_REGULATION_OF_MONOATOMIC_CATION_TRANSMEMBRANE_TRANSPORT	GOBP_REGULATION_OF_MONOATOMIC_CATION_TRANSMEMBRANE_TRANSPORT	288	0.370974580254114	1.50824	0.000757486507027171	0.00966317868283534	0.00763521174510522	4023	tags=31%, list=22%, signal=25%	CXCL10/EDNRA/CXCL11/CX3CL1/CXCL9/RGS4/FXYD3/CLIC2/PRKD1/GRP/PTPN6/CTSS/MMP9/FXYD5/KCNMB1/CAMK2D/ATP1B2/GSTM2/HAMP/FXYD1/KCNS1/CHP2/MS4A1/ATP2B4/MIR448/CACNA1D/THY1/RAMP3/CORO1A/GRIN2C/CAPN3/PDE4B/TRDN/PLP1/WNK4/ANK3/SLC9A1/APLNR/JSRP1/AKAP9/TMEM38B/KCNIP3/PIK3CG/EDN1/UTRN/CACNB4/OSR1/P2RX4/CASQ1/TLR9/MIR208A/NPPA/VAMP2/CACNB3/WNK2/PTPN3/FXYD4/TMSB4X/AKAP5/MIR212/PPP3R1/FGF13/SESTD1/FMR1/BDKRB1/TS…
GOBP_NCRNA_PROCESSING	GOBP_NCRNA_PROCESSING	360	-0.256275	-1.34339	0.000765621458768188	0.00974152566616891	0.00769711640680879	5630	tags=38%, list=31%, signal=27%	PES1/ASZ1/NOL11/METTL1/MRTO4/TUT1/GAR1/RSL1D1/AKT1/MECP2/TYW1/DUS1L/ZCCHC8/URB1/RPUSD1/EXOSC2/METTL8/PLD6/TRMT61A/LSM6/SBDS/RPL26/RPP40/PIWIL1/RPUSD4/LIN28B/TSNAX/QTRT1/CTU2/TEX15/THG1L/ZBTB8OS/TYW1B/DTWD1/ELAC1/LARP7/BYSL/PELP1/NOB1/MTO1/RPL27/TFB2M/NOP56/TRIM71/PTCD1/RPS7/C1D/GPAT2/MAK16/PA2G4/WDR43/TSEN2/TRMT2A/PRKDC/UTP3/RRP12/UTP20/GRSF1/DALRD3/RPL5/STAT3/XRN2/NCBP2/PRKRA/ERI1/RIOK1/NSUN3/PI…
GOMF_OXIDOREDUCTASE_ACTIVITY_ACTING_ON_PEROXIDE_AS_ACCEPTOR	GOMF_OXIDOREDUCTASE_ACTIVITY_ACTING_ON_PEROXIDE_AS_ACCEPTOR	53	0.538942289516282	1.78207292214678	0.000770068647117875	0.00977972734022682	0.00772730087095077	2831	tags=40%, list=15%, signal=34%	ALOX5AP/HBB/GPX3/CLIC2/PTGS1/DUOX1/GSTM2/GSTA1/HBA2/GPX1/LPO/HBA1/GPX2/GPX8/SESN1/MGST2/HBG2/GSTP1/MGST1/SESN3/LTC4S
GOBP_POSITIVE_REGULATION_OF_INFLAMMATORY_RESPONSE_TO_ANTIGENIC_STIMULUS	GOBP_POSITIVE_REGULATION_OF_INFLAMMATORY_RESPONSE_TO_ANTIGENIC_STIMULUS	12	0.775721337665465	1.87084773116181	0.000780106198423546	0.00986618269081701	0.0077956122341077	1949	tags=50%, list=11%, signal=45%	CCR7/CD28/BTK/HLA-E/TNF/FCGR1A
GOBP_ACTIN_FILAMENT_BUNDLE_ORGANIZATION	GOBP_ACTIN_FILAMENT_BUNDLE_ORGANIZATION	154	0.412991186960253	1.58844143123908	0.000781248917458697	0.00986618269081701	0.0077956122341077	3841	tags=32%, list=21%, signal=26%	TACSTD2/CX3CL1/PIK3R1/LCP1/PLEK/SFRP1/SHROOM2/BAIAP2L2/DPYSL3/F11R/TGFB3/LIMA1/GPR65/LPAR1/SYNPO/WAS/SORBS1/SLC9A1/FAM107A/NRP1/ELN/FHDC1/S1PR1/ESPN/SDC4/PDLIM1/EPHA1/EVL/BRAF/AIF1/SYNPO2/TGFBR1/WNT4/SERPINF2/FSCN1/PLS3/ARHGAP28/EPS8/MKKS/CGNL1/PTK2B/RHOD/MICAL1/WASF2/MARCKS/ARHGEF18/ROCK2/PAK2/MYO1B/CLASP2
GOBP_CALCIUM_ION_TRANSMEMBRANE_IMPORT_INTO_CYTOSOL	GOBP_CALCIUM_ION_TRANSMEMBRANE_IMPORT_INTO_CYTOSOL	193	0.393441497536953	1.5385598803528	0.00078101830888272	0.00986618269081701	0.0077956122341077	4030	tags=35%, list=22%, signal=27%	CXCL10/CXCL11/CX3CL1/CXCL9/CCR7/HTR2B/CLIC2/PRKD1/PTPN6/CAMK2D/PTPRC/GSTM2/MCOLN3/PLCG2/SLC8A2/MS4A1/ATP2B4/CACNA1D/THY1/RYR1/RAMP3/CORO1A/TRPV2/GRIN2C/CAPN3/TRDN/PLCD1/TRPM2/APLNR/JSRP1/TMEM38B/PLCB1/PLCB2/CCL19/P2RX4/CASQ1/SLC24A4/MIR208A/TPCN1/CACNB3/TRPV6/SLC24A2/CCL21/AKAP5/PPP3R1/PLCB4/BDKRB1/CCR5/PTK2B/CACNA1I/HRC/PPP3CB/ITPR3/PRNP/LYN/PRKACA/PML/CD19/GSTO1/P2RX7/P2RX5/FLNA/PLCH2/SCN7A/TRP…
GOBP_REGULATION_OF_ANTIGEN_PROCESSING_AND_PRESENTATION	GOBP_REGULATION_OF_ANTIGEN_PROCESSING_AND_PRESENTATION	20	0.691571793982182	1.87075593315293	0.000807729786317635	0.0101684247082015	0.00803442410717151	2838	tags=70%, list=15%, signal=59%	CD74/CCR7/SLC11A1/PYCARD/NOD2/HLA-DOA/WAS/FGL2/CD68/HLA-DOB/CCL19/LILRB2/CCL21/TAPBPL
GOBP_POSITIVE_REGULATION_OF_NEUTROPHIL_MIGRATION	GOBP_POSITIVE_REGULATION_OF_NEUTROPHIL_MIGRATION	29	0.620880357525576	1.83204985917868	0.000808186215543271	0.0101684247082015	0.00803442410717151	2638	tags=48%, list=14%, signal=41%	CD74/CCR7/RAC2/XG/NCKAP1L/C3AR1/ADAM8/MOSPD2/EDN1/MDK/CCL19/THBS4/C5AR1/CCL21
GOBP_REGULATION_OF_EPITHELIAL_CELL_MIGRATION	GOBP_REGULATION_OF_EPITHELIAL_CELL_MIGRATION	256	0.37657883044083	1.52180702072666	0.000812418773460437	0.0102027136874837	0.00806151701582362	3134	tags=27%, list=17%, signal=22%	CEACAM1/DCN/MEF2C/TACSTD2/ANGPT2/FGFBP1/RAB25/SPARC/SERPINF1/ENPP2/PRKD1/SMOC2/KDR/SRPX2/FGF7/ACVRL1/MMP9/PTN/SP100/PTEN/MARVELD3/RIN2/PLCG2/ATP2B4/RHOJ/CD40/ANXA1/NR2F2/NRP1/AKT3/APOE/CXCL13/ADAMTS9/TNF/JUP/DUSP10/PIK3CG/EVL/EDN1/PROX1/P2RX4/FGFR1/SEMA5A/GLIPR2/MIR222/ETS1/SASH1/HYAL1/DAB2IP/BCAS3/EMP2/ANXA3/ARF6/PTPRM/ITGA2/FGF10/SEMA4A/LGMN/TMSB4X/MIR212/SOX9/TGFBR2/SH3BP1/MIR505/IL4/SP1/PTK2B…
GOBP_LUNG_EPITHELIUM_DEVELOPMENT	GOBP_LUNG_EPITHELIUM_DEVELOPMENT	43	0.566752120039008	1.79593357168262	0.000814517590366266	0.010210128831832	0.00806737597787719	2947	tags=42%, list=16%, signal=35%	AGR2/GRHL2/FOXJ1/FGF7/ADAMTSL2/WNT2/WNT7B/THRA/TMEM38B/NFIB/STRA6/CREB1/RBPJ/FGF10/SPDEF/SOX9/PPP3R1/FOXA1
GOBP_ESTABLISHMENT_OF_SKIN_BARRIER	GOBP_ESTABLISHMENT_OF_SKIN_BARRIER	29	0.619369656442813	1.82759218923891	0.000821116921327381	0.0102548716613746	0.00810272883523873	3790	tags=52%, list=21%, signal=41%	TP63/ALOX12/GRHL3/CLDN1/GRHL1/CLDN4/SFN/FLG2/UGCG/FLG/KRT16/LSR/ABCA12/ALOXE3/TMEM79
GOBP_REGULATION_OF_T_CELL_MEDIATED_IMMUNITY	GOBP_REGULATION_OF_T_CELL_MEDIATED_IMMUNITY	95	0.471922354727534	1.7144794800065	0.000819769763077878	0.0102548716613746	0.00810272883523873	3920	tags=40%, list=21%, signal=32%	CEACAM1/HLA-DRA/HLA-DRB1/RSAD2/NCKAP1L/RIPK3/CD1B/PTPRC/SASH3/NOD2/TNFRSF1B/ZBTB1/SLAMF1/WAS/CD80/HLA-E/IL7R/MR1/IL12B/HLA-B/ULBP2/CD1C/IL12RB1/HLA-F/IL1B/CCR2/CD1A/MALT1/HLA-H/IL4/AHR/PPP3CB/HLA-G/ARG1/IL1R1/P2RX7/DUSP22/FCGR2B
GOBP_REGULATION_OF_MACROPHAGE_CHEMOTAXIS	GOBP_REGULATION_OF_MACROPHAGE_CHEMOTAXIS	28	0.630725926594184	1.8498492709892	0.00083759174306786	0.0104413600530872	0.0082500797645203	3428	tags=54%, list=19%, signal=44%	CXCL17/CCL5/SLAMF8/C3AR1/SLAMF1/CSF1R/MMP28/RARRES2/MDK/MAPK3/IL34/C5AR1/PTK2B/CMKLR1/TNFSF18
GOBP_POSITIVE_REGULATION_OF_MUSCLE_TISSUE_DEVELOPMENT	GOBP_POSITIVE_REGULATION_OF_MUSCLE_TISSUE_DEVELOPMENT	22	0.673333118418683	1.86773261287127	0.000840292339118684	0.0104557699328941	0.00826146550902096	1940	tags=45%, list=11%, signal=41%	MEF2C/ERBB3/CDON/MTM1/DLL1/MYOG/SHOX2/WNT3A/IGF2/CREB1
GOBP_REGULATION_OF_ACUTE_INFLAMMATORY_RESPONSE	GOBP_REGULATION_OF_ACUTE_INFLAMMATORY_RESPONSE	47	0.549008589037795	1.77911562938584	0.000852984173735526	0.0105942199486528	0.00837085965572227	3356	tags=38%, list=18%, signal=31%	ALOX5AP/DNASE1L3/CCR7/C2CD4B/BTK/ADAM8/HLA-E/TNF/PIK3CG/FCGR1A/GSTP1/IL6ST/F12/IL1B/IL4/CREB3L3/DNASE1/PLA2G2D
GOBP_TRANSFORMING_GROWTH_FACTOR_BETA_PRODUCTION	GOBP_TRANSFORMING_GROWTH_FACTOR_BETA_PRODUCTION	44	0.565966018663313	1.79576941643368	0.000870463357623549	0.0107915136772048	0.00852674825541787	1748	tags=27%, list=9%, signal=25%	CX3CL1/TYROBP/LUM/COL3A1/CDH3/LGALS9/CD24/ADAM8/LRRC32/ITGB6/MYB/FERMT1
GOBP_MYELOID_LEUKOCYTE_DIFFERENTIATION	GOBP_MYELOID_LEUKOCYTE_DIFFERENTIATION	219	0.387612953554861	1.53332227029497	0.000881540051348948	0.0109088566866198	0.00861946502627539	2166	tags=20%, list=12%, signal=18%	CEACAM1/HCLS1/CD74/IL33/PIK3R1/TYROBP/CCR7/SFRP1/LEF1/UBD/HLA-DRB1/GPR68/TLR3/MMP9/CD4/LGALS9/KIT/IFI16/F2RL1/INPP5D/CEBPA/C1QC/CCR1/GPC3/CSF1R/OSCAR/ITGB6/BATF/IRF7/MYD88/TNF/SPI1/GPR183/SOCS1/RASSF2/CCL19/IL12B/PLA2G3/CREB1/SH3PXD2A/RBPJ/FES/MAFB/CAMK4
GOBP_POSITIVE_REGULATION_OF_HUMORAL_IMMUNE_RESPONSE	GOBP_POSITIVE_REGULATION_OF_HUMORAL_IMMUNE_RESPONSE	20	0.688317843047932	1.86195374071332	0.000904378986201689	0.0111561381838357	0.00881485069116471	3092	tags=50%, list=17%, signal=42%	CCR7/KLK5/KLK7/PTPRC/NOD2/TNF/CR1/PGC/IL1B/FCER2
GOMF_CELL_CELL_ADHESION_MEDIATOR_ACTIVITY	GOMF_CELL_CELL_ADHESION_MEDIATOR_ACTIVITY	52	0.542471601378048	1.79612939207915	0.000904819007671118	0.0111561381838357	0.00881485069116471	4283	tags=58%, list=23%, signal=44%	JAM3/DSC2/GLDN/IGSF9/S100A11/DSP/STXBP6/IZUMO1/EPCAM/ANXA1/TMOD3/TRIM29/ESAM/CXADR/PDLIM1/JUP/ROBO4/PDLIM5/PALLD/DSCAM/EMB/NFASC/CNTN1/CDC42EP1/CNN3/CD200/ANXA2/SIRPA/CLSTN3/CNTN2
GOBP_NEGATIVE_REGULATION_OF_HUMORAL_IMMUNE_RESPONSE	GOBP_NEGATIVE_REGULATION_OF_HUMORAL_IMMUNE_RESPONSE	17	0.712815665636722	1.85687284291836	0.000922617903678468	0.0113549101636355	0.00897190730830679	1678	tags=47%, list=9%, signal=43%	A2M/SERPING1/FOXJ1/PTPN6/C4BPA/SPINK5/SUSD4/CR1
GOBP_REGULATION_OF_MYELOID_LEUKOCYTE_MEDIATED_IMMUNITY	GOBP_REGULATION_OF_MYELOID_LEUKOCYTE_MEDIATED_IMMUNITY	56	0.531803244686706	1.77469465146552	0.000925269711578737	0.0113668796328067	0.00898136479994567	3920	tags=50%, list=21%, signal=39%	DNASE1L3/TYROBP/RAC2/LGALS9/SYK/F2RL1/BTK/PTAFR/CD300A/HLA-E/SPI1/IL4R/PLA2G3/FCGR1A/ITGB2/TICAM1/FES/CAMK4/CCR2/STXBP2/IL4/DNASE1/GAB2/CX3CR1/ARG1/LYN/PRAM1/FCGR2B
GOBP_FC_RECEPTOR_SIGNALING_PATHWAY	GOBP_FC_RECEPTOR_SIGNALING_PATHWAY	54	0.542334824243484	1.80350126815874	0.000941089196809915	0.0115402767630549	0.00911837187069257	3601	tags=43%, list=20%, signal=34%	FCER1G/KIT/SYK/CD247/FCER1A/PTPRC/LILRA4/BTK/PLCG2/PIGR/MAP3K1/VAV3/FCGR3A/FCGR1A/PRKCD/APPL1/HCK/FCER2/PLD2/SOS1/MAPK8/PRKCQ/LYN
GOBP_CELLULAR_RESPONSE_TO_VASCULAR_ENDOTHELIAL_GROWTH_FACTOR_STIMULUS	GOBP_CELLULAR_RESPONSE_TO_VASCULAR_ENDOTHELIAL_GROWTH_FACTOR_STIMULUS	65	0.503853885391095	1.71650121385526	0.000942895411233001	0.01154151724889	0.00911935202146165	2360	tags=28%, list=13%, signal=24%	PDGFRB/PDGFRA/DCN/VCAM1/PRKD1/SMOC2/KDR/GAB1/PGF/DLL1/ATP2B4/ANXA1/NRP1/ADAMTS3/IL12B/DAB2IP/FLT3/XDH
GOBP_POSITIVE_REGULATION_OF_ADAPTIVE_IMMUNE_RESPONSE	GOBP_POSITIVE_REGULATION_OF_ADAPTIVE_IMMUNE_RESPONSE	118	0.43775269896829	1.63817746843675	0.0009500812225315	0.0116084833850464	0.00917226428212532	2936	tags=32%, list=16%, signal=27%	HLA-DRA/HLA-DRB1/RSAD2/SLC11A1/SKAP1/CD4/CD1B/PTPRC/SASH3/CD28/BTK/JAK2/PYCARD/NOD2/ZBTB1/CD40/SLAMF1/CD274/HLA-E/TNF/MR1/TNFSF13B/STAT6/CD226/IL12B/FCGR1A/HLA-B/ULBP2/CD1C/IL12RB1/IL6ST/HLA-F/IL1B/CCR2/CD1A/MALT1/HLA-H/IL4
GOBP_POSITIVE_REGULATION_OF_ALPHA_BETA_T_CELL_PROLIFERATION	GOBP_POSITIVE_REGULATION_OF_ALPHA_BETA_T_CELL_PROLIFERATION	25	0.643809751558421	1.86410309357885	0.000963354925437752	0.0117494585410597	0.00928365362949117	3573	tags=60%, list=19%, signal=48%	LGALS9/SYK/PTPRC/CD28/JAK2/HLA-E/EBI3/PTPN22/CD3E/IL12B/CCR2/TGFBR2/ZAP70/RASAL3/PRKCQ
GOMF_C_C_CHEMOKINE_BINDING	GOMF_C_C_CHEMOKINE_BINDING	19	0.689561804278414	1.84975513021115	0.000968357413040179	0.0117892290087571	0.0093150776517553	3303	tags=63%, list=18%, signal=52%	CCR7/CXCR3/CCR1/ZFP36/CCR4/CCR8/CXCR4/CCR2/CCR3/CCR5/CXCR6/CX3CR1
GOBP_NEGATIVE_REGULATION_OF_EPITHELIAL_CELL_PROLIFERATION	GOBP_NEGATIVE_REGULATION_OF_EPITHELIAL_CELL_PROLIFERATION	152	0.414923243792107	1.58860393493662	0.000980788291120892	0.0119191309561891	0.00941771767397761	3099	tags=28%, list=17%, signal=24%	KRT4/CEACAM1/CCL2/MEF2C/IRF6/SFRP1/BRCA2/SPARC/SERPINF1/SULF1/MAGED1/ACVRL1/AR/SFN/MARVELD3/ALOX5/OVOL1/SFRP2/GPC3/NR2F2/MIR98/APOE/STAT1/TNF/DUSP10/NFIB/NUPR1/IL12B/SNAI2/MIR222/TGFBR1/DAB2IP/PTPRM/XDH/EAF2/PTPRK/ZEB1/SOX9/TINF2/STK11/SLURP1/GHRL/EFNB2
GOBP_PHYSIOLOGICAL_CARDIAC_MUSCLE_HYPERTROPHY	GOBP_PHYSIOLOGICAL_CARDIAC_MUSCLE_HYPERTROPHY	26	0.641542551224509	1.86709518171097	0.000994828994860542	0.0120680958175825	0.00953541996394344	3075	tags=42%, list=17%, signal=35%	RGS4/SORBS2/IGF1/EDN1/PDLIM5/MIR208A/MIR199B/PI16/MEIS1/MIR195/CAV3
GOBP_ARTERY_DEVELOPMENT	GOBP_ARTERY_DEVELOPMENT	102	0.466224596449964	1.71110646435089	0.00100223790018366	0.0121362224442633	0.00958924916831403	2823	tags=32%, list=15%, signal=28%	PDGFRB/EDNRA/HEY2/COL3A1/PRDM1/NOTCH3/TBX2/ACVRL1/MYOCD/MYLK/PRRX1/EFEMP2/JAG1/LRP1/NRP1/AKT3/APOE/APLNR/ADAMTS9/HPGD/EDN1/SLC2A10/PRICKLE1/PROX1/MDK/STRA6/TGFBR1/RBPJ/GLI3/NOG/PLXND1/EGR2/TGFBR2
GOBP_CARDIAC_CELL_DEVELOPMENT	GOBP_CARDIAC_CELL_DEVELOPMENT	84	0.48243574765614	1.71525638838464	0.00100916587567401	0.0121982925222096	0.00963829288402186	3075	tags=33%, list=17%, signal=28%	PDGFRB/PDGFRA/RGS4/MYH11/HEY2/SORBS2/ASB2/IGF1/JAG1/FHOD3/PDCD4/CXADR/OBSL1/SHOX2/EDN1/PRICKLE1/PROX1/SPRY1/SGCD/PDLIM5/MIR208A/MIR199B/PI16/MEIS1/TBX5/MIR195/NEB/CAV3
GOBP_T_HELPER_1_CELL_DIFFERENTIATION	GOBP_T_HELPER_1_CELL_DIFFERENTIATION	22	0.669241925800709	1.85638421240038	0.00101791153820472	0.0122820734440423	0.00970449108850395	3001	tags=50%, list=16%, signal=42%	LEF1/ASCL2/CD80/ANXA1/STAT4/CCL19/IL4R/STAT6/TMEM98/SEMA4A/SOCS5
GOBP_POSITIVE_REGULATION_OF_ACUTE_INFLAMMATORY_RESPONSE	GOBP_POSITIVE_REGULATION_OF_ACUTE_INFLAMMATORY_RESPONSE	27	0.619924148318703	1.81130384517218	0.00102228728330626	0.0123129228126336	0.00972886624176643	2940	tags=44%, list=16%, signal=37%	ALOX5AP/CCR7/C2CD4B/BTK/ADAM8/HLA-E/TNF/PIK3CG/FCGR1A/IL6ST/IL1B/CREB3L3
GOBP_MUSCLE_CONTRACTION	GOBP_MUSCLE_CONTRACTION	331	0.352076588637262	1.43876526722476	0.0010247931736531	0.0123211811588949	0.00973539144681951	3165	tags=25%, list=17%, signal=21%	EDNRA/ACTA2/CD38/HTR2B/TNNT1/MYH11/CLIC2/SULF1/DSC2/PRKD1/SCNN1B/TBX2/GJA1/PDE5A/MYOCD/MYLK/SSPN/KIT/CAMK2D/MYH14/SNTB1/GSTM2/DSP/FXYD1/DES/NPNT/PTAFR/ATP2B4/MIR448/CACNA1D/RYR1/TMOD3/CNN1/APBB2/EDN2/PDE4B/TPM3/MYL9/TRDN/KCNJ8/SLC9A1/KCNMA1/TNNI3/JSRP1/AKAP9/TMEM38B/SULF2/TNF/JUP/PIK3CG/TNNT2/EDN1/CXCR4/UTRN/P2RX4/SGCD/GSN/CASQ1/ADRA2B/GJC1/CRYAB/PROK2/TNNI3K/NPPA/ITGA2/LTB4R/TNNI2/ZDHHC21/ADRB2/…
GOBP_GLOMERULAR_EPITHELIUM_DEVELOPMENT	GOBP_GLOMERULAR_EPITHELIUM_DEVELOPMENT	25	0.640781150941918	1.85533400649253	0.0010538701950067	0.0126483109042559	0.00999386797467159	1003	tags=32%, list=5%, signal=30%	EDNRA/CD34/PROM1/PECAM1/FOXJ1/CD24/WT1/JAG1
GOMF_BETA_CATENIN_BINDING	GOMF_BETA_CATENIN_BINDING	78	0.486151694218108	1.71307	0.0010613780274894	0.0127137863411645	0.0100456023822934	3615	tags=33%, list=20%, signal=27%	TCF4/CDH1/CDH5/LEF1/ESR1/SHROOM2/GJA1/RORA/AR/CXADR/AXIN2/PTPRU/SALL1/GSK3B/TCF7/CDH26/GLI3/PTPRK/FOXO1/SOX9/CALCOCO1/KANK1/FOXO4/CTNNBIP1/CHD8/CARM1
GOMF_PEPTIDASE_REGULATOR_ACTIVITY	GOMF_PEPTIDASE_REGULATOR_ACTIVITY	206	0.386659055953398	1.52472231583515	0.00106308214937201	0.0127137863411645	0.0100456023822934	1753	tags=20%, list=10%, signal=18%	A2M/CSTA/AIM2/COL6A3/MAL/SERPING1/RARRES1/GBP5/SERPINB11/SERPINA3/GBP2/SERPINB13/SERPINF1/CTSK/SLPI/CTSS/PRSS22/A2ML1/RENBP/XIAP/CST6/PZP/PI15/SERPINA1/BST2/SPINK7/PYCARD/WFDC12/SPINT2/SFRP2/GPC3/SPINK5/CARD16/UMODL1/SERPINA12/LXN/SPINT1/WDR48/SERPINB2/CST7/NLRP7
GOMF_PROTEASE_BINDING	GOMF_PROTEASE_BINDING	132	0.430610561818451	1.6258593778964	0.00108963978638473	0.0130084157214078	0.0102783992474163	2068	tags=23%, list=11%, signal=21%	A2M/VWF/CSTA/BRCA2/SERPINB13/COL3A1/PTEN/KIT/COL1A2/PZP/SERPINA1/F2RL1/CD28/MBP/PYCARD/SELL/NTRK2/FAP/DERL3/DPP4/CARD16/CFLAR/CTSG/TNF/COL1A1/NLRP7/CNTNAP2/BANK1/ECM1/SH3PXD2A/GSK3B
GOMF_HEPARIN_BINDING	GOMF_HEPARIN_BINDING	156	0.411595625348884	1.57919201997425	0.0011018277402375	0.0131307605170205	0.01037506810257	2559	tags=28%, list=14%, signal=24%	CXCL10/COL17A1/CXCL11/FGFBP1/SFRP1/THBS2/CEL/LAMC2/GPNMB/SMOC2/FGF7/PTN/CCL8/ECM2/CFH/PTPRC/LIPG/CRISPLD2/PGF/EFEMP2/SELL/ADAMTS5/NRP1/APOE/BMP7/CCL23/CXCL13/CLEC3B/CTSG/ADAMTS3/LXN/MDK/FGFR1/ALK/IMPG2/PF4V1/RSPO1/THBS4/FBLN7/PCOLCE/FGF10/ANG/FGFR4/PRELP
GOCC_SERINE_TYPE_ENDOPEPTIDASE_COMPLEX	GOCC_SERINE_TYPE_ENDOPEPTIDASE_COMPLEX	11	0.774150339012859	1.8347497585282	0.00111149673752248	0.0132008847180221	0.0104304756595113	839	tags=36%, list=5%, signal=35%	THBD/FCN3/CFH/PLAU
GOBP_HEMOSTASIS	GOBP_HEMOSTASIS	223	0.38209866787913	1.51909947534146	0.00111161239315595	0.0132008847180221	0.0104304756595113	3042	tags=27%, list=17%, signal=23%	VWF/CEACAM1/PDGFRA/SERPING1/ENTPD1/PLEK/HBB/FCER1G/COL3A1/ALOX12/FLI1/PTPN6/THBD/F11R/SYK/P2RY1/SERPINA1/DGKA/F2RL1/JAK2/FERMT3/PLAU/PLCG2/CD40/VAV3/WAS/F10/FAP/ANXA8/MYL9/APOE/CTSG/EMILIN2/ENPP4/PIK3CG/DGKE/FZD6/EDN1/WNT3A/SERPINB2/PDPN/SLC4A1/PLSCR1/ADRA2B/ITGA2/PROCR/PROS1/PRKCD/MMRN1/IL6ST/F12/FOXA2/SERPINF2/ZNF385A/TSPAN32/DGKG/ADRA2C/MERTK/GNAQ/PDIA3/AK3
GOBP_DENDRITIC_CELL_ANTIGEN_PROCESSING_AND_PRESENTATION	GOBP_DENDRITIC_CELL_ANTIGEN_PROCESSING_AND_PRESENTATION	14	0.748307441704916	1.85208944500817	0.0011146321108992	0.0132135635003095	0.0104404936039798	2638	tags=79%, list=14%, signal=67%	CD74/HLA-DRA/CCR7/HLA-DRB1/SLC11A1/NOD2/FGL2/CD68/CCL19/CLEC4A/CCL21
GOBP_ENDOCARDIAL_CUSHION_DEVELOPMENT	GOBP_ENDOCARDIAL_CUSHION_DEVELOPMENT	53	0.530865899244029	1.75536743494927	0.00112174741265084	0.0132571748755264	0.0104749524601394	4510	tags=55%, list=25%, signal=41%	HEY2/TBX2/ACVRL1/ERBB3/TGFB3/DCHS1/HEYL/JAG1/ADAMTS5/BMP7/APLNR/SNAI2/TGFBR1/RBPJ/SNAI1/TMEM100/NOG/TBX5/SOX9/TGFBR2/MSX2/NOTCH1/BMPR2/ENG/ISL1/FOXF1/MDM4/BMP4/NOS3
GOBP_REGULATION_OF_TELOMERE_MAINTENANCE	GOBP_REGULATION_OF_TELOMERE_MAINTENANCE	92	-0.371038	-1.62039	0.00112222798104249	0.0132571748755264	0.0104749524601394	5147	tags=42%, list=28%, signal=31%	SMG6/TERF1/GNL3/ATM/ACTL6A/PINX1/CCT4/HNRNPC/ACD/NEK7/MAPKAPK5/DHX36/RUVBL2/USP7/NBN/UCHL5/HNRNPA1/ERCC1/NEK2/MYC/DKC1/MCRS1/CCT8/NAT10/INO80E/TCP1/HNRNPA2B1/SMC6/CCT5/FBXO4/EID3/RUVBL1/PIF1/CCT2/POT1/CCT6A/SIRT6/MAPK15/ATR
GOBP_REGULATION_OF_ANTIMICROBIAL_HUMORAL_RESPONSE	GOBP_REGULATION_OF_ANTIMICROBIAL_HUMORAL_RESPONSE	11	0.773675439960173	1.83362423951938	0.00112602590109586	0.0132788664190207	0.0104920916990061	2364	tags=55%, list=13%, signal=48%	KLK5/KLK7/EVPL/NOD2/SPINK5/PGC
GOBP_NEGATIVE_T_CELL_SELECTION	GOBP_NEGATIVE_T_CELL_SELECTION	12	0.765385817951295	1.8459210175744	0.00113671708488927	0.0133816312132443	0.0105732897177527	3276	tags=67%, list=18%, signal=55%	CD74/CCR7/PTPRC/CD28/DOCK2/CD3E/GLI3/ZAP70
GOBP_POSITIVE_REGULATION_OF_GRANULOCYTE_CHEMOTAXIS	GOBP_POSITIVE_REGULATION_OF_GRANULOCYTE_CHEMOTAXIS	24	0.649578228289469	1.8556506558324	0.00114600206675363	0.0134388708092579	0.0106185167025899	2936	tags=62%, list=16%, signal=53%	CD74/CCR7/RAC2/S100A7/NCKAP1L/C3AR1/MOSPD2/EDN1/S100A14/MDK/CCL19/THBS4/C5AR1/CCL21/IL4
GOBP_BODY_MORPHOGENESIS	GOBP_BODY_MORPHOGENESIS	47	0.544251368251928	1.76369939360817	0.00114753543030744	0.0134388708092579	0.0106185167025899	1856	tags=32%, list=10%, signal=29%	PDGFRA/DLX5/LEF1/ARID5B/CDON/TGFB3/MMP2/CRISPLD2/GPC3/CLDN5/COL1A1/PRICKLE1/STRA6/PAX9/BRAF
GOBP_ORGANELLE_TRANSPORT_ALONG_MICROTUBULE	GOBP_ORGANELLE_TRANSPORT_ALONG_MICROTUBULE	73	-0.412305	-1.7369	0.00114583815898109	0.0134388708092579	0.0106185167025899	2906	tags=27%, list=16%, signal=23%	TRIM46/KIF1C/AP3D1/FBXW11/RHOT2/BICD1/KIF5A/MAP2/LRPPRC/RAB6A/AP3S1/MAP1B/BLOC1S2/FEZ1/CDR2L/NEFL/KIF13A/MAPT/TMEM201/UCHL1
GOMF_LIGASE_ACTIVITY_FORMING_CARBON_NITROGEN_BONDS	GOMF_LIGASE_ACTIVITY_FORMING_CARBON_NITROGEN_BONDS	41	-0.484542	-1.83693	0.00115678236886265	0.0135237648615394	0.0106855944299448	1051	tags=29%, list=6%, signal=28%	TTLL8/GCLC/PFAS/LGSN/GCLM/PAICS/RIMKLB/ASNS/CAD/TTL/TTLL7/CPS1
GOBP_AORTA_MORPHOGENESIS	GOBP_AORTA_MORPHOGENESIS	33	0.594061446875199	1.8164487826719	0.00116672200619433	0.0136164504481541	0.0107588285181005	2099	tags=36%, list=11%, signal=32%	PDGFRB/HEY2/COL3A1/TBX2/ACVRL1/MYLK/EFEMP2/JAG1/LRP1/ADAMTS9/PROX1/RBPJ
GOBP_POSITIVE_REGULATION_OF_PHAGOCYTOSIS	GOBP_POSITIVE_REGULATION_OF_PHAGOCYTOSIS	69	0.501436084756676	1.73031378691713	0.00117824098258007	0.0137036309468806	0.0108277128458841	2895	tags=32%, list=16%, signal=27%	CCL2/IL2RG/FCER1G/NCKAP1L/SLC11A1/FCN3/IL2RB/PTPRC/F2RL1/BTK/PLCG2/PYCARD/NOD2/CD300LF/DOCK2/TNF/FCGR1A/ITGA2/SPACA3/IL1B/C2/MERTK
GOBP_CALCIUM_ION_HOMEOSTASIS	GOBP_CALCIUM_ION_HOMEOSTASIS	304	0.361812405110232	1.47712572502784	0.00117720660206732	0.0137036309468806	0.0108277128458841	4047	tags=31%, list=22%, signal=25%	CXCL10/EDNRA/CXCL11/CX3CL1/CXCL9/CCR7/CDH5/HTR2B/CCL5/CLIC2/PRKD1/SLC24A3/KDR/PTPN6/SLC25A27/NT5E/CCL8/CAMK2D/P2RY1/PTPRC/GSTM2/MCOLN3/CCL14/PLCG2/CCR1/FAM20A/PRKCB/SLC8A2/ATP2B4/CIB2/THY1/CCL13/CD40/RYR1/CXCL12/CORO1A/EDN2/CAPN3/TRDN/WNK4/PLCD1/TRPM2/APOE/TNNI3/CCL23/APLNR/JSRP1/TMEM38B/PLCB1/PLCB2/EDN1/CACNB4/S100A14/CCL19/SGCD/CASQ1/ATP6V1B1/SLC24A4/TPCN1/BOK/TRPV6/CCR2/P2RY4/SLC24A2/CCL21/PLC…
GOBP_ACTIVATED_T_CELL_PROLIFERATION	GOBP_ACTIVATED_T_CELL_PROLIFERATION	48	0.553476259082872	1.79716809700255	0.00119073047019969	0.0137833149943275	0.0108906739681953	2312	tags=31%, list=13%, signal=27%	IDO1/LGALS9/RIPK3/IGFBP2/CD24/BTN3A1/IGF1/PYCARD/SLAMF1/CD274/LRRC32/IL2RA/IL12B/IGF2/IL12RB1
GOBP_POSITIVE_REGULATION_OF_PRODUCTION_OF_MOLECULAR_MEDIATOR_OF_IMMUNE_RESPONSE	GOBP_POSITIVE_REGULATION_OF_PRODUCTION_OF_MOLECULAR_MEDIATOR_OF_IMMUNE_RESPONSE	122	0.433681463092954	1.62969242413872	0.00118916674616683	0.0137833149943275	0.0108906739681953	2939	tags=31%, list=16%, signal=26%	CD74/IL33/TLR7/KLK5/RSAD2/KLK7/TLR3/LAPTM5/CD86/KIT/SYK/PTPRC/SASH3/F2RL1/CD28/BTK/PLCG2/PYCARD/NOD2/IRF5/CD40/SLAMF1/HLA-E/MYD88/PTPN22/IL4R/STAT6/CD226/TNFRSF14/TLR9/TICAM1/CAMK4/PGC/HLA-F/IL1B/MALT1/IL4/IL21
GOCC_LATE_ENDOSOME_MEMBRANE	GOCC_LATE_ENDOSOME_MEMBRANE	144	0.41779953376336	1.59456901288893	0.00119120095607646	0.0137833149943275	0.0108906739681953	2192	tags=17%, list=12%, signal=15%	HLA-DPA1/RAB7B/HLA-DMA/HLA-DRA/HLA-DQA1/HLA-DPB1/HLA-DRB1/HLA-DRB5/SLC11A1/HLA-DMB/SNX16/MCOLN3/SLC30A4/SLC9A9/HLA-DOA/ANXA8/CD68/HLA-DQA2/LAMP3/MR1/HLA-DOB/IFITM3/LAMP2/IFITM2
GOBP_CYTOKINE_PRODUCTION_INVOLVED_IN_IMMUNE_RESPONSE	GOBP_CYTOKINE_PRODUCTION_INVOLVED_IN_IMMUNE_RESPONSE	117	0.438949628765154	1.63918269315544	0.00120457408916781	0.0139142696409163	0.0109941457644363	2567	tags=29%, list=14%, signal=25%	CD74/ACP5/CD96/TLR7/RSAD2/TLR3/LAPTM5/TRIL/TGFB3/KIT/SYK/SASH3/F2RL1/BST2/BCL6/TREM1/BTK/PLCG2/PYCARD/NOD2/TNFRSF1B/IRF5/SLAMF1/HLA-E/MYD88/TNF/CD226/TNFRSF14/TLR9/TICAM1/CAMK4/HLA-F/IL1B/CCR2
GOBP_METANEPHRIC_GLOMERULUS_DEVELOPMENT	GOBP_METANEPHRIC_GLOMERULUS_DEVELOPMENT	17	0.707149109324531	1.84211155884982	0.00121320093388938	0.0139900462035728	0.0110540194478471	689	tags=29%, list=4%, signal=28%	PDGFRB/PDGFRA/CD34/RET/WT1
GOBP_VASCULAR_ASSOCIATED_SMOOTH_MUSCLE_CELL_PROLIFERATION	GOBP_VASCULAR_ASSOCIATED_SMOOTH_MUSCLE_CELL_PROLIFERATION	83	0.480955579018759	1.71248473529206	0.0012185796802714	0.0140281732240767	0.0110841449256337	2207	tags=29%, list=12%, signal=26%	MEF2C/CALCRL/GJA1/MYOCD/MMP9/PTEN/TGFB3/MMP2/DDR2/NDRG2/JAK2/IGF1/MIR448/EFEMP2/CNN1/PDCD4/HPGD/TNF/EDN1/MAP3K5/MIR222/MIR208A/SOD2/FRS2
GOBP_NEGATIVE_REGULATION_OF_VIRAL_LIFE_CYCLE	GOBP_NEGATIVE_REGULATION_OF_VIRAL_LIFE_CYCLE	27	0.61603878412335	1.79995152872181	0.00123064899126415	0.0141190898675712	0.011155981310639	2192	tags=44%, list=12%, signal=39%	CIITA/FCN3/IFITM1/BST2/CH25H/MID2/TRIM59/TRIM5/IFITM3/GSN/TRIM15/IFITM2
GOBP_POSITIVE_REGULATION_OF_ENDOCYTOSIS	GOBP_POSITIVE_REGULATION_OF_ENDOCYTOSIS	151	0.411008664963537	1.57538112254964	0.0012291472389174	0.0141190898675712	0.011155981310639	3075	tags=28%, list=17%, signal=23%	CCL2/IL2RG/FCER1G/SGIP1/SFRP4/NCKAP1L/SLC11A1/FCN3/IL2RB/SYK/PTPRC/F2RL1/BTK/PLCG2/CD14/PYCARD/LRRK2/DLL1/NOD2/GPC3/LRP1/CD300LF/APOE/DOCK2/TNF/WNT3A/CLIP3/CCL19/FCGR1A/NLGN1/ITGA2/SPACA3/IL1B/CCL21/C2/APPL1/FMR1/MERTK/IL4/INSR/SELE/CAV3
GOBP_RESPIRATORY_SYSTEM_DEVELOPMENT	GOBP_RESPIRATORY_SYSTEM_DEVELOPMENT	203	0.387649694776747	1.52164472748659	0.00123593642146092	0.0141557591148376	0.0111849549513634	3402	tags=30%, list=18%, signal=24%	AGR2/PDGFRA/MMP12/DLX5/LEF1/GRHL2/COL3A1/FOXJ1/KDR/FGF7/TBX2/MYOCD/ALDH1A2/TGFB3/WT1/CRISPLD2/ADAMTSL2/CEBPA/HOPX/WNT2/WNT7B/MMP14/EDN2/GPC3/THRA/ITGB6/TNC/TMEM38B/TNF/MME/NFIB/PROX1/SPRY1/STRA6/PDPN/CHI3L1/MAPK3/CREB1/RBPJ/HSD11B1/EPAS1/FGF10/SPDEF/GLI3/NOG/ASS1/TBX5/MAN2A1/SOX9/CTSZ/PPP3R1/TGFBR2/PGR/FOXA1/ABCA12/CCBE1/IGFBP5/CTSH/SMPD3/ZFPM2
GOBP_PLACENTA_DEVELOPMENT	GOBP_PLACENTA_DEVELOPMENT	146	0.41448728713308	1.58501736652639	0.00124873392562554	0.0142781755786475	0.0112816804340387	3957	tags=30%, list=22%, signal=24%	SPP1/LEF1/GRHL2/ASCL2/HEY2/PRDM1/GJB2/TPPP3/KRT19/PTN/OVOL2/CEBPA/GJB3/GJB5/ST14/WNT2/WNT7B/SPINT2/SOX15/NR2F2/EOMES/BMP7/MME/SPINT1/IGF2/ZNF568/RBPJ/BPTF/EPAS1/ANG/SNAI1/NSDHL/GHRL/CTSB/NDP/NOTCH2/NCOA1/CASP8/HTRA1/ADAM19/IL10/BMPR2/HSD17B2/STC1
GOBP_NUCLEOBASE_CONTAINING_COMPOUND_TRANSPORT	GOBP_NUCLEOBASE_CONTAINING_COMPOUND_TRANSPORT	200	-0.298266	-1.47415	0.00125715352620552	0.0143502061026732	0.0113385942427448	3989	tags=32%, list=22%, signal=25%	XPO5/NCBP2/ABCC5/NPM1/AHCTF1/G3BP2/SLC25A42/NUTF2/AAAS/SSB/IWS1/NUP210/HNRNPA1/SLC35D1/NUP62/KPNB1/NUP188/SLC35B4/ABCC6/SLC35E3/C12orf50/NUP160/CALHM3/UPF3A/SLC25A32/PEG10/RANBP2/CPSF6/TOMM20/EIF4A3/RBM15B/THOC7/TPR/NXF1/LRPPRC/SLC17A9/NUP85/SLC35C1/POM121/NUP35/SLC25A4/SLC29A4/HNRNPA2B1/DDX25/XPOT/SUPT6H/CKAP5/PCID2/RAN/MAGOHB/SLC29A2/ABCC11/NSUN2/SEH1L/DHX9/SLC35B1/NUP107/LRRC8D/NUP93/ARC/ADCY1…
GOBP_RIBOSOMAL_LARGE_SUBUNIT_BIOGENESIS	GOBP_RIBOSOMAL_LARGE_SUBUNIT_BIOGENESIS	67	-0.414888	-1.73823	0.00126147866382411	0.0143753351438138	0.0113584495674115	6235	tags=52%, list=34%, signal=35%	RPL7/FTSJ3/BOP1/RPLP0/RPL38/ZNF622/PES1/MRTO4/RSL1D1/SPATA5L1/URB1/RPL6/RPL26/MRPL20/MAK16/RPL5/NIP7/NPM1/WDR74/EBNA1BP2/RBM34/RPL14/NOP2/RPL23A/DDX18/RPL26L1/NLE1/RRP15/BRIX1/RRS1/MDN1/GTPBP4/C1orf109/TRAF7/NOC2L
GOCC_RNA_POLYMERASE_II_HOLOENZYME	GOCC_RNA_POLYMERASE_II_HOLOENZYME	68	-0.415775	-1.7409	0.00126366112283895	0.0143760035974737	0.0113589777357713	3027	tags=31%, list=16%, signal=26%	KAT2A/POLR2B/PAAF1/POLR2J/POLR2J3/USP22/TAF12/POLR2E/GTF2B/SUPT3H/GTF2H1/TAF6/TAF9/TAF10/TAF2/ERCC3/TAF11/TRRAP/POLR2L/GTF2H2/TAF9B
GOBP_POSITIVE_REGULATION_BY_SYMBIONT_OF_ENTRY_INTO_HOST	GOBP_POSITIVE_REGULATION_BY_SYMBIONT_OF_ENTRY_INTO_HOST	14	0.745155726877701	1.84428883066193	0.00127702661924899	0.0144793855706808	0.011440663408982	2342	tags=50%, list=13%, signal=44%	CD74/HLA-DRB1/CD4/LGALS9/TRIM38/TMPRSS2/TMPRSS4
GOBP_POSITIVE_REGULATION_OF_NON_CANONICAL_NF_KAPPAB_SIGNAL_TRANSDUCTION	GOBP_POSITIVE_REGULATION_OF_NON_CANONICAL_NF_KAPPAB_SIGNAL_TRANSDUCTION	65	0.498229600097524	1.69734071353285	0.00127533112721806	0.0144793855706808	0.011440663408982	2040	tags=29%, list=11%, signal=26%	TLR7/CD27/TLR3/LAPTM5/LGALS9/CD86/NR3C2/PYCARD/NOD2/HAVCR2/PDCD4/NFAT5/TNF/EIF2AK2/EDN1/CCL19/IL12B/TLR9/SASH1
GOBP_EMBRYONIC_ORGAN_DEVELOPMENT	GOBP_EMBRYONIC_ORGAN_DEVELOPMENT	432	0.340122222774527	1.41147170227013	0.00128226668790947	0.0145144869740121	0.0114683982419786	3624	tags=27%, list=20%, signal=22%	A2M/PDGFRA/EDNRA/MEF2C/ITGA8/COL18A1/DLX5/LEF1/FRZB/GRHL2/ASCL2/HEY2/MFAP2/GRHL3/PRDM1/KDR/KRT19/TBX2/SLC44A4/ASB2/RARB/ALDH1A2/TGFB3/KIT/OVOL2/PRRX1/HOXB8/HOXD4/CEBPA/GJB5/ST14/DLL1/PBX1/WNT2/WNT7B/MMP14/SPINT2/KDM2B/HOXB3/NES/SOX15/NR2F2/EOMES/BMP7/APLNR/TNF/SHOX2/FOXE1/FZD6/SPINT1/EDN1/NTN1/WDR48/PRICKLE1/WNT3A/RARRES2/PROX1/TH/OSR1/STRA6/TEAD2/VANGL2/SOBP/IGF2/MAPK3/HMX2/SALL1/ATP6V1B1/MYO3A/…
GOBP_REGULATION_OF_DEFENSE_RESPONSE_TO_VIRUS_BY_HOST	GOBP_REGULATION_OF_DEFENSE_RESPONSE_TO_VIRUS_BY_HOST	36	0.593304003392085	1.81890415068539	0.00128662414659425	0.0145152647471608	0.0114690127874481	2936	tags=39%, list=16%, signal=33%	AIM2/MMP12/TRIM22/ZDHHC1/PARP9/DTX3L/TRAF3IP2/PYCARD/STAT1/PTPN22/IL12B/IL12RB1/IL1B/IL4
GOBP_MITOCHONDRIAL_RESPIRATORY_CHAIN_COMPLEX_ASSEMBLY	GOBP_MITOCHONDRIAL_RESPIRATORY_CHAIN_COMPLEX_ASSEMBLY	64	-0.409404	-1.70173	0.00128479039358457	0.0145152647471608	0.0114690127874481	6039	tags=58%, list=33%, signal=39%	ACAD9/NDUFAF1/LYRM7/UQCRFS1/FASTKD3/TFAM/TACO1/NDUFA9/NDUFA5/NDUFC1/NDUFS1/NDUFB9/CHCHD7/NDUFAF3/OMA1/NDUFB3/NDUFAB1/NDUFS5/NDUFS2/SLC25A33/FOXRED1/CHCHD4/ECSIT/TMEM126B/NDUFB6/NDUFB10/NDUFB2/NDUFB4/NDUFA1/SCO1/NDUFS8/NDUFS3/NDUFA2/TTC19/BCS1L/IMMP2L/TMEM126A
GOCC_APICOLATERAL_PLASMA_MEMBRANE	GOCC_APICOLATERAL_PLASMA_MEMBRANE	20	0.679790022788221	1.83888531819156	0.00129097735909587	0.0145401426684192	0.0114886696936091	1608	tags=40%, list=9%, signal=37%	KRT19/THBD/CLDN7/CLDN4/CLDN3/CXADR/CLDN5/FZD6
GOCC_TRANSCRIPTION_FACTOR_TFTC_COMPLEX	GOCC_TRANSCRIPTION_FACTOR_TFTC_COMPLEX	18	-0.647174	-1.97216	0.00129866413511537	0.0146024211471693	0.011537878074001	3728	tags=61%, list=20%, signal=49%	TAF4/KAT2A/USP22/TAF12/SUPT3H/TAF6/TAF9/TAF10/TAF2/TRRAP/TAF9B
GOBP_MACROPHAGE_CHEMOTAXIS	GOBP_MACROPHAGE_CHEMOTAXIS	40	0.571607544171905	1.79499565488313	0.00130175385614463	0.0146128886438525	0.0115461488052211	3625	tags=48%, list=20%, signal=38%	CCL2/CXCL17/CCL5/SLAMF8/MMP2/C3AR1/SLAMF1/EDN2/CSF1R/MMP28/RARRES2/MDK/MAPK3/IL34/C5AR1/PTK2B/CMKLR1/TNFSF18/LGALS3
GOBP_POSITIVE_REGULATION_OF_APOPTOTIC_SIGNALING_PATHWAY	GOBP_POSITIVE_REGULATION_OF_APOPTOTIC_SIGNALING_PATHWAY	132	0.428330814384176	1.61725171920453	0.00130540357395522	0.0146295973379186	0.0115593509223884	2477	tags=27%, list=13%, signal=23%	TP63/TNFSF10/MAL/S100A8/SFRP1/S100A9/LTB/IL20RA/CTSK/MAGED1/CTSS/RIPK3/PTEN/RET/PTPRC/FAS/JAK2/PYCARD/TNFSF12/CYLD/BMPR1B/WWOX/TNF/NUPR1/IL19/MIR186/TGFBR1/TLR6/DAB2IP/SERINC3/UBB/RNF183/PMAIP1/PRKCD/BOK
GOMF_2_IRON_2_SULFUR_CLUSTER_BINDING	GOMF_2_IRON_2_SULFUR_CLUSTER_BINDING	23	-0.599662	-1.93712	0.00131250157845438	0.0146848317100127	0.0116029935104423	2879	tags=43%, list=16%, signal=37%	BOLA2/NDUFV2/AIFM3/FECH/CIAPIN1/SDHB/FDX1/AOX1/FXN/BOLA2B
GOBP_GASTRO_INTESTINAL_SYSTEM_SMOOTH_MUSCLE_CONTRACTION	GOBP_GASTRO_INTESTINAL_SYSTEM_SMOOTH_MUSCLE_CONTRACTION	11	0.769451746303553	1.82361401214357	0.0013584928152768	0.0151743199118954	0.0119897550710811	1467	tags=45%, list=8%, signal=42%	HTR2B/SULF1/KIT/PTAFR/SULF2
GOMF_DNA_APURINIC_OR_APYRIMIDINIC_SITE_ENDONUCLEASE_ACTIVITY	GOMF_DNA_APURINIC_OR_APYRIMIDINIC_SITE_ENDONUCLEASE_ACTIVITY	12	-0.72435	-1.95314	0.00136925902602929	0.0152192353812681	0.0120252443371443	2288	tags=67%, list=12%, signal=58%	APLF/APEX1/NEIL2/NEIL3/RPS3/OGG1/NEIL1/HMGA2
GOBP_POSITIVE_T_CELL_SELECTION	GOBP_POSITIVE_T_CELL_SELECTION	37	0.585114096387345	1.81351824185009	0.00136920966852717	0.0152192353812681	0.0120252443371443	3428	tags=54%, list=19%, signal=44%	CD74/CD3D/CD3G/SLAMF6/PTPRC/ITPKB/BCL11B/BATF/DOCK2/LY9/CD3E/STAT6/IL12B/BRAF/IL12RB1/JAK1/STK11/IL6R/ZAP70/TNFSF18
GOBP_CELL_SURFACE_PATTERN_RECOGNITION_RECEPTOR_SIGNALING_PATHWAY	GOBP_CELL_SURFACE_PATTERN_RECOGNITION_RECEPTOR_SIGNALING_PATHWAY	67	0.507384390814557	1.73693182982814	0.00136538128612376	0.0152192353812681	0.0120252443371443	2098	tags=28%, list=11%, signal=25%	RAB7B/PIK3R1/LY96/FCN3/LGALS9/TRIL/OAS1/TLR1/F2RL1/CD14/NOD2/PIK3AP1/LILRA2/TLR5/MYD88/PTPN22/S100A14/TLR6/DAB2IP
GOBP_SMALL_GTPASE_MEDIATED_SIGNAL_TRANSDUCTION	GOBP_SMALL_GTPASE_MEDIATED_SIGNAL_TRANSDUCTION	461	0.334950585263474	1.39320466318154	0.00139480600528444	0.0154777735242137	0.0122295242672135	3874	tags=30%, list=21%, signal=24%	ARHGDIB/ARHGAP27/RASGRP3/DOCK8/ARHGAP18/RAC2/COL3A1/AMOT/RALGPS2/P2RY10/F11R/RAPGEF5/CDON/COL1A2/PSD4/EPS8L1/ARHGAP25/F2RL1/BCL6/FGD2/IGF1/RIN2/CDC42EP5/GPR65/LPAR1/PLEKHG7/DEF6/ARHGAP30/ITPKB/FGD3/RHOJ/RASGRP1/DENND4C/OPHN1/VAV3/WAS/GPR4/DOCK10/ARHGEF3/RAPGEF4/NRP1/AUTS2/APOE/SH2D3C/PSD3/DOCK2/ABCA1/PLEKHG3/PIK3CG/ARHGAP9/GPR174/FGD5/NTN1/CCDC125/GPR18/RABIF/ARFGEF2/RHOH/RGL1/NET1/SPRY1/PDPN/SIP…
GOMF_ATPASE_COUPLED_INORGANIC_ANION_TRANSMEMBRANE_TRANSPORTER_ACTIVITY	GOMF_ATPASE_COUPLED_INORGANIC_ANION_TRANSMEMBRANE_TRANSPORTER_ACTIVITY	10	-0.748989	-1.8735	0.00140034615695799	0.0155138185539257	0.0122580046920554	4325	tags=80%, list=24%, signal=61%	ABCC1/ABCC5/ABCC6/ABCC10/CFTR/ABCC11/ABCC2/ABCC3
GOBP_NUCLEOSIDE_PHOSPHATE_BIOSYNTHETIC_PROCESS	GOBP_NUCLEOSIDE_PHOSPHATE_BIOSYNTHETIC_PROCESS	232	-0.278617	-1.40736	0.00141148726655463	0.0156116949465821	0.0123353402156244	3578	tags=29%, list=19%, signal=24%	NADK/NDUFB10/ELOVL4/NDUFB2/NDUFB4/PRPSAP2/RRM1/SDHA/NDUFA1/PANK4/ENO1/GART/APRT/DIP2A/ELOVL6/PARP16/MTHFD2L/NDUFV2/DHODH/HPRT1/ACAT1/ACMSD/NME4/PTGIS/FLCN/TK1/NME3/ADCY3/NDUFS8/PRPSAP1/AK5/DGUOK/NDUFS3/IMPDH1/TYMS/NDUFA2/SLC25A13/NME1/ELOVL2/DNAJC30/AK1/NOS1/SDHB/NAMPT/ACLY/SDHD/NPR1/PFAS/SHMT1/KYNU/PDHX/ACSL4/TGFB1/NME2P1/ELOVL5/UCK1/PAICS/SNCA/ELOVL3/NNMT/CAD/DLD/AMPD2/SLC27A2/PPARGC1A/DLAT/ADC…
GOMF_WNT_PROTEIN_BINDING	GOMF_WNT_PROTEIN_BINDING	29	0.60736334630082	1.79216481818701	0.00141644171618974	0.0156368778125827	0.0123552380691749	3210	tags=34%, list=17%, signal=29%	SFRP1/FRZB/SFRP4/APCDD1/SFRP2/FZD6/RECK/CTHRC1/LRP6/ROR1
GOBP_RIBOSOME_ASSEMBLY	GOBP_RIBOSOME_ASSEMBLY	53	-0.443999	-1.74784	0.00141851234263246	0.0156368778125827	0.0123552380691749	6064	tags=58%, list=33%, signal=39%	BOP1/RPLP0/RPL38/DHX29/RPS5/ERAL1/MRTO4/RPL6/SBDS/EIF1AX/MRPL20/PRKDC/RPL5/NIP7/NPM1/MRPS2/NOP2/NGRN/RPS27L/RPL23A/MRPS7/MPV17L2/NLE1/VCX/BRIX1/EIF5/RRS1/MDN1/TRAF7/DDX3X/C1QBP
GOBP_TRNA_METABOLIC_PROCESS	GOBP_TRNA_METABOLIC_PROCESS	150	-0.319781	-1.55946	0.00142069432039273	0.0156368778125827	0.0123552380691749	6378	tags=49%, list=35%, signal=32%	GTPBP3/DTD1/HARS2/FAM98A/RPP21/WDR4/DARS2/TSEN15/BRF1/TSEN54/YRDC/WDR6/METTL1/GATC/AKT1/TYW1/DUS1L/EXOSC2/GTF3C6/METTL8/TRMT61A/POLR2F/LSM6/YARS2/RPP40/RPUSD4/QTRT1/CTU2/THG1L/ZBTB8OS/TYW1B/DTWD1/ELAC1/MTO1/PTCD1/POLR3D/TSEN2/TRMT2A/GRSF1/DALRD3/FARSA/GTF3C4/NSUN3/URM1/GTF3C2/THUMPD3/SSB/PUSL1/TRMT11/DDX1/TRIT1/PUS7/OSGEPL1/PUS1/POP1/NARS2/MARS2/TRPT1/FTSJ1/CARS2/PUS3/NAT10/EARS2/POP5/RPP38/POP7/…
GOBP_NEPHRON_EPITHELIUM_DEVELOPMENT	GOBP_NEPHRON_EPITHELIUM_DEVELOPMENT	119	0.437370865127098	1.63948612006437	0.00143150978923171	0.015730340524853	0.0124290861911933	3029	tags=29%, list=16%, signal=25%	EDNRA/CD34/MEF2C/PROM1/TACSTD2/PECAM1/WWTR1/HES5/FOXJ1/MAGED1/CD24/WT1/NPNT/DCHS1/DLL1/HEYL/HS3ST3A1/JAG1/PBX1/WNT7B/GPC3/WNK4/STAT1/HOXD11/OSR1/MYO1E/SALL1/WNT4/IRX3/GLI3/NOG/SOX9/SMO/LGR4/AQP1
GOBP_POSITIVE_REGULATION_OF_INTERLEUKIN_4_PRODUCTION	GOBP_POSITIVE_REGULATION_OF_INTERLEUKIN_4_PRODUCTION	26	0.632822678603218	1.84171754756142	0.00145061475418932	0.0159123981542568	0.0125729362219062	1724	tags=38%, list=9%, signal=35%	IL33/FCER1G/LGALS9/CD86/SYK/SASH3/CD28/HAVCR2/HLA-E/CD3E
GOBP_POSITIVE_REGULATION_OF_DEPHOSPHORYLATION	GOBP_POSITIVE_REGULATION_OF_DEPHOSPHORYLATION	46	0.562075782928713	1.80652942449214	0.00145277914896302	0.0159123981542568	0.0125729362219062	1005	tags=20%, list=5%, signal=19%	PDGFRB/MEF2C/CDH5/PLEK/RIPK3/PTPRC/CHP2/CD300A/FCRL3
GOCC_PROTEIN_FOLDING_CHAPERONE_COMPLEX	GOCC_PROTEIN_FOLDING_CHAPERONE_COMPLEX	38	-0.4921	-1.8238	0.00147383621651082	0.0161169585614891	0.0127345664757954	4997	tags=61%, list=27%, signal=44%	RPAP3/PPP5C/SDF2L1/DNAJB11/CCT4/PFDN6/HSPA8/STUB1/RUVBL2/DNAJC9/BAG2/PSMG1/CCDC47/STIP1/PFDN2/CCT8/PTGES3/TCP1/CCT5/PDRG1/RUVBL1/CCT2/CCT6A
GOMF_DICARBOXYLIC_ACID_TRANSMEMBRANE_TRANSPORTER_ACTIVITY	GOMF_DICARBOXYLIC_ACID_TRANSMEMBRANE_TRANSPORTER_ACTIVITY	30	-0.539338	-1.88999	0.0014921446959413	0.0162908507206881	0.0128719646860403	1979	tags=50%, list=11%, signal=45%	SLC13A3/SLC1A6/SLC25A22/SLC22A6/SLC26A3/SLC26A6/SLC25A13/SLC25A18/SLC46A1/SLC16A1/SLC25A21/ABCC2/SLC26A5/SLC1A1/SLC19A1
GOMF_CALCIUM_DEPENDENT_PROTEIN_BINDING	GOMF_CALCIUM_DEPENDENT_PROTEIN_BINDING	76	0.475928209888776	1.66466060945223	0.00150827383262728	0.0164404276538713	0.0129901505951	2419	tags=29%, list=13%, signal=25%	A2M/S100A2/S100A12/S100A8/S100A9/CRNN/MYO1D/VLDLR/S100A7/S100A11/ANXA1/SLC9A1/TNNI3/STMN2/SNTN/S100A14/S100A4/S100A7A/SEC31A/SLC24A4/ANXA3/VAMP2
GOBP_POSITIVE_REGULATION_OF_PEPTIDYL_TYROSINE_PHOSPHORYLATION	GOBP_POSITIVE_REGULATION_OF_PEPTIDYL_TYROSINE_PHOSPHORYLATION	162	0.398945465898428	1.53897500909131	0.00151637945117367	0.0165022065996697	0.0130389642772269	3601	tags=33%, list=20%, signal=27%	HCLS1/CD74/GHR/PECAM1/CCL5/ENPP2/HES5/PARP9/FGF7/ERBB3/CD4/KIT/SYK/PTPRC/JAK2/IGF1/PARP14/PLCG2/NOX4/NOD2/CD40/CD80/CSF1R/NRP1/TNF/CD3E/IL12B/IGF2/TNFRSF14/BANK1/FCGR1A/FGFR3/THBS4/EHD4/FLT3/IL34/FGF10/EPHA4/IL6ST/DLG3/TNFRSF1A/ERBB4/SEMA4D/PTK6/IL4/IL21/PTK2B/IL6R/TGFA/TNFSF18/PRNP/CSHL1/LYN
GOCC_VACUOLAR_MEMBRANE	GOCC_VACUOLAR_MEMBRANE	415	0.341481348967515	1.4141140144501	0.00153237714243307	0.0166495359183458	0.0131553742683153	3424	tags=22%, list=19%, signal=18%	CEACAM6/HLA-DPA1/CD74/HLA-DMA/HLA-DRA/HLA-DQA1/HLA-DPB1/TMEM45B/TLR7/ENPP1/HLA-DRB1/VLDLR/ATP6V1C2/TMEM150C/PRKD1/HLA-DRB5/COL6A1/SLC15A3/SLC11A1/HLA-DMB/THBD/TLR3/LAPTM5/LRRC8E/ATXN3/CD1B/DTX3L/IFITM1/MCOLN3/MAGT1/BST2/SLC30A4/CSF3R/C3AR1/PIGR/SLC44A2/HLA-DOA/AP1M2/LRP1/TRPM2/DPP4/GLIPR1/CD68/CLCN5/HLA-DQA2/LAMP3/TRAF3IP3/CALCOCO2/HLA-DOB/STOM/CYBRD1/RNF152/P2RX4/IFITM3/NKG7/TLR9/ATP6V1B1/ZNRF2/…
GOMF_GAMMA_CATENIN_BINDING	GOMF_GAMMA_CATENIN_BINDING	12	0.756813256101631	1.82524612169625	0.00153805277330541	0.0166844218309364	0.0131829388346235	1192	tags=33%, list=6%, signal=31%	CDH1/LEF1/DSC3/DSG1
GOBP_REGULATORY_T_CELL_DIFFERENTIATION	GOBP_REGULATORY_T_CELL_DIFFERENTIATION	37	0.581906086046114	1.80357524900513	0.00154835368355244	0.0167692897343463	0.0132499959008504	2443	tags=38%, list=13%, signal=33%	HLA-DRA/IL2RG/HLA-DRB1/LAG3/LGALS9/CTLA4/CD28/BCL6/DUSP10/SOCS1/CR1/MDK/IRF1/LILRB2
GOBP_POSITIVE_REGULATION_OF_CHEMOKINE_PRODUCTION	GOBP_POSITIVE_REGULATION_OF_CHEMOKINE_PRODUCTION	69	0.498111148169894	1.71884037327254	0.00156697235240709	0.0169438272419227	0.0133879040231721	2108	tags=32%, list=11%, signal=28%	CD74/IL33/TLR7/TLR3/LGALS9/OAS1/SYK/F2RL1/MBP/PYCARD/NOD2/HAVCR2/IL7/CSF1R/MYD88/TNF/EIF2AK2/ALOX15B/IL4R/TLR9/AIF1/TICAM1
GOBP_SKELETAL_SYSTEM_MORPHOGENESIS	GOBP_SKELETAL_SYSTEM_MORPHOGENESIS	215	0.37480275425738	1.48170364688153	0.00157622738067975	0.0170167195212459	0.0134454987345485	4462	tags=33%, list=24%, signal=26%	MGP/PDGFRA/MEF2C/ACP5/SFRP1/DLX5/GHR/GRHL2/SFRP4/COL3A1/ARID5B/RARB/TGFB3/MMP2/PRRX1/FOXN3/HOXB8/HOXD4/MMP14/ATG9B/HOXB3/THRA/BMPR1B/BMP7/WWOX/AXIN2/COL1A1/SHOX2/WDR48/OSR1/FGFR1/OSR2/HYAL1/TGFBR1/FGFR3/MATN1/GLI3/IRX5/NOG/GSC/HOXD9/ZEB1/SOX9/TGFBR2/TIFAB/TCF15/MSX2/RAB23/HOXB9/ALX3/HOXB6/ZFAND5/SMPD3/TMEM107/ALX1/SOX6/FREM1/TFAP2A/TRIP11/NPR2/P2RX7/BMPR2/STC1/NDST1/MEGF8/TEK/SIX4/PCGF2/WNT10B/FG…
GOBP_INTERLEUKIN_1_PRODUCTION	GOBP_INTERLEUKIN_1_PRODUCTION	121	0.432963301457443	1.62264604703905	0.00158775689464383	0.0171138955730002	0.0135222808945446	4009	tags=38%, list=22%, signal=30%	CEACAM1/AIM2/CX3CL1/ACP5/TYROBP/CCR7/GBP5/LGALS9/IFI16/IL1R2/F2RL1/JAK2/IGF1/PYCARD/NOD2/HAVCR2/LILRA2/ANXA1/CARD16/MIR98/IL16/MYD88/TNF/GSDMD/NLRP7/CCL19/ELF4/TLR6/TMEM106A/CD33/GSTP1/CASP1/MALT1/TLR8/MIR195/GHRL/TLR4/CX3CR1/NLRC4/CASP8/MIR204/PML/IL10/P2RX7/HSPB1/SIRPA
GOBP_RETINOL_METABOLIC_PROCESS	GOBP_RETINOL_METABOLIC_PROCESS	50	0.533609814696971	1.74557214023695	0.00160285003600811	0.0172491127086469	0.013629120630838	1951	tags=32%, list=11%, signal=29%	AKR1B15/AKR1B10/CEL/ADH1A/DHRS9/ADH7/ADH1C/ALDH1A2/ALDH1A1/RDH16/SDR16C5/CYP3A7/CYP2C18/ADH1B/LIPE/HSD17B6
GOBP_REGULATION_OF_MITOTIC_CELL_CYCLE_SPINDLE_ASSEMBLY_CHECKPOINT	GOBP_REGULATION_OF_MITOTIC_CELL_CYCLE_SPINDLE_ASSEMBLY_CHECKPOINT	19	-0.627035	-1.94463	0.001612407835935	0.0173244264149905	0.0136886285954649	2281	tags=42%, list=12%, signal=37%	DYNC1LI1/TPR/BIRC5/PRAP1/INCENP/NDC80/PCID2/USP44
GOBP_REGULATION_OF_CELLULAR_EXTRAVASATION	GOBP_REGULATION_OF_CELLULAR_EXTRAVASATION	40	0.568092871569198	1.78395867310337	0.00163034263389616	0.0174893649585469	0.0138189522442679	3031	tags=38%, list=16%, signal=31%	PLVAP/JAM3/XG/RIPK3/PTAFR/ADAM8/THY1/PDGFD/CXCL12/PLCB1/MDK/CCR2/GCNT1/CCL21/SELE
GOBP_HYPERSENSITIVITY	GOBP_HYPERSENSITIVITY	13	0.751327794365798	1.83929005994016	0.00164154639117733	0.0175816891168976	0.0138919007554497	1949	tags=46%, list=11%, signal=41%	CCR7/FCER1A/BTK/HLA-E/FCGR3A/FCGR1A
GOBP_RNA_EXPORT_FROM_NUCLEUS	GOBP_RNA_EXPORT_FROM_NUCLEUS	80	-0.39338	-1.68306	0.00164720666180391	0.0176144421702222	0.013917780075872	5566	tags=56%, list=30%, signal=39%	ALKBH5/POM121L2/SMG5/POM121C/ENY2/DDX19B/KHDRBS1/NXT1/NXF3/AGFG1/NXF5/SMG6/WNK1/DDX19A/XPO1/MCM3AP/XPO5/NCBP2/NPM1/SSB/IWS1/HNRNPA1/NUP62/NUP188/C12orf50/NUP160/CPSF6/EIF4A3/RBM15B/THOC7/TPR/NXF1/NUP85/POM121/HNRNPA2B1/DDX25/XPOT/SUPT6H/PCID2/RAN/MAGOHB/NSUN2/DHX9/NUP107/NUP93
GOMF_RAGE_RECEPTOR_BINDING	GOMF_RAGE_RECEPTOR_BINDING	10	0.796409604664023	1.83834101934899	0.00165215412229963	0.0176394814729436	0.0139375644951095	1764	tags=50%, list=10%, signal=45%	S100A12/S100A8/S100A9/S100A7/S100A4
GOBP_TYPE_II_INTERFERON_MEDIATED_SIGNALING_PATHWAY	GOBP_TYPE_II_INTERFERON_MEDIATED_SIGNALING_PATHWAY	26	0.629202994789131	1.83118310336017	0.00165970707635325	0.0176922160627325	0.0139792319186918	3769	tags=42%, list=20%, signal=34%	PARP9/SP100/JAK2/PARP14/STAT1/IRF1/JAK1/HCK/NR1H2/ARG1/TXK
GOBP_TISSUE_REMODELING	GOBP_TISSUE_REMODELING	170	0.405925978260369	1.56896784211462	0.0016722770720547	0.0177981816049344	0.0140629589591359	4510	tags=40%, list=25%, signal=30%	CEACAM1/EDNRA/SPP1/MEF2C/ACP5/CD38/SFRP1/RAC2/GPNMB/IL20RA/CTSK/GJA1/ACVRL1/PTN/ELF3/MMP2/SYK/DDR2/HAMP/INPP5D/ADAM8/NOX4/JAG1/IL7/MMP14/CSF1R/S1PR1/TIE1/RASSF2/MDK/LEPR/IL12B/MIR34B/RBPJ/THBS4/CAPN1/MIR199B/EPAS1/FGF10/CTHRC1/IAPP/ADRB2/CCR2/GPR137B/MIR195/IL21/LGR4/PTK2B/IGFBP5/NDP/NOTCH2/CRB1/RAB7A/ROCK2/NPR2/P2RX7/RUNX1/BMPR2/FLNA/SNX10/SIGLEC15/MITF/CST3/UMOD/AXL/TMBIM1/BAK1/NOS3
GOBP_LIPOPOLYSACCHARIDE_MEDIATED_SIGNALING_PATHWAY	GOBP_LIPOPOLYSACCHARIDE_MEDIATED_SIGNALING_PATHWAY	54	0.528419347388736	1.75722620147908	0.00169622691048372	0.0180247409059094	0.014241971299955	3226	tags=41%, list=18%, signal=34%	CX3CL1/CD6/LY96/LY86/CD180/PLCG2/CD14/PTAFR/LILRA2/CARD16/MYD88/TRIM5/SPI1/PTPN22/MAPK3/SASH1/TICAM1/MALT1/TIFAB/HCK/TLR4/SIGIRR
GOBP_REGULATION_OF_MITOCHONDRIAL_GENE_EXPRESSION	GOBP_REGULATION_OF_MITOCHONDRIAL_GENE_EXPRESSION	23	-0.592188	-1.91298	0.00171541017303385	0.018200017964367	0.0143804637670104	6631	tags=78%, list=36%, signal=50%	ALKBH1/FASTKD2/FASTKD3/TACO1/RPUSD3/THAP11/MTG1/METTL8/RPUSD4/NSUN3/MRPS27/TSFM/NGRN/RMND1/MPV17L2/SHMT2/LRPPRC/C1QBP
GOBP_MATURE_B_CELL_DIFFERENTIATION	GOBP_MATURE_B_CELL_DIFFERENTIATION	37	0.578995272694973	1.7945533964408	0.00172749817676693	0.018299585537614	0.0144591355508653	4038	tags=57%, list=22%, signal=44%	IL2RG/ITM2A/IRF8/SLAMF8/MFNG/BCL6/PLCG2/DLL1/DOCK10/SPI1/GPR183/CR1/POU2AF1/MALT1/IL21/PTK2B/NOTCH2/CD19/IL10/FCGR2B/BCL3
GOBP_REGULATION_OF_MITOCHONDRIAL_TRANSLATION	GOBP_REGULATION_OF_MITOCHONDRIAL_TRANSLATION	19	-0.62313	-1.93252	0.00174566176406373	0.0184631007514802	0.0145883345776444	6631	tags=89%, list=36%, signal=57%	ALKBH1/FASTKD2/FASTKD3/TACO1/RPUSD3/MTG1/METTL8/RPUSD4/NSUN3/MRPS27/TSFM/NGRN/RMND1/MPV17L2/SHMT2/LRPPRC/C1QBP
GOBP_STRESS_ACTIVATED_PROTEIN_KINASE_SIGNALING_CASCADE	GOBP_STRESS_ACTIVATED_PROTEIN_KINASE_SIGNALING_CASCADE	227	0.371078997007371	1.47980025577553	0.0017648831618031	0.0186372763217553	0.0147259567207842	3220	tags=26%, list=17%, signal=22%	CCR7/TLR7/CD27/ARHGEF6/TLR3/LGALS9/MAP4K1/XIAP/FAS/MARVELD3/F2RL1/MAPK13/CDC42EP5/PYCARD/LRRK2/NOD2/PHLPP1/RASGRP1/SLAMF1/WNT7B/ZFP36/PDCD4/KCNJ8/CYLD/SH2D3C/PLCB1/MYD88/TNF/EIF2AK2/SPI1/DUSP10/PTPN22/MINK1/RASSF2/CCL19/MAP3K5/MAPK3/TLR9/EDA2R/SASH1/DAB2IP/MBIP/CRYAB/NPPA/SH3RF1/XDH/GSTP1/SERPINF2/IL1B/CCL21/CCDC88C/FOXO1/SERPINB3/RELL1/CAV3/PTK2B/ANKRD6/TLR4/MAP2K6/CASR
GOBP_POSITIVE_REGULATION_OF_CHROMOSOME_SEPARATION	GOBP_POSITIVE_REGULATION_OF_CHROMOSOME_SEPARATION	29	-0.54405	-1.88343	0.00176790742643844	0.0186401329743953	0.0147282138608521	2022	tags=31%, list=11%, signal=28%	RB1/BIRC5/PRAP1/INCENP/CDC20/NCAPD3/ANAPC7/NCAPG2/MAPK15
GOCC_SARCOLEMMA	GOCC_SARCOLEMMA	136	0.415088862001483	1.57739595356206	0.00177464840528224	0.0186821073955762	0.0147613793030025	3075	tags=29%, list=17%, signal=25%	BGN/COL6A3/VCAM1/LAMA2/ALOX12/COL6A1/KRT19/SSPN/TGFB3/CAMK2D/SNTB1/FXYD1/DES/SLC8A2/ATP2B4/CIB2/DYSF/CACNA1D/RYR1/ANXA1/ANXA8/CAPN3/KCNJ8/ANK3/SLC9A1/UTRN/SGCD/SLC2A1/CASQ1/SLC27A6/SGCE/RTN2/CACNB3/SMPD4/PPP3R1/FGF13/DTNA/PDE9A/AQP1/CAV3
GOMF_SIGNALING_RECEPTOR_REGULATOR_ACTIVITY	GOMF_SIGNALING_RECEPTOR_REGULATOR_ACTIVITY	491	0.325720941423017	1.35471377781235	0.00177983881320817	0.0187076536127424	0.014781564252878	3987	tags=29%, list=22%, signal=23%	CXCL10/SPP1/TNFSF10/IL33/CCL2/CXCL11/CX3CL1/CCL18/CXCL9/LTB/DEFB103A/GPNMB/CCL5/ADH7/GRP/BTC/FGF7/CD86/PTN/CCL20/WNT10A/IL17C/CCL8/TGFB3/PDGFC/CCL14/HAMP/IL1RN/IL32/FAM3D/IGF1/LYNX1/PGF/MIA/GMFG/DLL1/CXCL14/JAG1/CCL13/WNT2/PDGFD/IL7/WNT7B/DKK3/CD80/CXCL12/SFRP2/EDN2/OGN/CMTM8/LYPD6B/TNFSF12/DPP4/DKK2/BMP7/CCL23/WNT5B/CXCL13/IL16/CTSG/TNF/EBI3/CCL3L3/EDN1/MACC1/TNFSF8/WNT3A/S100A4/MDK/CCL19/CCL22/…
GOBP_LIPOXYGENASE_PATHWAY	GOBP_LIPOXYGENASE_PATHWAY	11	0.763655251757895	1.80987621932478	0.00182514612289219	0.0191541303966779	0.0151343410043496	1878	tags=64%, list=10%, signal=57%	ALOX5AP/ALOX12/ALOX5/HPGD/GPX1/ALOX15B/PLA2G3
GOBP_POSITIVE_REGULATION_OF_REGULATORY_T_CELL_DIFFERENTIATION	GOBP_POSITIVE_REGULATION_OF_REGULATORY_T_CELL_DIFFERENTIATION	21	0.667593513978091	1.83065422991472	0.00183713999937383	0.0192501558138723	0.0152102140081774	2443	tags=43%, list=13%, signal=37%	HLA-DRA/IL2RG/HLA-DRB1/LGALS9/BCL6/DUSP10/SOCS1/CR1/LILRB2
GOBP_POSITIVE_REGULATION_OF_DEVELOPMENTAL_GROWTH	GOBP_POSITIVE_REGULATION_OF_DEVELOPMENTAL_GROWTH	157	0.40959586147582	1.57327248565572	0.00184683130408387	0.0192919770020737	0.01524325837565	2948	tags=28%, list=16%, signal=24%	AGR2/MEF2C/CRABP2/GHR/HEY2/TBX2/GPR21/MTM1/WT1/SASH3/IGF1/LPAR3/DLL1/SYT17/HOPX/WNT2/IL7/CXCL12/TRPV2/CAPN3/SOX15/NRP1/PLCB1/EDN1/CXCR4/NTN1/WNT3A/PROX1/FOXS1/IGF2/SEMA5A/CREB1/MIR222/RUFY3/RBPJ/MIR208A/DSCAM/ERBB4/TBX5/RASAL1/SMO/SEMA4D/MKKS/INSR
GOMF_CARBOHYDRATE_BINDING	GOMF_CARBOHYDRATE_BINDING	234	0.372853078527385	1.49181298718346	0.00184664960047428	0.0192919770020737	0.01524325837565	2370	tags=21%, list=13%, signal=18%	LGALS7B/CD34/HLA-DRA/GALNT14/ENPP1/CD69/HLA-DRB1/CLEC2A/ENPP2/COLEC12/CD93/FCN3/LGALS9/CLEC14A/CD209/PTN/GANC/CLEC5A/CLEC1A/KLRG1/SIGLEC14/VCAN/PPP1R3C/PPP1R3D/SELL/GALM/LGALS8/GALNT6/CHODL/GALNT3/MRC1/CLEC3B/KLRB1/AGL/GALNT5/SLC2A3/EGLN3/CLEC12A/CLEC2B/FBP1/CHI3L1/ALPK1/GCK/CLEC4A/GALNT12/ACAN/CD207/CD33/FBXO6
GOBP_NEGATIVE_REGULATION_OF_INFLAMMATORY_RESPONSE	GOBP_NEGATIVE_REGULATION_OF_INFLAMMATORY_RESPONSE	179	0.389184092303107	1.51925300402942	0.00185083774387021	0.0193040380404584	0.0152527882192921	4018	tags=31%, list=22%, signal=25%	IL33/CXCL17/CX3CL1/ACP5/CDH5/HLA-DRB1/PTPN6/IL10RA/AOAH/RORA/SLAMF8/NT5E/SYK/PTPRC/HAMP/IL22RA1/IGF1/NOD2/ALOX5/TNFRSF1B/ZFP36/CYLD/APOE/MIRLET7G/GPX1/DUSP10/PLA2G10/CST7/MDK/IL2RA/IL12B/MIR222/ELF4/ENPP3/MVK/GSTP1/PRKCD/TNFRSF1A/MIR195/HCK/IL4/AHR/SOCS5/GHRL/NLRP6/NR1D2/TRIM65/LYN/GRN/MIR204/IL10/CD200/FCGR2B/METRNL/SIRPA/MIR221
GOBP_T_CELL_MEDIATED_CYTOTOXICITY	GOBP_T_CELL_MEDIATED_CYTOTOXICITY	58	0.507821400771526	1.70314194537966	0.00186431071396325	0.0194146449581804	0.0153401825710887	4856	tags=52%, list=26%, signal=38%	CEACAM1/HLA-DRA/HLA-DRB1/NCKAP1L/RIPK3/CD1B/PTPRC/HLA-E/IL7R/MR1/IL12B/HLA-B/ULBP2/CD1C/EMP2/IL12RB1/HLA-F/CD1A/HLA-H/CTSH/PPP3CB/HLA-G/P2RX7/FCGR2B/HLA-C/CTSC/HLA-A/STX7/B2M/IL23R
GOMF_GLUTATHIONE_TRANSFERASE_ACTIVITY	GOMF_GLUTATHIONE_TRANSFERASE_ACTIVITY	26	0.625590030932984	1.82066821639806	0.00186879995158345	0.0194315005718408	0.0153535007745097	3081	tags=50%, list=17%, signal=42%	ALOX5AP/GSTM5/CLIC2/GSTM2/GSTA1/GSTM1/MGST2/GSTO2/GSTP1/MGST1/GSTM4/LTC4S/GSTM3
GOBP_PSEUDOPODIUM_ORGANIZATION	GOBP_PSEUDOPODIUM_ORGANIZATION	14	0.736258791851736	1.82226857730595	0.00188420851663291	0.019514819232562	0.015419333730497	4150	tags=79%, list=23%, signal=61%	RAB25/CCR7/KIT/F2RL1/CDC42EP5/CDC42EP4/CDC42EP3/CCL21/CDC42EP1/CDC42/C15orf62
GOBP_TONIC_SMOOTH_MUSCLE_CONTRACTION	GOBP_TONIC_SMOOTH_MUSCLE_CONTRACTION	11	0.762430814480057	1.80697428169505	0.00188354957228256	0.019514819232562	0.015419333730497	1635	tags=55%, list=9%, signal=50%	EDNRA/CD38/SCNN1B/MYLK/EDN2/EDN1
GOBP_ESTABLISHMENT_OR_MAINTENANCE_OF_CELL_POLARITY	GOBP_ESTABLISHMENT_OR_MAINTENANCE_OF_CELL_POLARITY	210	0.376548120604652	1.4859665995651	0.00188546192614796	0.019514819232562	0.015419333730497	3229	tags=27%, list=18%, signal=22%	CCR7/CDH5/DOCK8/JAM3/DST/AMOT/MPP7/NCKAP1L/CD3G/HES5/FOXJ1/GJA1/MAP4/FRMD4A/TRAF3IP2/PARVG/RHOJ/OPHN1/WNT7B/SPINT2/LRRC7/KCNJ8/SLC9A1/PARD6G/DOCK2/PLEKHG3/PDLIM1/PRICKLE1/BRSK2/FERMT1/SPRY1/CRB3/CCL19/SIPA1/GSN/SIPA1L3/RUFY3/GSK3B/ARF6/SDCCAG8/FGF10/RHOBTB1/DLG3/FSCN1/CCL21/ACTR3/RHOV/FGF13/SH3BP1/TCF15/STK11/AQP1/PARD3B/PTK2B/KANK1/OOEP
GOBP_REGULATION_OF_MONOCYTE_DIFFERENTIATION	GOBP_REGULATION_OF_MONOCYTE_DIFFERENTIATION	19	0.675429115381852	1.8118440776733	0.00189027156120393	0.019517162752595	0.0154211854267419	2292	tags=42%, list=12%, signal=37%	CD74/HLA-DRB1/GPR68/CD4/INPP5D/IRF7/FES/IL34
GOBP_POSITIVE_REGULATION_OF_PSEUDOPODIUM_ASSEMBLY	GOBP_POSITIVE_REGULATION_OF_PSEUDOPODIUM_ASSEMBLY	12	0.750857297549059	1.81088182487479	0.0018964238068542	0.019517162752595	0.0154211854267419	4150	tags=83%, list=23%, signal=65%	CCR7/KIT/F2RL1/CDC42EP5/CDC42EP4/CDC42EP3/CCL21/CDC42EP1/CDC42/C15orf62
GOBP_PHOSPHOLIPID_CATABOLIC_PROCESS	GOBP_PHOSPHOLIPID_CATABOLIC_PROCESS	48	0.541740695974561	1.75906207299067	0.00189722161193788	0.019517162752595	0.0154211854267419	3327	tags=35%, list=18%, signal=29%	PLA2G7/APOC1/ENPP2/GDPD3/LIPG/PLCG2/GDPD1/PLCB1/PLA2G10/SMPD2/ENPP7/PLA2G4C/PRKCD/INPP5F/SMPD4/PLD2/SMPD3
GOMF_EXTRACELLULAR_MATRIX_BINDING	GOMF_EXTRACELLULAR_MATRIX_BINDING	50	0.53112388106989	1.73744002504267	0.00189649668910471	0.019517162752595	0.0154211854267419	1932	tags=26%, list=10%, signal=23%	BGN/SPP1/DCN/SPARCL1/SPARC/SMOC2/FBLN2/CTSS/CLEC14A/ADAMTS5/ELN/OLFML2B/TGFBI
GOBP_PROTEIN_ACETYLATION	GOBP_PROTEIN_ACETYLATION	82	-0.376428	-1.62639	0.00190442017694185	0.0195614873713496	0.0154562078412931	3426	tags=33%, list=19%, signal=27%	EP400/KLF15/SIRT1/KAT2A/DIP2A/HAT1/GTF2B/SUPT3H/FLCN/NAT10/FAM161A/MSL1/TAF9/TAF10/ACTL6B/YEATS4/MYBBP1A/DDX21/MAGEA2/RUVBL1/DDX3X/GATA2/ING5/ERCC6/PPARGC1A/MAPT/PRKAA2
GOBP_POSITIVE_THYMIC_T_CELL_SELECTION	GOBP_POSITIVE_THYMIC_T_CELL_SELECTION	14	0.736095376993675	1.82186411930258	0.0019138804832694	0.0196288742291675	0.0155094525286951	1724	tags=50%, list=9%, signal=45%	CD74/CD3D/CD3G/PTPRC/ITPKB/DOCK2/CD3E
GOBP_ALPHA_BETA_T_CELL_PROLIFERATION	GOBP_ALPHA_BETA_T_CELL_PROLIFERATION	46	0.555754366446979	1.78621219107707	0.00192461186913187	0.0196496195205937	0.0155258441010702	3573	tags=48%, list=19%, signal=39%	LGALS9/SYK/PTPRC/CD28/JAK2/CD274/HLA-E/DOCK2/EBI3/PTPN22/CD3E/IL2RA/IL12B/TNFRSF14/ELF4/IRF1/SH3RF1/CCR2/TGFBR2/ZAP70/RASAL3/PRKCQ
GOBP_NEGATIVE_REGULATION_OF_LEUKOCYTE_MIGRATION	GOBP_NEGATIVE_REGULATION_OF_LEUKOCYTE_MIGRATION	46	0.555508020444052	1.78542042719681	0.00192461186913187	0.0196496195205937	0.0155258441010702	2638	tags=30%, list=14%, signal=26%	APOD/IL33/CCL2/SLAMF8/CD300A/CXCL12/MMP28/DPP4/PLCB1/GPR18/RIN3/MIR128-1/NBL1/CCL21
GOBP_DIGESTIVE_SYSTEM_DEVELOPMENT	GOBP_DIGESTIVE_SYSTEM_DEVELOPMENT	136	0.414404262655165	1.57479437992915	0.00192341961617885	0.0196496195205937	0.0155258441010702	2990	tags=29%, list=16%, signal=24%	AGR2/PDGFRA/TP63/SFRP1/COL3A1/PRDM1/TBX2/EPHB3/MYOCD/RARB/RET/ALDH1A2/TGFB3/KIT/OVOL2/PDGFC/DCHS1/SFRP2/NKX2-2/TNF/SHOX2/FOXE1/RARRES2/STRA6/IGF2/TLR9/SALL1/FGF10/HOXD13/IL6ST/OTC/SPDEF/GLI3/ASS1/SOX9/SMO/PTK6/INSR/LGR4
GOCC_LUMENAL_SIDE_OF_MEMBRANE	GOCC_LUMENAL_SIDE_OF_MEMBRANE	31	0.60231572675571	1.81474325365358	0.00193077773508531	0.0196828832662537	0.0155521269371726	3570	tags=52%, list=19%, signal=42%	HLA-DPA1/CD74/HLA-DRA/HLA-DQA1/HLA-DPB1/HLA-DRB1/HLA-DRB5/HLA-E/HLA-DQA2/BDH1/HLA-B/HLA-F/HLA-H/HLA-G/HLA-DQB2/SPPL3
GOBP_POSITIVE_REGULATION_OF_CYTOKINE_PRODUCTION_INVOLVED_IN_INFLAMMATORY_RESPONSE	GOBP_POSITIVE_REGULATION_OF_CYTOKINE_PRODUCTION_INVOLVED_IN_INFLAMMATORY_RESPONSE	27	0.607527113213211	1.77508199865077	0.00194997580915576	0.0197891847858701	0.0156361194449939	3144	tags=48%, list=17%, signal=40%	GBP5/CD6/H19/GPSM3/TLR3/NOD2/MYD88/TNF/PLA2G3/TLR6/TICAM1/APPL1/TLR4
GOBP_INTERLEUKIN_10_PRODUCTION	GOBP_INTERLEUKIN_10_PRODUCTION	62	0.496919539088118	1.68328622544156	0.00194529460566594	0.0197891847858701	0.0156361194449939	3144	tags=37%, list=17%, signal=31%	IDO1/TYROBP/HLA-DRB1/LGALS9/SYK/SASH3/F2RL1/CD28/BTK/PLCG2/PYCARD/DLL1/NOD2/CD274/MIR98/RBM47/IL12B/TLR9/ISG15/TRIB2/MIR106A/IL4/TLR4
GOBP_ACTOMYOSIN_STRUCTURE_ORGANIZATION	GOBP_ACTOMYOSIN_STRUCTURE_ORGANIZATION	199	0.383047857589998	1.49775361397453	0.00194777445527053	0.0197891847858701	0.0156361194449939	3091	tags=25%, list=17%, signal=21%	PDGFRB/PDGFRA/TACSTD2/PIK3R1/SFRP1/TNNT1/MYH11/PRKD1/KRT19/F11R/TGFB3/MYH14/GPR65/LPAR1/WAS/FHOD3/TMOD3/CNN1/CAPN3/MYL9/SORBS1/SLC9A1/NRP1/ELN/CFLAR/FHDC1/S1PR1/SDC4/PDLIM1/OBSL1/EPHA1/EVL/TNNT2/EDN1/PROX1/EPB41/BRAF/CASQ1/TGFBR1/WNT4/SERPINF2/EPB41L3/ACTL8/ARHGAP28/EPB41L2/MKKS/NEB/CGNL1/CAV3/PTK2B
GOMF_SERINE_HYDROLASE_ACTIVITY	GOMF_SERINE_HYDROLASE_ACTIVITY	176	0.397388683899837	1.5464501332929	0.00199122413445317	0.0201775391708286	0.0159429716784692	3248	tags=28%, list=18%, signal=23%	MMP12/TMPRSS11D/MMP7/PRSS8/KLK5/C1S/GZMA/CTSK/KLK6/MMP11/GZMK/KLK7/CTSS/PRSS22/MMP9/GZMB/NAALAD2/MMP2/TMPRSS11B/PLAU/ST14/ADAM8/CPVL/F10/MMP14/FAP/CFI/DPP4/GZMH/CTSG/PRSS12/CFB/TMPRSS2/HTRA3/TMPRSS4/RHBDL2/MMP3/TMPRSS13/HP/F12/C2/KLK10/PRSS2/KLK12/OVCH1/MASP1/TPSAB1/PRSS16/CTSH
GOBP_REGULATION_OF_DEFENSE_RESPONSE_TO_VIRUS	GOBP_REGULATION_OF_DEFENSE_RESPONSE_TO_VIRUS	84	0.471229936520212	1.67541514686944	0.00200538017653211	0.0202906104857188	0.0160323132357166	2637	tags=26%, list=14%, signal=23%	AIM2/RAB7B/MMP12/TRIM22/ZDHHC1/PARP9/HERC5/DTX3L/F2RL1/TRAF3IP2/LILRA4/PYCARD/DHX58/FGL2/STAT1/TRIM38/PTPN22/IL12B/RNF125/IL12RB1/IL1B/TSPAN32
GOBP_POSITIVE_REGULATION_OF_FILOPODIUM_ASSEMBLY	GOBP_POSITIVE_REGULATION_OF_FILOPODIUM_ASSEMBLY	25	0.622064403430272	1.8011410607446	0.0020141918291902	0.020349349987744	0.0160787253481782	2858	tags=44%, list=16%, signal=37%	PIK3R1/CCR7/DPYSL3/TGFB3/NRP1/NLGN1/MYO3A/TGFBR1/FSCN1/CCL21/FMR1
GOBP_IMMUNE_SYSTEM_DEVELOPMENT	GOBP_IMMUNE_SYSTEM_DEVELOPMENT	184	0.386525721730869	1.50690179467388	0.00203249266288777	0.0205036405888037	0.0162006356892819	2308	tags=22%, list=13%, signal=19%	IDO1/SLC40A1/LEF1/LTB/FOXJ1/EPHB3/LGALS9/RIPK3/RET/PTPRC/ICOS/TRAF3IP2/CD28/BCL6/HAVCR2/ZBTB1/PHLPP1/PBX1/CD40/BCL11B/CD274/CCR4/HLA-E/BATF/IL7R/FOXE1/CACNB4/CD3E/IL2RA/PDPN/STAT6/BRAF/MAPK3/HLA-B/SAMHD1/TGFBR1/MAFB/RNF168/XRCC4/FGF10
GOBP_ANIMAL_ORGAN_MATURATION	GOBP_ANIMAL_ORGAN_MATURATION	29	0.599349362329191	1.76851772091823	0.00204018104290649	0.0205505736301101	0.0162377191087216	4311	tags=52%, list=23%, signal=40%	RET/ALDH1A2/IGF1/DCHS1/RYR1/MBTPS2/ZBTB16/FGFR3/XYLT1/SEMA4D/ADAMTS12/ADAMTS7/PLXNB1/SNX10/GATA3
GOBP_ACUTE_INFLAMMATORY_RESPONSE_TO_ANTIGENIC_STIMULUS	GOBP_ACUTE_INFLAMMATORY_RESPONSE_TO_ANTIGENIC_STIMULUS	23	0.655414318591995	1.84741738361368	0.00206087084454655	0.0207281348391317	0.0163780163621507	1949	tags=35%, list=11%, signal=31%	A2M/CCR7/CD6/FCER1A/BTK/HLA-E/FCGR3A/FCGR1A
GOBP_POSITIVE_REGULATION_OF_MYELOID_LEUKOCYTE_CYTOKINE_PRODUCTION_INVOLVED_IN_IMMUNE_RESPONSE	GOBP_POSITIVE_REGULATION_OF_MYELOID_LEUKOCYTE_CYTOKINE_PRODUCTION_INVOLVED_IN_IMMUNE_RESPONSE	33	0.57677960977205	1.76360648473543	0.00208868906199459	0.0209456833490983	0.0165499089652936	2166	tags=36%, list=12%, signal=32%	CD74/TLR7/TLR3/LAPTM5/KIT/SYK/PLCG2/PYCARD/NOD2/MYD88/TICAM1/CAMK4
GOBP_VASCULOGENESIS	GOBP_VASCULOGENESIS	81	0.474809627405972	1.68794227909673	0.00208667226884922	0.0209456833490983	0.0165499089652936	2823	tags=30%, list=15%, signal=25%	PDGFRB/CEACAM1/CD34/HEY2/AMOT/KDR/MYOCD/WT1/RIN2/WNT7B/NTRK2/NRP1/TNNI3/APLNR/TIE1/TEAD2/MYO1E/GJC1/EMP2/XDH/TMEM100/TBX5/SMO/TGFBR2
GOCC_ACTIN_BASED_CELL_PROJECTION	GOCC_ACTIN_BASED_CELL_PROJECTION	207	0.381672305351935	1.50666586120408	0.00209827228058208	0.0210106583835209	0.0166012479876013	3633	tags=29%, list=20%, signal=24%	CEACAM1/PDGFRA/PROM1/ACTA2/LCP1/PROM2/VCAM1/ACTG2/JAM3/MYO1D/MUC20/SYTL1/CA9/HOMER2/MTM1/TBC1D10C/ICAM2/LRRK2/CIB2/DEF6/FCRL3/TBC1D10A/SLC7A8/PKHD1L1/ESPN/WWOX/CXADR/UNC5C/UTRN/PDPN/MYO1E/NLGN1/SPATA13/ATP6V1B1/MYO3A/ENPP7/RUFY3/ANTXR1/ARF6/MYO1H/PTPRH/ATP8B1/EPHA4/FSCN1/CUBN/FGF13/FMR1/EPS8/FOXA1/CDC14A/ELMOD3/STRC/AMN1/MYO6/HLA-G/S100P/DOCK4/MORN4/CDH23/CRB1
GOMF_ANTIOXIDANT_ACTIVITY	GOMF_ANTIOXIDANT_ACTIVITY	74	0.484337774237685	1.6909381022166	0.0021055616252867	0.0210525061175268	0.0166343133298324	2972	tags=35%, list=16%, signal=30%	ALOX5AP/S100A9/HBB/GPX3/CLIC2/PTGS1/DUOX1/GSTM2/GSTA1/APOE/HBA2/GPX1/LPO/HBA1/GPX2/GPX8/SOD2/TP53INP1/MGST2/GSTO2/HBG2/GSTP1/HP/MGST1/LTC4S/SOD3
GOBP_REGULATION_OF_PLATELET_ACTIVATION	GOBP_REGULATION_OF_PLATELET_ACTIVATION	47	0.533216043604779	1.72793835280278	0.00210906681357453	0.0210564502375899	0.0166374297155289	3938	tags=51%, list=21%, signal=40%	CEACAM1/PDGFRA/PLEK/FCER1G/ALOX12/THBD/F11R/SYK/JAK2/APOE/CTSG/EMILIN2/PDPN/PRKCD/MMRN1/IL6ST/GNAQ/TLR4/PRKCQ/SH2B3/LYN/FUNDC2/TXK/FLNA
GOBP_SUPEROXIDE_ANION_GENERATION	GOBP_SUPEROXIDE_ANION_GENERATION	40	0.562118900184684	1.76519885653529	0.00213586630629275	0.0212926053421143	0.0168240240326695	2446	tags=48%, list=13%, signal=41%	ACP5/TYROBP/ALOX12/DUOX1/SYK/F2RL1/HVCN1/CYBB/NOX4/NCF4/EDN1/CRP/ITGB2/NOXA1/NCF2/SH3PXD2A/SOD2/GSTP1/PRKCD
GOBP_RESPONSE_TO_HYDROPEROXIDE	GOBP_RESPONSE_TO_HYDROPEROXIDE	18	0.689464827828024	1.83345392829559	0.00220040370862227	0.0219037245642119	0.0173068904698293	3026	tags=61%, list=16%, signal=51%	CD38/GPX3/PRKD1/JAK2/TRPM2/GPX1/OXR1/TP53INP1/PRKCD/MGST1/SP1
GOBP_POSITIVE_REGULATION_OF_METAPHASE_ANAPHASE_TRANSITION_OF_CELL_CYCLE	GOBP_POSITIVE_REGULATION_OF_METAPHASE_ANAPHASE_TRANSITION_OF_CELL_CYCLE	15	-0.660542	-1.89893	0.00221169078829777	0.0219837517562227	0.0173701227225303	2022	tags=33%, list=11%, signal=30%	RB1/PRAP1/CDC20/ANAPC7/MAPK15
GOBP_CELL_PROLIFERATION_INVOLVED_IN_METANEPHROS_DEVELOPMENT	GOBP_CELL_PROLIFERATION_INVOLVED_IN_METANEPHROS_DEVELOPMENT	10	0.786871211986517	1.81632368252253	0.00224751100464256	0.0223070410416796	0.0176255647701634	1777	tags=60%, list=10%, signal=54%	PDGFRB/WT1/GPC3/BMP7/STAT1/OSR1
GOBP_POSITIVE_REGULATION_OF_TELOMERE_MAINTENANCE	GOBP_POSITIVE_REGULATION_OF_TELOMERE_MAINTENANCE	65	-0.410128	-1.70139	0.00226199509146927	0.0224179279270212	0.0177131803340608	5108	tags=46%, list=28%, signal=33%	TERF1/GNL3/ATM/ACTL6A/CCT4/ACD/NEK7/MAPKAPK5/DHX36/RUVBL2/NBN/UCHL5/HNRNPA1/ERCC1/NEK2/DKC1/MCRS1/CCT8/INO80E/TCP1/HNRNPA2B1/CCT5/FBXO4/RUVBL1/CCT2/POT1/CCT6A/SIRT6/MAPK15/ATR
GOBP_REGULATION_OF_RETINOIC_ACID_RECEPTOR_SIGNALING_PATHWAY	GOBP_REGULATION_OF_RETINOIC_ACID_RECEPTOR_SIGNALING_PATHWAY	16	-0.640371	-1.87723	0.00226695410366319	0.0224342285492633	0.017726060019564	935	tags=25%, list=5%, signal=24%	PRAME/NR2C1/TRIM16/AKR1C3
GOBP_BASE_EXCISION_REPAIR	GOBP_BASE_EXCISION_REPAIR	43	-0.461699	-1.7583	0.00227540322960316	0.0224849700163267	0.0177661526079349	2337	tags=28%, list=13%, signal=24%	FEN1/APEX1/NEIL2/POLL/NEIL3/MPG/RPS3/OGG1/ERCC6/NEIL1/HMGA2/SIRT6
GOBP_PROGESTERONE_METABOLIC_PROCESS	GOBP_PROGESTERONE_METABOLIC_PROCESS	16	-0.639889	-1.87582	0.00229200306681345	0.022586730023319	0.0178465567095324	557	tags=31%, list=3%, signal=30%	LHB/AKR1C2/AFP/AKR1C1/AKR1C3
GOBP_REGULATION_OF_TOLL_LIKE_RECEPTOR_9_SIGNALING_PATHWAY	GOBP_REGULATION_OF_TOLL_LIKE_RECEPTOR_9_SIGNALING_PATHWAY	11	0.758168295005742	1.79687203645649	0.00229237457911363	0.022586730023319	0.0178465567095324	1936	tags=55%, list=11%, signal=49%	RAB7B/RSAD2/LILRA4/FCRL3/PTPN22/TLR9
GOBP_OXIDATIVE_PHOSPHORYLATION	GOBP_OXIDATIVE_PHOSPHORYLATION	101	-0.358134	-1.61041	0.00232297904186287	0.0228550074627467	0.0180585319946531	5988	tags=53%, list=33%, signal=36%	NDUFA9/NDUFV1/NDUFA5/COX6A1/NDUFC1/NDUFS1/MSH2/NDUFB9/UQCRC1/NDUFS6/COX7A2L/NDUFB3/COX7B/NDUFAB1/NDUFS5/NDUFS2/SLC25A33/UQCRHL/UQCRQ/NDUFB6/NDUFB10/NDUFB2/NDUFB4/UQCRH/TMEM135/BID/SDHA/NDUFA1/COQ9/COX7C/CYC1/COX4I1/CHCHD2/NDUFV2/COX8C/COX5A/SHMT2/NDUFS8/DGUOK/NDUFS3/NDUFA2/COX7A2/UQCRB/DNAJC30/MLXIPL/UQCRC2/SDHB/SDHD/COX8A/NDUFA4/SNCA/FXN/DLD/CYCS
GOBP_POSITIVE_REGULATION_OF_TRANSFERASE_ACTIVITY	GOBP_POSITIVE_REGULATION_OF_TRANSFERASE_ACTIVITY	390	0.344724392488943	1.42037159665229	0.00233399950965135	0.0229301054874165	0.0181178695417287	2981	tags=23%, list=16%, signal=20%	PDGFRB/PDGFRA/CD74/CCR7/S100A12/PARM1/PRLR/GHR/GRHL2/HTR2B/HLA-DRB1/CCL5/PRKD1/KDR/SLC11A1/TLR3/ERBB3/CD4/RIPK3/CD86/PTEN/RET/KIT/SNX9/DDR2/CD24/PDGFC/CCND2/PTPRC/JAK2/IGF1/LRRK2/ADAM8/SLC8A2/ATP2B4/NOX4/NOD2/CD300A/RASGRP1/CD40/PDGFD/NTRK2/PKIB/CSF1R/APOE/TCL1B/AXIN2/TNF/EPHA1/PIK3CG/EDN1/TIE1/PROX1/RASSF2/CCL19/MAP3K5/IL12B/IGF2/CHI3L1/FGFR1/DDR1/MAPK3/FCGR1A/ALK/SASH1/ADRA2B/TLR6/DAB2IP/ARRDC4…
GOBP_EPITHELIAL_CELL_MORPHOGENESIS	GOBP_EPITHELIAL_CELL_MORPHOGENESIS	32	0.591950271507391	1.79594431744096	0.00235479216931588	0.0229545815429296	0.0181372089198631	2852	tags=47%, list=15%, signal=40%	RAB25/COL18A1/GRHL2/AR/POF1B/ST14/BCL11B/CLDN3/SPINT2/FRMD6/SIPA1/SIPA1L3/PALLD/CCDC88C/VSIG1
GOBP_REGULATION_OF_LIPOPOLYSACCHARIDE_MEDIATED_SIGNALING_PATHWAY	GOBP_REGULATION_OF_LIPOPOLYSACCHARIDE_MEDIATED_SIGNALING_PATHWAY	25	0.618851646637918	1.79183876319312	0.00235205191428359	0.0229545815429296	0.0181372089198631	2040	tags=36%, list=11%, signal=32%	CX3CL1/LY96/LY86/CD180/CD14/LILRA2/CARD16/TRIM5/SASH1
GOBP_HUMORAL_IMMUNE_RESPONSE_MEDIATED_BY_CIRCULATING_IMMUNOGLOBULIN	GOBP_HUMORAL_IMMUNE_RESPONSE_MEDIATED_BY_CIRCULATING_IMMUNOGLOBULIN	46	0.549607341871987	1.76645545879101	0.00234677946497554	0.0229545815429296	0.0181372089198631	1678	tags=30%, list=9%, signal=28%	SERPING1/C1QB/C1S/FOXJ1/PTPN6/C4BPA/C7/PTPRC/C1QC/NOD2/CFI/SUSD4/TNF/CR1
GOBP_POSITIVE_REGULATION_OF_SMALL_GTPASE_MEDIATED_SIGNAL_TRANSDUCTION	GOBP_POSITIVE_REGULATION_OF_SMALL_GTPASE_MEDIATED_SIGNAL_TRANSDUCTION	63	0.495635765998358	1.68115878333341	0.00236022880098671	0.0229545815429296	0.0181372089198631	2308	tags=30%, list=13%, signal=26%	COL3A1/P2RY10/F11R/CDON/F2RL1/IGF1/GPR65/LPAR1/ITPKB/RASGRP1/GPR4/ARHGEF3/AUTS2/PIK3CG/GPR174/GPR18/NET1/GPR20/FGF10
GOBP_ENDOTHELIAL_CELL_PROLIFERATION	GOBP_ENDOTHELIAL_CELL_PROLIFERATION	178	0.387248726319266	1.51111383994881	0.00235829017962243	0.0229545815429296	0.0181372089198631	2360	tags=25%, list=13%, signal=22%	CD34/CCL2/MEF2C/FGFBP1/HTR2B/SPARC/SULF1/PRKD1/KDR/FGF7/ACVRL1/FUT2/ALDH1A2/PGF/ALOX5/MMP14/CXCL12/TNFSF12/NR2F2/NRP1/AKT3/MIR98/APOE/STAT1/APLNR/TNF/LRG1/TIE1/PROX1/MDK/IL12B/IGF2/FGFR1/SEMA5A/HSPG2/ECM1/MIR222/TGFBR1/THBS4/COL8A2/PROK2/PTPRM/FGF10/ANG/XDH
GOBP_CYTOPLASMIC_TRANSLATION	GOBP_CYTOPLASMIC_TRANSLATION	142	-0.314176	-1.5021	0.00235147153417073	0.0229545815429296	0.0181372089198631	6894	tags=51%, list=37%, signal=32%	EIF3A/HNRNPD/EIF3I/EIF3C/RPS27A/YBX1/RPS12/RPSA/RPL4/RPL31/DRG2/RPS17/RPL11/RPLP2/RPL36A/RPL7/RPS25/RPL17/RPLP0/RPL38/DHX29/RPL12/RPS15A/RPS5/EIF3B/RPL13A/RPL23/RPL15/RBM24/SLBP/DRG1/RPL6/RPS26/RPL26/CNBP/RPL39/RPL27/CSDE1/RPS7/RPL8/RPS23/RPL22/RPL5/DHX36/ETF1/EIF2S3/NCBP2/RWDD1/EIF4A1/IMPACT/RPS2/RPL29/RPL14/EIF3M/RPS13/RPL23A/PARP16/RPL28/RPL27A/MIF4GD/RPS21/RPL41/FTSJ1/RPL26L1/RPL19/EIF5/RPS4X…
GOMF_TRANSLATION_REPRESSOR_ACTIVITY	GOMF_TRANSLATION_REPRESSOR_ACTIVITY	217	-0.28014	-1.40798	0.00235403566912845	0.0229545815429296	0.0181372089198631	4698	tags=33%, list=26%, signal=25%	MIR200C/MIR107/MIR218-1/MIR572/PAIP2/MIR590/MIR708/TRIM71/MIR520H/MIR130A/MIR181B1/MIR379/MIR96/MIR132/MIR363/MIR30E/MIR144/MIR106B/MIR409/MIR483/MIR187/MIR302A/DHFR/MIR99A/MIR185/RARA/MIR638/MIR223/MIR487B/MIR455/MIR543/MIR31/MIR655/MIR137/SHMT2/MIR1277/MIR302E/MIR152/MIR146A/TYMS/MIR328/MIR194-1/NANOS1/MIR654/MIR767/MIR133B/MIR608/MIR498/MIR374A/MIR758/MIR373/MIR503/MIR346/SHMT1/IFRD2/MIR30C2/M…
GOBP_POSITIVE_REGULATION_OF_DEFENSE_RESPONSE_TO_BACTERIUM	GOBP_POSITIVE_REGULATION_OF_DEFENSE_RESPONSE_TO_BACTERIUM	14	0.727825902529513	1.80139685475695	0.00241830504923367	0.0234856626660871	0.0185568344863796	2364	tags=50%, list=13%, signal=44%	KLK5/KLK7/F2RL1/NOD2/HAVCR2/EMILIN2/PGC
GOBP_NITRIC_OXIDE_SYNTHASE_BIOSYNTHETIC_PROCESS	GOBP_NITRIC_OXIDE_SYNTHASE_BIOSYNTHETIC_PROCESS	19	0.667524806547775	1.79064070514615	0.00242233933837343	0.0234911389419051	0.0185611614813382	3147	tags=63%, list=17%, signal=52%	IL33/CCL2/KDR/JAK2/LRRK2/NOD2/STAT1/EDN1/GSTP1/FCER2/TLR4/MAP2K6
GOMF_DNA_BINDING_TRANSCRIPTION_ACTIVATOR_ACTIVITY	GOMF_DNA_BINDING_TRANSCRIPTION_ACTIVATOR_ACTIVITY	457	0.331204818628425	1.37556775715546	0.00243199912310278	0.0235510759145675	0.0186085197567732	4546	tags=30%, list=25%, signal=23%	TCF4/ZNF750/TP63/MEF2C/IRF6/DLX5/LEF1/GRHL2/ESR1/ASCL2/TFAP2C/EHF/GRHL3/FOXJ1/HLF/FLI1/CTCFL/GRHL1/AR/ELF3/IKZF3/OVOL2/PRRX1/NDN/WT1/ZNF493/RORB/HOXD4/CEBPA/ZNF606/ZNF521/HEYL/PBX1/CSRNP3/IRF5/BCL11B/MEIS3/MAF/TFCP2L1/ZNF782/ELK3/MYOG/HOXB3/RAX/SOX21/ZNF841/NFAT5/NKX2-2/BATF/MYB/ZBTB16/SPI1/GLIS1/MEIS2/NFIB/SPIB/PAX9/STAT6/ZNF208/PLSCR1/CREB1/OSR2/ETS1/ELF4/RBPJ/MAFB/IRF1/EPAS1/ZNF658B/ZNF574/HOX…
GOBP_REGULATION_OF_T_HELPER_1_TYPE_IMMUNE_RESPONSE	GOBP_REGULATION_OF_T_HELPER_1_TYPE_IMMUNE_RESPONSE	31	0.59660790603118	1.79754591230455	0.00244910036991821	0.0236828005771091	0.0187125999692548	3001	tags=45%, list=16%, signal=38%	IL33/ASCL2/SLC11A1/HAVCR2/SLAMF1/CD80/ANXA1/CCL19/IL4R/IL12B/IL12RB1/IL1B/CCR2/SOCS5
GOBP_CELL_DIFFERENTIATION_INVOLVED_IN_EMBRYONIC_PLACENTA_DEVELOPMENT	GOBP_CELL_DIFFERENTIATION_INVOLVED_IN_EMBRYONIC_PLACENTA_DEVELOPMENT	24	0.632921981969812	1.80806874335333	0.0024612628159793	0.0237664593457402	0.0187787016562668	1303	tags=38%, list=7%, signal=35%	GRHL2/PRDM1/KRT19/GJB5/ST14/SPINT2/SOX15/NR2F2/EOMES
GOBP_NEGATIVE_REGULATION_OF_STEM_CELL_PROLIFERATION	GOBP_NEGATIVE_REGULATION_OF_STEM_CELL_PROLIFERATION	25	0.618205909977964	1.78996908088007	0.00248199824634381	0.0239325443440189	0.0189099311586038	2588	tags=52%, list=14%, signal=45%	IRF6/RARB/SFN/OVOL2/CEBPA/OVOL1/NFIB/FERMT1/SNAI2/MIR222/RBPJ/FGF10/GLI3
GOBP_SPINDLE_ASSEMBLY	GOBP_SPINDLE_ASSEMBLY	115	-0.330781	-1.53102	0.00249504144196083	0.024024090356519	0.0189822648298315	5160	tags=39%, list=28%, signal=28%	CHEK2/DRG1/CHMP1B/CHMP2A/GOLGA8A/TUBB1/CCDC69/RACGAP1/STARD9/MAPRE1/NEK7/GOLGA6A/STIL/CHMP6/KIF23/AURKA/SMC1A/AAAS/GOLGA8G/PLK1/TPX2/CCNB2/TUBGCP2/KPNB1/TUBGCP6/ASPM/NEK2/CENPJ/KIFC2/TUBGCP3/GTF2B/MYBL2/CLASP1/DDB1/TPR/CEP192/HAUS5/PRC1/GOLGA8B/BIRC5/INCENP/NDC80/CDC20/RPS3/MAPK15
GOBP_REGULATION_OF_MITOTIC_SISTER_CHROMATID_SEGREGATION	GOBP_REGULATION_OF_MITOTIC_SISTER_CHROMATID_SEGREGATION	49	-0.450795	-1.75687	0.00253856246127664	0.0244084223016784	0.0192859387944776	3668	tags=39%, list=20%, signal=31%	BUB1B/NUF2/PLK1/BUB1/MAD2L2/DYNC1LI1/TPR/KNTC1/ZWINT/CENPF/BIRC5/PRAP1/INCENP/NDC80/SPC25/PCID2/CDC20/USP44/TRIP13
GOBP_NATURAL_KILLER_CELL_ACTIVATION	GOBP_NATURAL_KILLER_CELL_ACTIVATION	92	0.446966020824953	1.61875002919289	0.00254872297755499	0.0244713557944252	0.0193356647240865	2550	tags=28%, list=14%, signal=24%	TYROBP/CD2/PRDM1/PTPRC/JAK2/HAVCR2/ZBTB1/RASGRP1/PBX1/SLAMF1/CORO1A/IL21R/SLAMF7/HLA-E/PTPN22/FCGR3A/IL12B/NKG7/ULBP2/ELF4/TICAM1/EMP2/ZNF683/RABL3/VAMP2/HLA-F
GOBP_REGULATION_OF_DNA_REPAIR	GOBP_REGULATION_OF_DNA_REPAIR	181	-0.296549	-1.4508	0.00256585147258286	0.0246009187222569	0.0194380368751953	3767	tags=29%, list=20%, signal=24%	MAGEF1/TAF4/ING3/DPF1/UCHL5/HDAC10/FAM168A/EP400/EYA3/SIRT1/FMN2/KAT2A/CUL4A/FIGNL1/KLHL15/USP22/TWIST1/TAF12/HELQ/MAD2L2/MCRS1/KDM4D/UIMC1/SUPT3H/SMARCD3/TAF6/FOXM1/INO80E/TAF9/TAF10/ACTL6B/TAF2/YEATS4/NUDT16L1/BCL7A/PRKCG/ERCC8/RPS3/RUVBL1/IER3/EYA4/DHX9/OGG1/TRRAP/DDX11/ERCC6/HMGA2/POT1/SIRT6/TMEM161A/BCL7B/ATR/CHEK1
GOBP_POSITIVE_REGULATION_OF_MYOBLAST_PROLIFERATION	GOBP_POSITIVE_REGULATION_OF_MYOBLAST_PROLIFERATION	13	0.739009545566609	1.80913433730868	0.00258800266762732	0.0246735071227737	0.019495391481415	1626	tags=31%, list=9%, signal=28%	FGFBP1/FGF7/SOX15/MEIS2
GOMF_ICOSANOID_RECEPTOR_ACTIVITY	GOMF_ICOSANOID_RECEPTOR_ACTIVITY	13	0.73889127397438	1.80884480221416	0.00258800266762732	0.0246735071227737	0.019495391481415	3157	tags=62%, list=17%, signal=51%	CYSLTR1/PTGER1/HPGD/PTGER2/LTB4R/CYSLTR2/PTGDR/PTGIR
GOBP_EPIBOLY	GOBP_EPIBOLY	32	0.588272016637515	1.7847846960173	0.0025864088691061	0.0246735071227737	0.019495391481415	4237	tags=50%, list=23%, signal=39%	CEACAM1/MMP12/LCP1/ACVRL1/PTEN/LRG1/FERMT1/PDPN/DDR1/MSX2/COL5A1/CLASP2/ITGA5/FLNA/MIR221/MEGF8
GOBP_POSITIVE_REGULATION_OF_MAP_KINASE_ACTIVITY	GOBP_POSITIVE_REGULATION_OF_MAP_KINASE_ACTIVITY	88	0.456655053070582	1.63560322616133	0.00258652850997855	0.0246735071227737	0.019495391481415	2292	tags=27%, list=12%, signal=24%	PDGFRB/S100A12/GHR/HTR2B/KIT/CD24/PDGFC/LRRK2/ADAM8/NOD2/RASGRP1/CD40/PDGFD/TNF/PIK3CG/EDN1/CCL19/MAP3K5/FGFR1/SASH1/TLR6/DAB2IP/FLT3/IL34
GOBP_REGULATION_OF_HEPATOCYTE_PROLIFERATION	GOBP_REGULATION_OF_HEPATOCYTE_PROLIFERATION	16	0.705956473595447	1.82213239971309	0.00259304783537047	0.0246757625441932	0.0194971735678979	1767	tags=44%, list=10%, signal=40%	CEACAM1/PTN/CFLAR/SULF2/TNF/WNT3A/MDK
GOBP_CELLULAR_RESPONSE_TO_TOXIC_SUBSTANCE	GOBP_CELLULAR_RESPONSE_TO_TOXIC_SUBSTANCE	112	0.437936358733415	1.62578971241789	0.00259553005340014	0.0246757625441932	0.0194971735678979	3309	tags=34%, list=18%, signal=28%	ALOX5AP/AKR1B10/S100A9/HBB/GPX3/H19/CLIC2/SLC11A1/PTGS1/DUOX1/GSTM2/ALDH1A1/GSTA1/APOE/BMP7/HBA2/GSTM1/TNF/GPX1/LPO/HBA1/GPX2/GPX8/SOD2/TP53INP1/SESN1/MGST2/GSTO2/HBG2/GSTP1/PTPN13/HP/MGST1/LTC4S/SOD3/GSTM3/CYGB/ABCG2
GOBP_CELL_CELL_ADHESION_MEDIATED_BY_INTEGRIN	GOBP_CELL_CELL_ADHESION_MEDIATED_BY_INTEGRIN	15	0.703494555182134	1.77129718558124	0.0026135949656032	0.0248093297850163	0.0196027096652181	1724	tags=47%, list=9%, signal=42%	CCL5/SKAP1/FERMT3/NPNT/DPP4/CXCL13/CD3E
GOBP_MYELOID_LEUKOCYTE_CYTOKINE_PRODUCTION	GOBP_MYELOID_LEUKOCYTE_CYTOKINE_PRODUCTION	48	0.532702307686468	1.72971392514671	0.00261690965674422	0.0248093297850163	0.0196027096652181	2166	tags=31%, list=12%, signal=28%	CD74/ACP5/TLR7/TLR3/LAPTM5/TGFB3/KIT/SYK/BCL6/PLCG2/PYCARD/NOD2/MYD88/TICAM1/CAMK4
GOBP_ANGIOGENESIS_INVOLVED_IN_WOUND_HEALING	GOBP_ANGIOGENESIS_INVOLVED_IN_WOUND_HEALING	29	0.593009533891295	1.74981060342597	0.00263793392628029	0.0249736709748129	0.0197325613241518	1648	tags=31%, list=9%, signal=28%	CD34/CX3CL1/SMOC2/KDR/ALOX5/GPR4/TNF/GPX1/CXCR4
GOCC_ENDOSOME_MEMBRANE	GOCC_ENDOSOME_MEMBRANE	494	0.325278006207129	1.3536699933446	0.00265355743258866	0.025086494778202	0.0198217073140003	3727	tags=24%, list=20%, signal=20%	HLA-DPA1/RAB7B/HLA-DMA/HLA-DRA/HLA-DQA1/HLA-DPB1/TMEM45B/TLR7/PARM1/ZDHHC1/GPNMB/HLA-DRB1/ANTXR2/HLA-DRB5/LY96/SLC15A3/SLC11A1/HLA-DMB/TLR3/SNX16/RET/CD1B/DTX3L/MCOLN3/SLC30A4/FGD2/SLC9A9/CD14/HLA-DOA/NTRK2/ANXA1/ATG9B/ANXA8/CD274/MRC1/NCF4/HLA-E/CD68/CLCN5/IRF7/ACAP1/MYD88/HLA-DQA2/LAMP3/MR1/RAB13/HLA-DOB/EEA1/WNT3A/NDRG1/RNF144A/SLC26A9/CLIP3/IFITM3/TLR9/FCGR1A/HSD17B6/ZNRF2/HLA-B/LAMP2/CD1C/AN…
GOMF_CALMODULIN_BINDING	GOMF_CALMODULIN_BINDING	196	0.381580022823276	1.49248434575357	0.00266010881722656	0.0251133564627707	0.0198429316601749	3459	tags=26%, list=19%, signal=21%	CEACAM1/RGS1/AEBP1/RGS4/ESR1/MYH11/MYO1D/PCP4/CAMK1G/MYLK/CAMK2D/MYH14/SNTB1/FAS/PNCK/MBP/SLC8A2/ATP2B4/ITPKB/RYR1/CNN1/SLC9A1/MKNK2/PLCB1/ITPKC/PDE1A/EEA1/EPB41/MYO5C/MYO1E/RRAD/GEM/MYO3A/SLC24A4/SPTBN1/CAMK4/ADD3/VAMP2/TRPV6/PDE1B/AKAP5/PPP3R1/ADCY1/PCYT1A/RIT1/UNC13C/PPP3CB/MYO6/INVS/FKBP8/KCNN3
GOBP_TRICARBOXYLIC_ACID_CYCLE	GOBP_TRICARBOXYLIC_ACID_CYCLE	33	-0.491492	-1.76236	0.00267265681304476	0.0251966768349582	0.019908765968451	4337	tags=52%, list=24%, signal=39%	OGDH/IREB2/PDHA2/IDH1/IDH3A/MDH1/MDH2/SDHA/CS/OGDHL/NNT/ACO1/SDHB/ACLY/SDHD/ACO2/DLAT
GOMF_STRUCTURAL_CONSTITUENT_OF_SKIN_EPIDERMIS	GOMF_STRUCTURAL_CONSTITUENT_OF_SKIN_EPIDERMIS	35	0.575442595056556	1.77912239820519	0.00269675988205403	0.0253885502665143	0.0200603718039917	1683	tags=34%, list=9%, signal=31%	KRT4/KRT5/KRT6C/KRT6A/KRT6B/KRT3/SPRR1A/PKP1/KRT78/SPRR2E/KRT75/FLG
GOMF_PROTEIN_TYROSINE_KINASE_BINDING	GOMF_PROTEIN_TYROSINE_KINASE_BINDING	116	0.423243542224783	1.58184817417428	0.00271679412941894	0.0255416381417178	0.0201813318297919	4009	tags=33%, list=22%, signal=26%	CEACAM1/ANGPT2/CDH1/PIK3R1/CDH5/CD2/CD4/TRAT1/CD247/CBLC/PLCG2/NOX4/FCRL3/TJP2/CEACAM7/PSG3/BANK1/TIAM1/DOK2/FLT3LG/DSCAM/FRS2/EPHA4/SOCS5/PSG1/GAB2/ITGAX/SHC3/DOCK4/CADM4/SH2B3/ARHGEF16/NRTN/ARTN/DUSP22/BMPR2/TRIM6/SIRPA
GOBP_MRNA_TRANSPORT	GOBP_MRNA_TRANSPORT	110	-0.344825	-1.59026	0.0027340539459794	0.025668254036525	0.0202813754281646	3934	tags=33%, list=21%, signal=26%	NCBP2/AHCTF1/G3BP2/NUTF2/AAAS/IWS1/NUP210/HNRNPA1/NUP62/NUP188/C12orf50/NUP160/UPF3A/PEG10/RANBP2/EIF4A3/RBM15B/THOC7/TPR/NXF1/LRPPRC/NUP85/POM121/NUP35/HNRNPA2B1/DDX25/SUPT6H/PCID2/MAGOHB/NSUN2/SEH1L/DHX9/NUP107/NUP93/ARC/IGF2BP3
GOMF_IMMUNOGLOBULIN_BINDING	GOMF_IMMUNOGLOBULIN_BINDING	22	0.64492680563372	1.78893744395919	0.00275986400935912	0.025874680719324	0.020444480290937	3920	tags=68%, list=21%, signal=54%	VWF/FCER1G/PIP/FCER1A/MS4A1/LILRA2/FCGR2A/FCAR/FCGR3A/FCGR1A/FCER2/FCGRT/CD22/LGALS3/FCGR2B
GOBP_REGULATION_OF_RESPONSE_TO_CYTOKINE_STIMULUS	GOBP_REGULATION_OF_RESPONSE_TO_CYTOKINE_STIMULUS	162	0.391422349319284	1.50995377838322	0.00279551292112787	0.026172651401265	0.0206799172341133	3958	tags=32%, list=22%, signal=25%	CD74/MMP12/IFIH1/ZBP1/CCL5/PARP9/PTPN6/LAPTM5/OAS1/SYK/XIAP/CD24/PTPRC/IL1R2/F2RL1/IL1RN/PARP14/PYCARD/IL7/STAT2/CYLD/CD300LF/CARD16/MIR98/USP18/IRF7/EDN1/CXCR4/RBM47/ECM1/SAMHD1/GSTP1/CASP1/ISG15/TNFRSF1A/ADAR/TLR4/NLRP6/TRAIP/SIGIRR/NR1H2/HSPA1A/MIB2/C1QTNF4/ARG1/CASP4/CASP8/SH2B3/TXK/IL1R1/PIAS4/TRIM6
GOBP_G_PROTEIN_COUPLED_PURINERGIC_NUCLEOTIDE_RECEPTOR_SIGNALING_PATHWAY	GOBP_G_PROTEIN_COUPLED_PURINERGIC_NUCLEOTIDE_RECEPTOR_SIGNALING_PATHWAY	12	0.742004486456251	1.78953103723598	0.00282222100974368	0.0263135179269352	0.0207912207488874	2923	tags=67%, list=16%, signal=56%	GPR34/GPR87/P2RY1/PTAFR/GPR171/P2RY14/P2RY4/P2RY8
GOMF_G_PROTEIN_COUPLED_PURINERGIC_NUCLEOTIDE_RECEPTOR_ACTIVITY	GOMF_G_PROTEIN_COUPLED_PURINERGIC_NUCLEOTIDE_RECEPTOR_ACTIVITY	12	0.742004486456251	1.78953103723598	0.00282222100974368	0.0263135179269352	0.0207912207488874	2923	tags=67%, list=16%, signal=56%	GPR34/GPR87/P2RY1/PTAFR/GPR171/P2RY14/P2RY4/P2RY8
GOCC_CLATHRIN_COATED_ENDOCYTIC_VESICLE_MEMBRANE	GOCC_CLATHRIN_COATED_ENDOCYTIC_VESICLE_MEMBRANE	70	0.489084598976381	1.69274156950743	0.0028179092267733	0.0263135179269352	0.0207912207488874	2557	tags=29%, list=14%, signal=25%	HLA-DPA1/CD74/CD3D/HLA-DRA/HLA-DQA1/HLA-DPB1/SGIP1/HLA-DRB1/CD3G/HLA-DRB5/BTC/CD4/APOE/IL7R/HLA-DQA2/STON2/FCGR1A/CD207/VAMP2/ADRB2
GOBP_PROTEIN_HETEROTETRAMERIZATION	GOBP_PROTEIN_HETEROTETRAMERIZATION	14	-0.670825	-1.88149	0.00282929692527707	0.0263432061722153	0.0208146784584562	4378	tags=79%, list=24%, signal=60%	CBR4/PKD1/RRM2/FARSA/RRM1/NUDT21/CPSF6/GRIN1/GRIN2B/KRT1/KRT10
GOMF_SULFUR_COMPOUND_BINDING	GOMF_SULFUR_COMPOUND_BINDING	247	0.368562484385209	1.48456434197401	0.00284122314774365	0.0264179113833472	0.0208737056299674	2559	tags=23%, list=14%, signal=20%	CXCL10/CD34/COL17A1/CXCL11/FGFBP1/ACP5/SFRP1/THBS2/CEL/ENPP1/LAMC2/GPNMB/SMOC2/FGF7/DPYSL3/PTN/CCL8/ECM2/CFH/PTPRC/LIPG/CRISPLD2/HPSE2/PGF/EFEMP2/SELL/LRP1/ADAMTS5/METTL14/NRP1/APOE/BMP7/CCL23/CXCL13/CLEC3B/CTSG/ADAMTS3/LXN/ACBD7/MDK/TH/FGFR1/SEMA5A/SULT2A1/ALK/IMPG2/PF4V1/RSPO1/THBS4/FBLN7/PCOLCE/ITGA2/FGF10/ANG/GSTP1/FGFR4/RCC1/PRELP
GOBP_NEGATIVE_REGULATION_OF_CELL_MATRIX_ADHESION	GOBP_NEGATIVE_REGULATION_OF_CELL_MATRIX_ADHESION	34	0.569757241107652	1.75251257084668	0.00285878597226429	0.0265447493089945	0.0209739246625874	1298	tags=26%, list=7%, signal=25%	APOD/MMP12/PIK3R1/ACVRL1/PTEN/BCL6/JAG1/MMP14/FAM107A
GOBP_FOLIC_ACID_METABOLIC_PROCESS	GOBP_FOLIC_ACID_METABOLIC_PROCESS	14	-0.669707	-1.87835	0.00287765980760952	0.0266833962160395	0.0210834743799048	3548	tags=79%, list=19%, signal=63%	MTRR/DHFR/MTHFD2L/SLC25A32/MTHFD2/SHMT2/SLC46A1/ALDH1L2/SHMT1/PM20D2/SLC19A1
GOMF_GTPASE_ACTIVATOR_ACTIVITY	GOMF_GTPASE_ACTIVATOR_ACTIVITY	242	0.368888233807796	1.48262297810997	0.00289649904917742	0.0268213434526429	0.0211924712634033	3974	tags=30%, list=22%, signal=24%	ARHGDIB/RGS1/ARHGAP27/RASGRP3/RGS5/RGS4/ARHGAP18/HTR2B/NCKAP1L/ARHGEF6/TBC1D10C/ARHGAP25/RIN2/ALDH1A1/LRRK2/RGPD6/ARHGAP30/THY1/TBC1D10A/OPHN1/VAV3/AGAP6/NRP1/DOCK2/PLCB1/ACAP1/RGS17/ARAP2/ARHGAP9/RIN3/RGPD8/SIPA1/SIPA1L3/RGS18/RGS20/DAB2IP/RGS14/SMAP1/ARHGAP22/ARHGAP4/RGS10/RABGAP1L/ARHGAP15/SIPA1L1/ARHGAP20/ARHGAP23/SIPA1L2/GARNL3/ARHGAP28/RASAL1/ADAP2/SH3BP1/GNAQ/GRTP1/ELMOD3/TAGAP/ALS2CL/CHN2…
GOBP_COLLAGEN_METABOLIC_PROCESS	GOBP_COLLAGEN_METABOLIC_PROCESS	88	0.454231792648963	1.62692382463762	0.00290697546605734	0.0268815805051122	0.021240066642274	4547	tags=50%, list=25%, signal=38%	MMP12/MMP7/CIITA/CTSK/KLK6/MMP11/CTSS/MMP9/TGFB3/MMP2/DDR2/COL1A2/MFAP4/MMP14/FAP/MMP28/MYB/COL1A1/ADAMTS3/VIM/PCOLCE/ITGA2/WNT4/MMP3/SERPINF2/SERPINB7/PRSS2/COL5A1/ADAM15/CTSB/CYGB/SMPD3/MMP20/MMP23B/NOTCH1/P2RX7/RUNX1/ENG/AMELX/CST3/MMP19/SERPINH1/BMP4/TNXB
GOBP_NEGATIVE_REGULATION_OF_EPIDERMIS_DEVELOPMENT	GOBP_NEGATIVE_REGULATION_OF_EPIDERMIS_DEVELOPMENT	13	0.733680191965863	1.79608779866435	0.00291334823107348	0.0269037574026417	0.0212575893761533	915	tags=31%, list=5%, signal=29%	TP63/GRHL2/HES5/DLL1
GOBP_AORTA_DEVELOPMENT	GOBP_AORTA_DEVELOPMENT	58	0.49689087860376	1.66648293345038	0.00292511687893642	0.0269756350865403	0.0213143824205879	2823	tags=33%, list=15%, signal=28%	PDGFRB/EDNRA/HEY2/COL3A1/PRDM1/TBX2/ACVRL1/MYLK/EFEMP2/JAG1/LRP1/APLNR/ADAMTS9/PRICKLE1/PROX1/RBPJ/PLXND1/EGR2/TGFBR2
GOMF_TRANSMEMBRANE_RECEPTOR_PROTEIN_TYROSINE_KINASE_ACTIVITY	GOMF_TRANSMEMBRANE_RECEPTOR_PROTEIN_TYROSINE_KINASE_ACTIVITY	62	0.487513306062737	1.6514231545831	0.00295035499628366	0.0271713645848219	0.0214690350678372	2948	tags=39%, list=16%, signal=33%	PDGFRB/PDGFRA/KDR/EPHB3/RET/KIT/EPHB6/DDR2/NTRK2/CSF1R/NRP1/EPHA1/TIE1/FGFR1/DDR1/PDGFRL/ALK/FGFR3/FLT3/EPHA4/FGFR4/ERBB4/MERTK/INSR
GOBP_NOREPINEPHRINE_METABOLIC_PROCESS	GOBP_NOREPINEPHRINE_METABOLIC_PROCESS	11	0.750598024789404	1.7789303644692	0.00296401767628007	0.0272601027863312	0.0215391501904734	3022	tags=55%, list=16%, signal=46%	EDNRA/MOXD1/TH/EPAS1/RNF180/KL
GOBP_REGULATION_OF_MORPHOGENESIS_OF_AN_EPITHELIUM	GOBP_REGULATION_OF_MORPHOGENESIS_OF_AN_EPITHELIUM	64	0.490564632579359	1.66751340580461	0.00299444838067909	0.0275026066334013	0.0217307608687145	3195	tags=39%, list=17%, signal=32%	CXCL10/TACSTD2/SFRP1/ESR1/SULF1/MAGED1/FGF7/TBX2/GJA1/AR/WNT2/BMP7/WNT5B/TNF/MDK/SNAI2/WNT4/FGF10/HOXD13/NOG/SOX9/SMO/LGR4/CAV3/ITGAX
GOMF_TRANSMEMBRANE_RECEPTOR_PROTEIN_KINASE_ACTIVITY	GOMF_TRANSMEMBRANE_RECEPTOR_PROTEIN_KINASE_ACTIVITY	79	0.462407491255869	1.63586142783392	0.00305943712237721	0.0280614226034842	0.0221723006971882	2948	tags=35%, list=16%, signal=30%	PDGFRB/PDGFRA/KDR/ACVRL1/EPHB3/RET/KIT/EPHB6/DDR2/NTRK2/CSF1R/BMPR1B/NRP1/EPHA1/TIE1/FGFR1/DDR1/PDGFRL/ALK/TGFBR1/FGFR3/FLT3/EPHA4/FGFR4/ERBB4/TGFBR2/MERTK/INSR
GOBP_PROTEIN_ACYLATION	GOBP_PROTEIN_ACYLATION	122	-0.320607	-1.50573	0.0030677552657068	0.0280996419398773	0.0222024991169521	4337	tags=34%, list=24%, signal=26%	OGDH/DEK/BAZ1B/ZDHHC7/GLUL/PHF20/RUVBL2/ZDHHC2/EP400/KLF15/ZDHHC3/SIRT1/ZDHHC8/KAT2A/DIP2A/HAT1/GTF2B/SUPT3H/FLCN/ZDHHC24/NAT10/FAM161A/MSL1/TAF9/TAF10/ACTL6B/YEATS4/MYBBP1A/DDX21/MAGEA2/HHATL/RUVBL1/ZDHHC4/DDX3X/GATA2/ING5/ERCC6/DLD/PPARGC1A/MAPT/PRKAA2
GOCC_OUTER_KINETOCHORE	GOCC_OUTER_KINETOCHORE	16	-0.625884	-1.83476	0.0030962866791	0.0282844325652198	0.0223485085822958	3668	tags=56%, list=20%, signal=45%	BUB1B/NUF2/PLK1/BUB1/ZWINT/CENPF/SKA1/NDC80/SPC25
GOBP_DEFENSE_RESPONSE_TO_GRAM_NEGATIVE_BACTERIUM	GOBP_DEFENSE_RESPONSE_TO_GRAM_NEGATIVE_BACTERIUM	81	0.465108392744836	1.65345451137088	0.00309391272564597	0.0282844325652198	0.0223485085822958	2049	tags=27%, list=11%, signal=24%	RNASE7/DEFB1/DEFB103A/PRKD1/SLC11A1/CD4/RNASE6/F2RL1/TREM1/IL22RA1/PYCARD/MPEG1/LCE3A/CTSG/GSDMD/MR1/RARRES2/LYZ/IL12B/TNFRSF14/TLR9/CAMP
GOMF_PATTERN_RECOGNITION_RECEPTOR_ACTIVITY	GOMF_PATTERN_RECOGNITION_RECEPTOR_ACTIVITY	33	0.568310521191908	1.73771073653857	0.00311632757895034	0.0284291393287262	0.0224628464018253	1936	tags=36%, list=11%, signal=33%	AIM2/TLR7/IFIH1/LY96/COLEC12/TLR3/CD14/PTAFR/NOD2/TLR5/TRIM5/TLR9
GOBP_CELLULAR_OXIDANT_DETOXIFICATION	GOBP_CELLULAR_OXIDANT_DETOXIFICATION	87	0.457405480227203	1.63003364241323	0.00312095066457171	0.0284329946816769	0.0224658926495557	2972	tags=33%, list=16%, signal=28%	ALOX5AP/S100A9/HBB/GPX3/H19/CLIC2/PTGS1/DUOX1/GSTM2/GSTA1/APOE/BMP7/HBA2/GPX1/LPO/HBA1/GPX2/GPX8/SOD2/TP53INP1/SESN1/MGST2/GSTO2/HBG2/GSTP1/HP/MGST1/LTC4S/SOD3
GOMF_CATALYTIC_ACTIVITY_ACTING_ON_DNA	GOMF_CATALYTIC_ACTIVITY_ACTING_ON_DNA	217	-0.276987	-1.39213	0.00312996808649858	0.0284768198622431	0.0225005204407177	4274	tags=29%, list=23%, signal=22%	NIPBL/MCM3/ALKBH2/RAD1/DHX36/RUVBL2/APLF/CHRAC1/ERCC6L/CHTF18/ASCC3/CHD5/RFC3/EP400/SPO11/DDX1/ERCC1/POLE4/HELLS/DKC1/EME2/HELQ/BTAF1/RBBP8/TATDN1/FEN1/PMS1/APEX1/NEIL2/RFC4/TOP2A/POLL/MUS81/PTGES3/PMS2/NME1/CHD1L/NEIL3/ERCC3/MCM4/TOP1MT/MCM2/MLH3/MSH5/MPG/RPS3/ANKLE1/EME1/RUVBL1/DDX3X/DHX9/OGG1/HLTF/POLD3/DDX11/PIF1/ERCC6/NEIL1/TTF2/HMGA2/IGHMBP2/ATAD5
GOMF_INTERLEUKIN_1_RECEPTOR_BINDING	GOMF_INTERLEUKIN_1_RECEPTOR_BINDING	12	0.739344656234541	1.78311618554383	0.00315131908421549	0.0286325891020868	0.0226235991054736	2705	tags=50%, list=15%, signal=43%	IL1RN/TLR5/MYD88/TLR9/IL1B/TOLLIP
GOCC_CLATHRIN_COATED_ENDOCYTIC_VESICLE	GOCC_CLATHRIN_COATED_ENDOCYTIC_VESICLE	87	0.456545050344163	1.6269673703266	0.00316718613129267	0.0287381808615551	0.02270703080725	2557	tags=26%, list=14%, signal=23%	HLA-DPA1/CD74/CD3D/HLA-DRA/HLA-DQA1/HLA-DPB1/SGIP1/HLA-DRB1/CD3G/HLA-DRB5/BTC/CD4/CTLA4/APOE/IL7R/HLA-DQA2/STON2/MYO1E/FCGR1A/CD207/VAMP2/INPP5F/ADRB2
GOBP_GLIOGENESIS	GOBP_GLIOGENESIS	314	0.349581425330429	1.42441013904951	0.00317500750151052	0.0287705833704481	0.022732633150391	3650	tags=31%, list=20%, signal=25%	IL33/CCL2/MAL/CX3CL1/S100A8/S100A9/LEF1/LAMA2/ASCL2/COL3A1/APCDD1/HES5/HAPLN3/ERBB3/PTN/ASPA/PTEN/CYSLTR1/ATP1B2/NDN/P2RY1/LPAR1/HDAC11/DLL1/VCAN/TNFRSF1B/NTRK2/MMP14/ANXA1/WASF3/CSF1R/LRP1/PLP1/METTL14/EOMES/NKX2-2/MYB/MYD88/TNF/PTPRZ1/DUSP10/PRKCH/GPR183/SPINT1/CXCR4/NTN1/NFIB/NDRG1/DTX1/MDK/P2RX4/LEPR/MAPK3/PRDM8/TIAM1/MIR222/DAB2IP/SOX13/VIM/ACAN/IL34/FGF10/C5AR1/TMEM98/CUL4B/EPHA4/BOK/HAPLN2…
GOBP_CHRONIC_INFLAMMATORY_RESPONSE	GOBP_CHRONIC_INFLAMMATORY_RESPONSE	19	0.659831017274171	1.77000205304664	0.00318009356318032	0.0287781461619887	0.0227386087735986	1497	tags=37%, list=8%, signal=34%	IDO1/S100A8/VCAM1/S100A9/CCL5/CXCL13/TNF
GOBP_RECEPTOR_SIGNALING_PATHWAY_VIA_STAT	GOBP_RECEPTOR_SIGNALING_PATHWAY_VIA_STAT	181	0.389279994225221	1.51849786300243	0.00319624494237477	0.0288856902736112	0.0228235830963477	3865	tags=31%, list=21%, signal=25%	HCLS1/CCL2/PRLR/GHR/CCL5/HES5/PARP9/IL10RA/RET/KIT/PTPRC/HAMP/JAK2/IGF1/PARP14/PIAS1/CD300A/CD40/CSF1R/STAT2/STAT1/IL7R/TNF/STAT4/SOCS1/OCIAD2/WDR48/STAT6/IL12B/FGFR3/FLT3/JAK1/INPP5F/IL6ST/CCR2/TNFRSF1A/ERBB4/CRLF2/PTK6/IL4/IL21/IL9/SOCS5/SOCS2/PTK2B/IL6R/TNFSF18/CSHL1/SOCS6/SH2B3/LYN/IFNK/THPO/CTF1/IL10/NOTCH1
GOMF_EXTRACELLULAR_MATRIX_STRUCTURAL_CONSTITUENT_CONFERRING_COMPRESSION_RESISTANCE	GOMF_EXTRACELLULAR_MATRIX_STRUCTURAL_CONSTITUENT_CONFERRING_COMPRESSION_RESISTANCE	22	0.637994257740005	1.76970751832923	0.00322886813123678	0.0291204387873161	0.0230090660174251	2559	tags=45%, list=14%, signal=39%	BGN/DCN/LUM/FMOD/PODN/VCAN/OGN/HSPG2/ACAN/PRELP
GOBP_RESPONSE_TO_ETHANOL	GOBP_RESPONSE_TO_ETHANOL	118	0.415848196884265	1.55620547407567	0.00323082427674315	0.0291204387873161	0.0230090660174251	1504	tags=19%, list=8%, signal=17%	S100A8/VCAM1/RGS4/ST6GAL1/CD27/CTSK/ADH7/CLDN1/CLDN7/KCNMB1/CDO1/CYBB/CD14/GABBR1/PRKCB/CLDN3/TBXAS1/TNC/HPGD/MYD88/TNF/CLDN5
GOBP_REGULATION_OF_TOLERANCE_INDUCTION	GOBP_REGULATION_OF_TOLERANCE_INDUCTION	19	0.658951795262468	1.76764353287245	0.00323637694863078	0.0291316962304278	0.0230179609126442	3412	tags=58%, list=19%, signal=47%	IDO1/FOXJ1/HAVCR2/PHLPP1/CD274/CD3E/IL2RA/HLA-B/LILRB2/TGFBR2/HLA-G
GOBP_POSITIVE_REGULATION_OF_MITOTIC_SISTER_CHROMATID_SEPARATION	GOBP_POSITIVE_REGULATION_OF_MITOTIC_SISTER_CHROMATID_SEPARATION	18	-0.617165	-1.88071	0.00326251332449001	0.0292755510090658	0.0231316255494574	2022	tags=33%, list=11%, signal=30%	RB1/BIRC5/PRAP1/INCENP/CDC20/ANAPC7
GOBP_RESPONSE_TO_ACIDIC_PH	GOBP_RESPONSE_TO_ACIDIC_PH	25	0.610473745551237	1.7675811757683	0.00326475119642445	0.0292755510090658	0.0231316255494574	1284	tags=28%, list=7%, signal=26%	SERPINF1/SCNN1B/CTSS/SCNN1G/GPR65/GPR4/SLC9A1
GOBP_REGULATION_OF_EXTRINSIC_APOPTOTIC_SIGNALING_PATHWAY	GOBP_REGULATION_OF_EXTRINSIC_APOPTOTIC_SIGNALING_PATHWAY	153	0.397961701324239	1.52660247632849	0.00326533328583907	0.0292755510090658	0.0231316255494574	2564	tags=25%, list=14%, signal=22%	TNFSF10/MAL/CX3CL1/SFRP1/LTB/AR/SP100/PTEN/RET/PTPRC/IGF1/PYCARD/IFI6/IL7/FEM1B/SFRP2/EYA2/TNFSF12/CYLD/BMPR1B/NRP1/CFLAR/WWOX/SGK3/TNF/GPX1/IL19/SNAI2/FGFR1/MIR222/GSK3B/TGFBR1/TLR6/SH3RF1/FGF10/PMAIP1/GSTP1/IL1B
GOCC_SPECIFIC_GRANULE_MEMBRANE	GOCC_SPECIFIC_GRANULE_MEMBRANE	83	0.460145698267956	1.6383893204895	0.00331897975103519	0.0297171612893613	0.0234805571080615	2272	tags=27%, list=12%, signal=23%	CEACAM1/CD53/CD93/HVCN1/CYBB/CLEC5A/PLAU/C3AR1/ITGAL/ADAM8/SLC44A2/TNFRSF1B/TRPM2/MOSPD2/TMC6/FCAR/STOM/SLC2A3/CLEC12A/ITGB2/SNAP23/CD33
GOCC_OXIDOREDUCTASE_COMPLEX	GOCC_OXIDOREDUCTASE_COMPLEX	113	-0.329643	-1.5204	0.00333107460491985	0.0297860554830944	0.0235349927937117	5988	tags=54%, list=33%, signal=37%	NDUFA9/NDUFV1/NDUFA5/NDUFC1/NDUFS1/NDUFB9/CBR4/RAC1/UQCRC1/BCKDK/NDUFS6/RRM2B/NDUFB3/NDUFAB1/CYB5B/NDUFS5/NDUFS2/FOXRED1/UQCRHL/RRM2/OGDH/NOX1/UQCRQ/PDHA2/GCSH/NDUFB6/BCKDHB/NDUFB10/NDUFB2/NDUFB4/UQCRH/IDH3A/RRM1/SDHA/NDUFA1/CYC1/P4HB/NDUFV2/OGDHL/GPD2/NDUFS8/WDR93/NDUFS3/NDUFA2/BCS1L/UQCRB/P4HA1/UQCRC2/SDHB/SDHD/ETFA/PDHX/NDUFA4/LDHB/DLD/DLAT/LDHA/GPD1/RAC3/NOX3/NCF1B
GOBP_REGULATION_OF_TRANSCRIPTION_BY_RNA_POLYMERASE_I	GOBP_REGULATION_OF_TRANSCRIPTION_BY_RNA_POLYMERASE_I	41	-0.458259	-1.73729	0.00334731071069266	0.0298917496051169	0.0236185053756831	4305	tags=41%, list=23%, signal=32%	DEK/BAZ1B/WDR43/WDR75/LYAR/PWP1/NCL/ATF4/MYBBP1A/BEND3/DDX21/RASL11A/PRR7/DDX11/ERCC6/POLR2L/DHX33
GOCC_ADHERENS_JUNCTION	GOCC_ADHERENS_JUNCTION	173	0.389871711220584	1.51249421813891	0.00338019506113195	0.0301456394845878	0.0238191125519887	2547	tags=23%, list=14%, signal=20%	CEACAM1/CDH1/FAT2/CDH5/CDH11/CDH3/MPP7/DSC2/SHROOM2/TMEM47/FRMD4A/S100A11/PKP1/DSP/STXBP6/POF1B/DLL1/JAG1/TJP2/ANXA1/TMOD3/TRIM29/LRRC7/SORBS1/ESAM/CXADR/PDLIM1/JUP/LAMA3/ALOX15B/NDRG1/CDC42EP4/PDLIM5/MYO1E/FRS2/SNAP23/PTPRM/CDH26/EPHA4/DLG3
GOBP_CELL_RECOGNITION	GOBP_CELL_RECOGNITION	146	0.398286182808333	1.52306364078187	0.00339559458305055	0.0302431312271962	0.0238961441502491	2792	tags=26%, list=15%, signal=22%	CCR7/FUT3/DOCK8/CD6/PECAM1/COLEC12/EPHB3/FCN3/CD209/C4BPA/IGSF9/NDN/FOLR2/VCAN/HAVCR2/NTM/IZUMO1/CORO1A/NRP1/DOCK2/CD5/CXCR4/CCL19/ROBO4/CD226/CRP/CNTNAP2/SEMA5A/FCGR1A/ZPBP2/PALLD/DSCAM/VDAC2/EPHA4/SPACA3/CCL21/PLXND1/EMB
GOBP_PLATELET_DERIVED_GROWTH_FACTOR_RECEPTOR_SIGNALING_PATHWAY	GOBP_PLATELET_DERIVED_GROWTH_FACTOR_RECEPTOR_SIGNALING_PATHWAY	54	0.509188835544262	1.69327631121114	0.00340920623789537	0.0303244638952875	0.0239604079047602	2213	tags=28%, list=12%, signal=25%	APOD/PDGFRB/PDGFRA/TXNIP/ARID5B/MYOCD/PDGFC/JAK2/PDGFD/LRP1/NRP1/MYO1E/PDGFRL/RGS14/NDRG4
GOBP_REGULATION_OF_T_CELL_MEDIATED_CYTOTOXICITY	GOBP_REGULATION_OF_T_CELL_MEDIATED_CYTOTOXICITY	48	0.527075422646087	1.71144311747588	0.00341442273373543	0.0303310071977102	0.0239655779943497	4856	tags=56%, list=26%, signal=42%	CEACAM1/HLA-DRA/HLA-DRB1/NCKAP1L/RIPK3/CD1B/PTPRC/HLA-E/IL7R/MR1/IL12B/HLA-B/ULBP2/CD1C/IL12RB1/HLA-F/CD1A/HLA-H/PPP3CB/HLA-G/P2RX7/FCGR2B/HLA-C/HLA-A/STX7/B2M/IL23R
GOBP_REGULATION_OF_GRANULOCYTE_DIFFERENTIATION	GOBP_REGULATION_OF_GRANULOCYTE_DIFFERENTIATION	14	0.720498110588413	1.78326029035448	0.00348884141072444	0.0309341052993337	0.0244421066667571	854	tags=36%, list=5%, signal=34%	CEACAM1/HCLS1/LEF1/INPP5D/C1QC
GOBP_DNA_CONFORMATION_CHANGE	GOBP_DNA_CONFORMATION_CHANGE	83	-0.369508	-1.59483	0.00349145463860112	0.0309341052993337	0.0244421066667571	3975	tags=31%, list=22%, signal=25%	DHX36/RUVBL2/GINS2/CHTF18/NBN/ASCC3/RFC3/DDX1/HELQ/RFC4/TOP2A/HNRNPA2B1/CHD1L/SSBP1/ERCC3/MCM4/TOP1MT/MCM2/RUVBL1/DDX3X/DHX9/DDX11/PIF1/POT1/IGHMBP2/GTF2H2
GOBP_POSITIVE_REGULATION_OF_CELLULAR_COMPONENT_BIOGENESIS	GOBP_POSITIVE_REGULATION_OF_CELLULAR_COMPONENT_BIOGENESIS	450	0.330211623622993	1.37059914580394	0.00350435791892421	0.0310078415074484	0.0245003681954646	3171	tags=23%, list=17%, signal=20%	CX3CL1/PIK3R1/LCP1/LDB2/CCR7/CDH5/PLEK/GBP5/SFRP1/THBS2/GBP2/RAC2/SDC1/LRRN1/MPP7/NCKAP1L/PRKD1/KDR/TPPP3/SRPX2/BAIAP2L2/DPYSL3/EPHB3/SKAP1/CLDN1/TGFB3/KIT/SYK/SNX9/EPS8L1/F2RL1/BTK/CDC42EP5/GPR65/LPAR1/PLCG2/PYCARD/PLEK2/HOPX/THY1/SYNPO/NTRK2/CLDN3/HAS3/NRP1/AUTS2/BMP7/CXCL13/AKAP9/ABCA1/SDC4/MYD88/TNF/CLDN5/CBLN1/EPHA1/PTPN22/EVL/FERMT1/CRB3/CCL19/BRAF/CDC42EP4/CNTNAP2/ATF7IP2/NLGN1/MYO3A/SYNPO…
GOBP_MONOCYTE_DIFFERENTIATION	GOBP_MONOCYTE_DIFFERENTIATION	34	0.561049394286407	1.72572816177173	0.00352839511984065	0.0311797735851193	0.0246362176774912	3449	tags=38%, list=19%, signal=31%	CD74/HLA-DRB1/GPR68/CD4/IFI16/INPP5D/CSF1R/IRF7/FES/IL34/PDE1B/MT1G/CTNNBIP1
GOBP_REGULATION_OF_BIOMINERAL_TISSUE_DEVELOPMENT	GOBP_REGULATION_OF_BIOMINERAL_TISSUE_DEVELOPMENT	92	0.441090227468744	1.59747	0.0035411238089813	0.0312107644049407	0.0246607045962637	4510	tags=40%, list=25%, signal=31%	MGP/MEF2C/SRGN/ENPP1/HEY2/PTN/DDR2/CCR1/ALOX5/SLC20A2/BMPR1B/BMP7/S1PR1/OSR1/ECM1/OSR2/MIR208A/WNT4/MATN1/ISG15/ADRB2/GPM6B/SOX9/KL/PTK2B/STATH/MMP20/ROCK2/TFAP2A/NOTCH1/P2RX7/BMPR2/AMELX/WNT10B/ASPN/BMP4/NOS3
GOBP_POSITIVE_REGULATION_OF_LYMPHOCYTE_MEDIATED_IMMUNITY	GOBP_POSITIVE_REGULATION_OF_LYMPHOCYTE_MEDIATED_IMMUNITY	115	0.417984211753659	1.55963639739848	0.0035385307752382	0.0312107644049407	0.0246607045962637	3092	tags=31%, list=17%, signal=26%	HLA-DRA/HLA-DRB1/RSAD2/LAG3/SLAMF6/CD1B/PTPRC/SASH3/CD28/BTK/NOD2/ZBTB1/RASGRP1/CD40/SLAMF1/IL18RAP/HLA-E/TNF/MR1/STAT6/CD226/IL12B/FCGR1A/HLA-B/ULBP2/SH2D1A/CD1C/IL12RB1/HLA-F/IL1B/CD1A/MALT1/HLA-H/IL4/IL21/FCER2
GOBP_REGULATION_OF_BLOOD_CIRCULATION	GOBP_REGULATION_OF_BLOOD_CIRCULATION	245	0.36482478564634	1.46944838780439	0.00355267373992173	0.0312718446625881	0.0247089662207136	4027	tags=32%, list=22%, signal=25%	EDNRA/CD38/RGS4/HEY2/CLIC2/DSC2/TBX2/GJA1/PDE5A/CYP2J2/MMP2/CYSLTR1/CAMK2D/ATP1B2/GSTM2/DSP/GJD3/FXYD1/DES/SLC8A2/ATP2B4/MIR448/CACNA1D/HOPX/EDN2/PDE4B/TRDN/KCNJ8/THRA/SLC9A1/TBXAS1/TNNI3/AKAP9/CXADR/TMEM38B/TNF/JUP/SHOX2/PIK3CG/TNNT2/EDN1/TH/P2RX4/ADRA2B/GJC1/MIR208A/EPAS1/TNNI3K/NPPA/ADD3/ZDHHC21/IRX3/AGTR1/TBX5/FGF13/ADRA2C/CAV3/GHRL/HRC/KCNJ5/TMEM161B/HSPB7/CASR/ADORA3/S100A1/DOCK4/KCNE2/PRKA…
GOCC_KERATIN_FILAMENT	GOCC_KERATIN_FILAMENT	75	0.453945487874168	1.58798181279299	0.00357275318532371	0.0314077484564366	0.024816348509405	707	tags=13%, list=4%, signal=13%	KRT4/KRT5/KRT6C/KRT6A/KRT6B/CASP14/KRT14/KRT3/KRT13/KRT78
GOCC_SERINE_TYPE_PEPTIDASE_COMPLEX	GOCC_SERINE_TYPE_PEPTIDASE_COMPLEX	13	0.728353145024166	1.78304690684299	0.00359653214970352	0.0315757796645177	0.0249491157794301	839	tags=31%, list=5%, signal=29%	THBD/FCN3/CFH/PLAU
GOBP_TOLL_LIKE_RECEPTOR_7_SIGNALING_PATHWAY	GOBP_TOLL_LIKE_RECEPTOR_7_SIGNALING_PATHWAY	10	0.772405306054543	1.78293223658685	0.00361977306827996	0.0317386579005013	0.0250778115079499	1896	tags=70%, list=10%, signal=63%	TLR7/RSAD2/LILRA4/PIK3AP1/HAVCR2/PTPN22/UNC93B1
GOBP_POSITIVE_REGULATION_OF_INTERFERON_BETA_PRODUCTION	GOBP_POSITIVE_REGULATION_OF_INTERFERON_BETA_PRODUCTION	36	0.570172384741348	1.74798907690307	0.00363039592328773	0.0317495478097347	0.025086416001938	3467	tags=44%, list=19%, signal=36%	OAS2/TLR7/IFIH1/ZBTB20/TLR3/OAS1/IRF5/IRF7/TLR9/ARRDC4/TICAM1/IRF1/ISG15/TLR8/TLR4/TRIM65
GOBP_POSITIVE_REGULATION_OF_DNA_METABOLIC_PROCESS	GOBP_POSITIVE_REGULATION_OF_DNA_METABOLIC_PROCESS	265	-0.258457	-1.32867	0.0036284875034401	0.0317495478097347	0.025086416001938	3736	tags=30%, list=20%, signal=24%	CHTF18/USP7/NBN/ING3/DPF1/UCHL5/HDAC10/FAM168A/RFC3/EP400/UBE2B/EYA3/GLI1/EXOSC6/BCAR3/HNRNPA1/SIRT1/E2F7/ERCC1/FMN2/DBF4B/EGF/NEK2/MYC/TOX/DKC1/HELQ/MAD2L2/MCRS1/KDM4D/UIMC1/SMARCD3/OTUD4/CDK2/BAX/RFC4/CCT8/PTGES3/ATF1/FOXM1/PMS2/INO80E/ACTL6B/TCP1/HNRNPA2B1/YEATS4/SSBP1/BCL7A/CCT5/PRKCG/FBXO4/UCN/IGF1R/ST20/TFRC/RPS3/RUVBL1/TGFB1/EYA4/CLCF1/DBF4/DHX9/TRRAP/DDX11/GLI2/ERCC6/CCT2/POT1/CCT6A/SIRT6…
GOBP_NUCLEUS_ORGANIZATION	GOBP_NUCLEUS_ORGANIZATION	122	-0.317326	-1.49032	0.00364786532356663	0.0318611617744807	0.0251746060564239	5396	tags=38%, list=29%, signal=27%	SERBP1/AGFG1/VRK1/TBPL1/NUP205/TOR1B/CHMP1B/PIWIL1/CHMP2A/RRN3/PRM1/SUMO1/TMEM43/VPS4A/RTN4/DMPK/TARDBP/CHMP6/AHCTF1/PSME4/AFF2/CHD5/PLK1/SRPK1/USP36/SIRT1/BANF1/SRPK2/TPR/NUP35/ANKLE2/HABP4/BEND3/NOLC1/CEP55/SUMO1P1/SEH1L/DDX11/UBXN2B/NUP107/BRDT/NUP93/LMNB1/USP50/CHEK1/TSSK6
GOMF_MRNA_3_UTR_BINDING	GOMF_MRNA_3_UTR_BINDING	201	-0.281416	-1.39291	0.00371761174852164	0.0324284973269883	0.0256228775016799	4119	tags=30%, list=22%, signal=24%	MIR130A/MIR181B1/ELAVL3/MIR379/TARDBP/RPL5/HNRNPA3/DHX36/ELAVL1/MIR96/MIR144/ILF3/MIR106B/MIR483/TIAL1/ELAVL4/HNRNPA1/MIR185/RNF40/BOLL/MIR223/MIR455/MIR543/ZAR1/MIR31/NUDT21/LARP4B/ZC3H12A/PABPC3/HNRNPA0/HNRNPR/MIR137/RPL41/RNPS1/LRPPRC/MIR152/DDX5/MIR146A/MIR328/MIR133B/HNRNPA2B1/MIR498/CCT5/PABPC1L2B/MIR374A/MIR346/MIR15B/MIR885/MIR140/PABPC1L/MIR9-1/MIR99B/LARP1/MIR135B/MIR129-1/MIR30D/MIR153…
GOBP_CELL_JUNCTION_DISASSEMBLY	GOBP_CELL_JUNCTION_DISASSEMBLY	25	0.608017204749006	1.76046844518623	0.003734865971364	0.0324952541904408	0.025675624408741	2789	tags=44%, list=15%, signal=37%	CX3CL1/PIK3R1/C1QB/TGFB3/C1QC/PRICKLE1/SNAI2/TGFBR1/ARF6/EPHA4/PLXNC1
GOBP_B_CELL_HOMEOSTASIS	GOBP_B_CELL_HOMEOSTASIS	33	0.565993224083789	1.73062518750443	0.0037344292330841	0.0324952541904408	0.025675624408741	1819	tags=30%, list=10%, signal=27%	CD74/MEF2C/NCKAP1L/GAPT/SASH3/TRAF3IP2/DOCK10/IL7R/TNFRSF13B/TNFSF13B
GOBP_POSITIVE_REGULATION_OF_MYELOID_LEUKOCYTE_MEDIATED_IMMUNITY	GOBP_POSITIVE_REGULATION_OF_MYELOID_LEUKOCYTE_MEDIATED_IMMUNITY	19	0.653256368807176	1.75236550523367	0.00374292839439765	0.0325235973063899	0.0256980192850949	2166	tags=53%, list=12%, signal=46%	TYROBP/F2RL1/BTK/PTAFR/HLA-E/SPI1/FCGR1A/ITGB2/TICAM1/CAMK4
GOBP_CALCIUM_DEPENDENT_CELL_CELL_ADHESION_VIA_PLASMA_MEMBRANE_CELL_ADHESION_MOLECULES	GOBP_CALCIUM_DEPENDENT_CELL_CELL_ADHESION_VIA_PLASMA_MEMBRANE_CELL_ADHESION_MOLECULES	44	0.534896654447781	1.6971885613886	0.00376929498953368	0.0326688319899532	0.0258127742325233	2361	tags=32%, list=13%, signal=28%	CDH1/CDH5/CDH11/CDH3/FXYD5/DCHS1/CDH16/SELL/PCDHB13/DSG1/PCDHB16/NLGN1/PCDHB4/CDH26
GOBP_REGULATION_OF_ENDOTHELIAL_CELL_DIFFERENTIATION	GOBP_REGULATION_OF_ENDOTHELIAL_CELL_DIFFERENTIATION	44	0.533754753866621	1.69356539308408	0.00376929498953368	0.0326688319899532	0.0258127742325233	2793	tags=34%, list=15%, signal=29%	CEACAM1/CDH5/ACVRL1/F11R/JAG1/PLCB1/TNF/CLDN5/MIR199B/XDH/ZDHHC21/TMEM100/IL1B/TNFRSF1A/ZEB1
GOBP_TOLL_LIKE_RECEPTOR_3_SIGNALING_PATHWAY	GOBP_TOLL_LIKE_RECEPTOR_3_SIGNALING_PATHWAY	25	0.607291370284072	1.75836684565588	0.00378710101352252	0.0327393189789705	0.0258684684408253	3177	tags=48%, list=17%, signal=40%	COLEC12/TLR3/OAS1/RFTN1/F2RL1/HAVCR2/TNF/PTPN22/UNC93B1/TICAM1/WDFY1/PELI1
GOBP_REGULATION_OF_RELEASE_OF_SEQUESTERED_CALCIUM_ION_INTO_CYTOSOL	GOBP_REGULATION_OF_RELEASE_OF_SEQUESTERED_CALCIUM_ION_INTO_CYTOSOL	76	0.459405133875188	1.60686762047763	0.00378341629938881	0.0327393189789705	0.0258684684408253	1464	tags=21%, list=8%, signal=19%	CXCL10/CXCL11/CX3CL1/CXCL9/CLIC2/PRKD1/PTPN6/CAMK2D/GSTM2/THY1/CORO1A/CAPN3/TRDN/APLNR/JSRP1/TMEM38B
GOMF_ATP_DEPENDENT_ACTIVITY_ACTING_ON_DNA	GOMF_ATP_DEPENDENT_ACTIVITY_ACTING_ON_DNA	107	-0.34441	-1.58256	0.00383443726911146	0.033106257493132	0.026158399253968	3975	tags=31%, list=22%, signal=24%	DHX36/RUVBL2/ERCC6L/CHTF18/ASCC3/CHD5/RFC3/EP400/SPO11/DDX1/HELLS/HELQ/BTAF1/PMS1/RFC4/TOP2A/PMS2/CHD1L/ERCC3/MCM4/MCM2/MLH3/MSH5/RUVBL1/DDX3X/DHX9/HLTF/DDX11/PIF1/ERCC6/TTF2/IGHMBP2/ATAD5
GOBP_RESPONSE_TO_INTERFERON_ALPHA	GOBP_RESPONSE_TO_INTERFERON_ALPHA	17	0.677112905821381	1.76386775294307	0.00384439349477043	0.033149935752995	0.0261929109580001	2805	tags=53%, list=15%, signal=45%	MX2/IFITM1/BST2/EIF2AK2/LAMP3/IFITM3/IFITM2/PYHIN1/ADAR
GOBP_NEGATIVE_REGULATION_OF_HEMOPOIESIS	GOBP_NEGATIVE_REGULATION_OF_HEMOPOIESIS	112	0.429348460844438	1.59390810277129	0.00386055341767659	0.0332469288603726	0.0262695485673159	3001	tags=29%, list=16%, signal=25%	CEACAM1/CD74/PIK3R1/SFRP1/ASCL2/LAG3/FOXJ1/GPR68/TLR3/CTLA4/TMEM176A/INPP5D/BCL6/CEBPA/C1QC/TMEM176B/ANXA1/FGL2/SOCS1/CR1/DTX1/MDK/IL4R/SNAI2/MIR222/MAFB/IRF1/IAPP/GLI3/GPR137B/LRRC17/IL4/SOCS5
GOMF_FATTY_ACID_BINDING	GOMF_FATTY_ACID_BINDING	46	0.534906822572127	1.71920752269931	0.0038682317496665	0.0332707251759753	0.0262883508594335	2043	tags=33%, list=11%, signal=29%	ALOX5AP/CRABP2/S100A8/S100A9/PTGDS/APOC1/RBP2/GSTM2/FABP5/ACOX3/GSTA1/FABP6/RBP7/RBP1/ACOX2
GOBP_INTEGRIN_ACTIVATION	GOBP_INTEGRIN_ACTIVATION	24	0.61896955482469	1.76821083332072	0.00388869895939526	0.0334043188529779	0.0263939078448936	1748	tags=38%, list=9%, signal=34%	CX3CL1/PLEK/JAM3/SKAP1/FERMT3/CXCL12/FBLIM1/CXCL13/FERMT1
GOBP_SKIN_EPIDERMIS_DEVELOPMENT	GOBP_SKIN_EPIDERMIS_DEVELOPMENT	123	0.410804750005731	1.54072774903013	0.00392468308125463	0.0336706968022973	0.0266043822771727	3947	tags=36%, list=21%, signal=28%	TP63/LDB2/CDH3/ALOX12/GRHL3/APCDD1/FGF7/CLDN1/GRHL1/WNT10A/CLDN4/SFN/DLL1/FLG2/SPINK5/SOX21/TNF/FOXE1/FZD6/UGCG/FLG/PLA2G10/FERMT1/RBPJ/KRT16/FGF10/ZDHHC21/SNAI1/NSDHL/LSR/SOX9/SMO/MSX2/LGR4/ABCA12/IGFBP5/SOS1/ALOXE3/KRT17/FOXQ1/LDB1/TMEM79/NOTCH1/PIAS4
GOBP_ANTIBACTERIAL_HUMORAL_RESPONSE	GOBP_ANTIBACTERIAL_HUMORAL_RESPONSE	49	0.519376534881481	1.69512140773243	0.00396981630348652	0.0340147931117725	0.0268762646742372	2364	tags=33%, list=13%, signal=29%	RNASE7/SPRR2A/DEFB1/KLK5/SLPI/KLK7/RNASE6/EVPL/NOD2/WFDC12/SPINK5/HLA-E/CTSG/CAMP/ANG/PGC
GOBP_POSITIVE_REGULATION_OF_OSTEOBLAST_DIFFERENTIATION	GOBP_POSITIVE_REGULATION_OF_OSTEOBLAST_DIFFERENTIATION	62	0.480517945253288	1.62772677405006	0.00400574635090212	0.0342792630205518	0.0270852314976827	2588	tags=29%, list=14%, signal=25%	TP63/MEF2C/WWTR1/PRKD1/DDR2/IFITM1/IGF1/CEBPA/NPNT/JAG1/WNT7B/SFRP2/BMPR1B/BMP7/WNT4/CTHRC1/IL6ST/GLI3
GOBP_REGULATION_OF_NATURAL_KILLER_CELL_ACTIVATION	GOBP_REGULATION_OF_NATURAL_KILLER_CELL_ACTIVATION	41	0.544004458158713	1.70926131524364	0.00401555614250504	0.0343198226371422	0.0271172790537854	2550	tags=32%, list=14%, signal=27%	TYROBP/PRDM1/JAK2/HAVCR2/ZBTB1/RASGRP1/HLA-E/PTPN22/FCGR3A/IL12B/TICAM1/ZNF683/HLA-F
GOBP_ESTABLISHMENT_OF_RNA_LOCALIZATION	GOBP_ESTABLISHMENT_OF_RNA_LOCALIZATION	140	-0.309305	-1.47932	0.00402415820626929	0.0343499708678901	0.0271411002137841	3989	tags=33%, list=22%, signal=26%	XPO5/NCBP2/NPM1/AHCTF1/G3BP2/NUTF2/AAAS/SSB/IWS1/NUP210/HNRNPA1/NUP62/KPNB1/NUP188/C12orf50/NUP160/UPF3A/PEG10/RANBP2/CPSF6/TOMM20/EIF4A3/RBM15B/THOC7/TPR/NXF1/LRPPRC/NUP85/POM121/NUP35/HNRNPA2B1/DDX25/XPOT/SUPT6H/CKAP5/PCID2/RAN/MAGOHB/NSUN2/SEH1L/DHX9/NUP107/NUP93/ARC/IGF2BP3/ATR
GOBP_REGULATION_OF_LEUKOCYTE_DEGRANULATION	GOBP_REGULATION_OF_LEUKOCYTE_DEGRANULATION	46	0.532956327196884	1.71293856859253	0.00406787971870376	0.0346794430930803	0.0274014276159801	3920	tags=46%, list=21%, signal=36%	CEACAM1/RAC2/NCKAP1L/LGALS9/SYK/F2RL1/PTAFR/CD300A/SPI1/IL4R/PLA2G3/ITGB2/FES/HLA-F/CCR2/STXBP2/IL4/GAB2/LYN/PRAM1/FCGR2B
GOBP_MAST_CELL_MEDIATED_IMMUNITY	GOBP_MAST_CELL_MEDIATED_IMMUNITY	56	0.496979711503638	1.65848411927606	0.00412858958674795	0.0351527332235181	0.0277753905200481	3132	tags=39%, list=17%, signal=33%	PTGDS/RAC2/GRP/LGALS9/KIT/SYK/FCER1A/BTK/CD300A/RASGRP1/PIK3CG/IL4R/PLA2G3/FES/LAT2/SNAP23/VAMP2/PTGDR/STXBP2/LAT/IL4/GAB2
GOBP_LEUKOCYTE_ACTIVATION_INVOLVED_IN_INFLAMMATORY_RESPONSE	GOBP_LEUKOCYTE_ACTIVATION_INVOLVED_IN_INFLAMMATORY_RESPONSE	51	0.511496193986922	1.68283328680581	0.00413951178142189	0.0352014513171417	0.027813884371072	2493	tags=37%, list=14%, signal=32%	IL33/CX3CL1/TYROBP/SCNN1B/TLR3/PTPRC/TRAF3IP2/JAK2/LRRK2/KCNJ8/MYD88/TNF/CST7/TLR9/ITGB2/AIF1/TLR6/C5AR1/MIR128-1
GOCC_RNA_POLYMERASE_COMPLEX	GOCC_RNA_POLYMERASE_COMPLEX	94	-0.340736	-1.50846	0.00415583449500916	0.0352959142995195	0.0278885228411035	5302	tags=38%, list=29%, signal=27%	TBPL1/POLR2G/POLR2F/POLR3H/TADA3/CDC73/TAF3/POLR3D/MCM3/CTR9/POLR1C/TAF4/POLR3G/KAT2A/POLR2B/PAAF1/POLR2J/POLR2J3/USP22/TAF12/POLR2E/GTF2B/SUPT3H/GTF2H1/TAF6/TAF9/TAF10/TAF2/ERCC3/POLR3E/TAF11/TRRAP/POLA2/POLR2L/GTF2H2/TAF9B
GOBP_REGULATION_OF_PEPTIDASE_ACTIVITY	GOBP_REGULATION_OF_PEPTIDASE_ACTIVITY	288	0.351541213008499	1.4292316882642	0.0041662375668691	0.0353399274312493	0.0279232991389815	2800	tags=24%, list=15%, signal=21%	CSTA/AIM2/TNFSF10/SERPING1/S100A8/S100A9/SERPINB11/SERPINA3/SERPINB13/SERPINF1/CTSK/CTSS/PRSS22/MMP9/LAPTM5/LGALS9/A2ML1/PSMB8/CLDN4/SFN/IFI16/SYK/XIAP/SERPINA1/FAS/REST/CIDEB/PSMB9/JAK2/MBP/PYCARD/IFI6/UACA/PERP/TBC1D10A/CLDN3/ANXA8/LRP1/SPINK5/CARD16/TNF/LAMP3/GPX1/SERPINA12/CR1/SERPINB2/CST7/FAM162A/MAP3K5/EGLN3/GSN/ECM1/SPINK2/BIRC3/RECK/SH3RF1/PMAIP1/XDH/EPHA4/CST1/BOK/LGMN/CASP1/RPS6KA3/SER…
GOBP_METANEPHRIC_NEPHRON_DEVELOPMENT	GOBP_METANEPHRIC_NEPHRON_DEVELOPMENT	41	0.542947015416144	1.70593883149217	0.00422016776842423	0.0357457317657547	0.0282439391812209	3029	tags=34%, list=16%, signal=29%	PDGFRB/PDGFRA/CD34/HES5/RET/WT1/STAT1/OSR1/SALL1/WNT4/SOX9/SMO/LGR4/AQP1
GOBP_CALCINEURIN_MEDIATED_SIGNALING	GOBP_CALCINEURIN_MEDIATED_SIGNALING	44	0.531628255344551	1.68681816642365	0.00422463959412081	0.0357457317657547	0.0282439391812209	3648	tags=45%, list=20%, signal=37%	LMCD1/ERBB3/HOMER2/TBC1D10C/IGF1/PLCG2/CHP2/SLC8A2/ATP2B4/SLC9A1/NFAT5/TNF/GSK3B/AKAP5/PPP3R1/DYRK2/PPP3CB/PRNP/SPPL3/HOMER3
GOBP_TOLL_LIKE_RECEPTOR_4_SIGNALING_PATHWAY	GOBP_TOLL_LIKE_RECEPTOR_4_SIGNALING_PATHWAY	52	0.507237190855599	1.67946787433114	0.00423604589322926	0.0357974964435316	0.0282848402437714	3177	tags=35%, list=17%, signal=29%	RAB7B/PIK3R1/LY96/LGALS9/TRIL/OAS1/F2RL1/CD14/PIK3AP1/LILRA2/MYD88/PTPN22/S100A14/DAB2IP/APPL1/WDFY1/TLR4/PELI1
GOBP_IMMUNOLOGICAL_SYNAPSE_FORMATION	GOBP_IMMUNOLOGICAL_SYNAPSE_FORMATION	16	0.6915980328602	1.78507206943549	0.00428001457795076	0.0361239634390882	0.0285427931100772	2638	tags=50%, list=14%, signal=43%	CCR7/DOCK8/CD6/HAVCR2/CORO1A/DOCK2/CCL19/CCL21
GOBP_PROTEIN_MATURATION_BY_IRON_SULFUR_CLUSTER_TRANSFER	GOBP_PROTEIN_MATURATION_BY_IRON_SULFUR_CLUSTER_TRANSFER	13	-0.664124	-1.81665	0.00430277583510834	0.0362708463609569	0.0286588503876063	4478	tags=54%, list=24%, signal=41%	GLRX3/ISCA1/MAGEF1/BOLA2/BOLA3/NFU1/BOLA2B
GOCC_BETA_CATENIN_TCF_COMPLEX	GOCC_BETA_CATENIN_TCF_COMPLEX	13	0.724176590650319	1.77282	0.0043098790025481	0.0362745169932427	0.0286617506811495	4299	tags=62%, list=23%, signal=47%	TCF4/LEF1/TLE4/TLE1/TCF7/LDB1/TLE3/TCF7L1
GOMF_CALCIUM_DEPENDENT_CYSTEINE_TYPE_ENDOPEPTIDASE_ACTIVITY	GOMF_CALCIUM_DEPENDENT_CYSTEINE_TYPE_ENDOPEPTIDASE_ACTIVITY	15	0.686680083582972	1.72896078652707	0.00431392911501852	0.0362745169932427	0.0286617506811495	2903	tags=47%, list=16%, signal=39%	CAPN14/CAPNS2/CAPN12/CAPN13/CAPN3/CAPN1/CAPNS1
GOBP_NEGATIVE_REGULATION_OF_EPITHELIAL_TO_MESENCHYMAL_TRANSITION	GOBP_NEGATIVE_REGULATION_OF_EPITHELIAL_TO_MESENCHYMAL_TRANSITION	39	0.548817276870685	1.71605263327491	0.00432247362811457	0.0363012704574535	0.0286828895186759	2947	tags=36%, list=16%, signal=30%	ZNF750/SFRP1/PTEN/OVOL2/SFRP2/SPRY1/IL17RD/DAB2IP/MARK1/EPHA4/FOXA2/NOG/TBX5/FOXA1
GOBP_INTERFERON_BETA_PRODUCTION	GOBP_INTERFERON_BETA_PRODUCTION	54	0.500756182192668	1.66523403855281	0.00434120510146679	0.0364134043764916	0.0287714904070342	3467	tags=35%, list=19%, signal=29%	OAS2/TLR7/IFIH1/ZBTB20/TLR3/OAS1/PYCARD/IRF5/IRF7/TRIM38/TLR9/ARRDC4/TICAM1/IRF1/ISG15/TLR8/TLR4/TRAIP/TRIM65
GOBP_CELLULAR_RESPONSE_TO_INTERFERON_BETA	GOBP_CELLULAR_RESPONSE_TO_INTERFERON_BETA	23	0.638303354166781	1.79918668093778	0.00435867257882804	0.0365146716411968	0.0288515051759058	3224	tags=43%, list=18%, signal=36%	AIM2/TLR3/OAS1/IFI16/STAT1/IFITM2/IRF1/PYHIN1/MNDA/PNPT1
GOBP_REGULATION_OF_MYOBLAST_FUSION	GOBP_REGULATION_OF_MYOBLAST_FUSION	19	0.650019469891028	1.74368249764976	0.00441833229053746	0.0369687160378839	0.0292102613599907	3509	tags=53%, list=19%, signal=43%	CXCL10/CXCL9/CD53/MYOG/CFLAR/IL4R/SCGB3A1/TMEM182/IL4/MYOD1
GOBP_REGULATION_OF_PHAGOCYTOSIS	GOBP_REGULATION_OF_PHAGOCYTOSIS	95	0.444689650077543	1.61554389698152	0.00443790450972241	0.0370866365756926	0.0293034344560098	2895	tags=29%, list=16%, signal=25%	CCL2/IL2RG/FCER1G/NCKAP1L/SLC11A1/FCN3/IL2RB/SYK/PTPRC/F2RL1/BTK/PLCG2/PYCARD/NOD2/DYSF/CD300A/CD300LF/DOCK2/TNF/PLSCR1/FCGR1A/ITGA2/SPACA3/IL1B/C2/APPL1/HCK/MERTK
GOBP_REGULATION_OF_NEUROINFLAMMATORY_RESPONSE	GOBP_REGULATION_OF_NEUROINFLAMMATORY_RESPONSE	40	0.548296807145789	1.72179390640967	0.00444523334474675	0.0371020770784103	0.0293156345313236	2936	tags=40%, list=16%, signal=34%	IL33/CX3CL1/MMP9/PTPRC/IGF1/PLCG2/LRRK2/TNFRSF1B/TNF/NUPR1/CST7/MMP3/MIR128-1/IL1B/MIR195/IL4
GOBP_INTRACELLULAR_IRON_ION_HOMEOSTASIS	GOBP_INTRACELLULAR_IRON_ION_HOMEOSTASIS	68	-0.384097	-1.60826	0.00452368097647984	0.0376176861545357	0.0297230350982724	3148	tags=35%, list=17%, signal=29%	NUBP1/STEAP4/MYC/BOLA2/FTH1/SLC39A8/TF/SOD1/ACO1/SLC46A1/FLVCR1/TMPRSS6/ALAS2/PICALM/TFRC/HFE/BOLA3/BMP6/ATP6V0A2/FXN/HEPHL1/SLC39A14/SRI/BOLA2B
GOBP_REGULATION_OF_NEURON_DIFFERENTIATION	GOBP_REGULATION_OF_NEURON_DIFFERENTIATION	182	0.375994655969312	1.46741290726884	0.004517594627492	0.0376176861545357	0.0297230350982724	3045	tags=27%, list=17%, signal=23%	TCF4/MEF2C/BCL11A/SFRP1/HEY2/HES5/PCP4/NOTCH3/DDX6/CDON/RET/REST/BCL6/DUOXA1/LRRK2/S1PR5/DLL1/HEYL/JAG1/PBX1/BCL11B/CXCL12/SFRP2/METTL14/ZHX2/BMP7/NKX2-2/NAP1L2/WNT3A/DTX1/PROX1/FGFR1/NLGN1/TIAM1/ALK/ADRA2B/GSK3B/BEND6/KCTD11/IRX3/GLI3/NBL1/MEIS1/ZEB1/SOX9/ADRA2C/FOXA1/SOCS2/NEUROG3
GOBP_REGULATION_OF_MONOATOMIC_ION_TRANSMEMBRANE_TRANSPORT	GOBP_REGULATION_OF_MONOATOMIC_ION_TRANSMEMBRANE_TRANSPORT	421	0.328754508981679	1.36016609454082	0.00452184703591232	0.0376176861545357	0.0297230350982724	4023	tags=29%, list=22%, signal=23%	CXCL10/EDNRA/CCL2/KCNS3/CXCL11/CX3CL1/CXCL9/RGS4/FXYD3/CLIC2/PRKD1/GRP/PTPN6/CTSS/MMP9/FXYD5/CLIC3/KCNMB1/CAMK2D/ATP1B2/GSTM2/HAMP/HVCN1/CYBB/FXYD1/KCNJ16/KCNS1/CHP2/MS4A1/ATP2B4/MIR448/CACNA1D/CLIC6/THY1/RAMP3/CORO1A/GRIN2C/CAPN3/PDE4B/TRDN/KCNJ8/PLP1/WNK4/ANK3/SLC9A1/KCNK6/KCNMA1/KCNK12/APLNR/JSRP1/AKAP9/TMEM38B/KCNIP3/PIK3CG/KCNJ4/EDN1/STOM/UTRN/CACNB4/CATSPER4/OSR1/P2RX4/CASQ1/TLR9/MIR208A/TP…
GOBP_POSITIVE_REGULATION_OF_TOLERANCE_INDUCTION	GOBP_POSITIVE_REGULATION_OF_TOLERANCE_INDUCTION	12	0.725438263316052	1.74957741024277	0.00453186158924562	0.037639473739391	0.0297402502227407	3412	tags=58%, list=19%, signal=48%	IDO1/FOXJ1/CD274/CD3E/LILRB2/TGFBR2/HLA-G
GOCC_ER_TO_GOLGI_TRANSPORT_VESICLE_MEMBRANE	GOCC_ER_TO_GOLGI_TRANSPORT_VESICLE_MEMBRANE	58	0.490088285021107	1.64366825401705	0.00456895352465469	0.0379010372651809	0.029946920612449	3424	tags=34%, list=19%, signal=28%	HLA-DPA1/CD74/HLA-DRA/HLA-DQA1/HLA-DPB1/HLA-DRB1/HLA-DRB5/CIDEB/HLA-E/CNIH2/HLA-DQA2/HLA-B/SEC31A/HLA-F/HLA-H/STX17/FOLR1/TGFA/HLA-G/HLA-DQB2
GOBP_LABYRINTHINE_LAYER_MORPHOGENESIS	GOBP_LABYRINTHINE_LAYER_MORPHOGENESIS	21	0.641682207997666	1.75960105024402	0.00458081179061341	0.0379528947498925	0.029987895004969	1609	tags=38%, list=9%, signal=35%	LEF1/GRHL2/GJB5/ST14/WNT7B/SPINT2/BMP7/SPINT1
GOMF_EXOGENOUS_PROTEIN_BINDING	GOMF_EXOGENOUS_PROTEIN_BINDING	75	0.447904712274212	1.56685010855948	0.00460019862167947	0.0380669247801325	0.0300779940763781	3099	tags=33%, list=17%, signal=28%	ITGB7/SELPLG/CLDN1/CD4/F11R/CD209/CD86/CLEC5A/SLAMF1/CD80/MRC1/SLC20A2/ITGB6/DPP4/CXADR/CXCR4/CR1/PLSCR1/TNFRSF14/HYAL1/ITGA2/ANPEP/SERPINB3/CCR5/EFNB2
GOMF_TOLL_LIKE_RECEPTOR_BINDING	GOMF_TOLL_LIKE_RECEPTOR_BINDING	14	0.712767705981181	1.76412724425504	0.00462194518237124	0.0382001794132735	0.0301832831715549	2705	tags=71%, list=15%, signal=61%	S100A8/S100A9/LY96/SYK/TLR1/MYD88/UNC93B1/TLR6/DAB2IP/TOLLIP
GOBP_REGULATION_OF_MAP_KINASE_ACTIVITY	GOBP_REGULATION_OF_MAP_KINASE_ACTIVITY	142	0.401476013617335	1.52974418715568	0.00464696446218536	0.038360124932357	0.0303096616590036	3253	tags=31%, list=18%, signal=26%	PDGFRB/S100A12/GHR/HTR2B/KIT/CD24/PDGFC/CBLC/LRRK2/ADAM8/NOD2/CD300A/RASGRP1/CD40/PDGFD/PDCD4/LAX1/APOE/TNF/DUSP10/PIK3CG/PTPN22/EDN1/SPRY1/CCL19/MAP3K5/FGFR1/SASH1/TLR6/DAB2IP/RGS14/FLT3/NPPA/IL34/KSR1/GSTP1/PRKCD/IL1B/TRIB2/SERPINB3/INSR/CAV3/TLR4/STK38
GOBP_NEURON_REMODELING	GOBP_NEURON_REMODELING	14	0.712362857856016	1.76312522971174	0.00468158236259847	0.038598819747173	0.0304982626890991	94	tags=21%, list=1%, signal=21%	EDNRA/BCL11A/CX3CL1
GOBP_MUSCLE_TISSUE_DEVELOPMENT	GOBP_MUSCLE_TISSUE_DEVELOPMENT	397	0.332017973278149	1.36655730012613	0.00470084368322254	0.0387104755373885	0.0305864857913353	2819	tags=23%, list=15%, signal=20%	PDGFRB/PDGFRA/EDNRA/MEF2C/ITGA8/RGS4/LEF1/MYH11/HEY2/COL3A1/SORBS2/HLF/TBX2/GJA1/MYOCD/MYLK/ERBB3/ASB2/CDON/RARB/ALDH1A2/MTM1/MYH14/WT1/DSP/IGF1/DLL1/HEYL/NOX4/EFEMP2/HOPX/RYR1/WNT2/FHOD3/EYA2/MYOG/SOX15/KCNJ8/NR2F2/SLC9A1/EOMES/ELN/TNNI3/BMP7/CFLAR/ADAMTS9/S1PR1/VGLL4/CXADR/OBSL1/SHOX2/GPX1/TNNT2/EDN1/SVIL/PRICKLE1/NUPR1/WNT3A/PROX1/VRK3/OSR1/STRA6/SGCD/IGF2/PDLIM5/CASQ1/CREB1/MIR222/TGFBR1/RBPJ…
GOBP_RESPONSE_TO_ALCOHOL	GOBP_RESPONSE_TO_ALCOHOL	248	0.355354742529414	1.43122211294846	0.00476746335557729	0.0392113723619716	0.0309822616994157	3152	tags=25%, list=17%, signal=21%	A2M/CDH1/CCR7/S100A8/VCAM1/RGS4/SFRP1/ST6GAL1/CD27/CTSK/ADH7/PRKD1/SCNN1B/CLDN1/MAP4K1/CLDN7/SCNN1G/KCNMB1/PTPRC/CDO1/CYBB/CD14/GABBR1/PRKCB/GNG2/IGFBP7/CLDN3/TBXAS1/TNC/ABCA1/HPGD/MYD88/TNF/CLDN5/JUP/GRAMD1C/PTGER2/TH/CCL19/FBP1/ADCY2/CREB1/XRN1/TGFBR1/SOD2/TP53INP1/SH3RF1/ABCB11/PTGDR/P2RY4/CCL21/LRP6/SMO/TGFBR2/EPS8/AHR/ADCY1/CCR5/PTK2B/GLB1/ADAM15
GOBP_NEGATIVE_REGULATION_OF_B_CELL_PROLIFERATION	GOBP_NEGATIVE_REGULATION_OF_B_CELL_PROLIFERATION	17	0.669506678141836	1.7440536575239	0.00478346553292898	0.0392338806163601	0.0310000462498115	3968	tags=76%, list=22%, signal=60%	TYROBP/CTLA4/INPP5D/BTK/CD300A/TNFRSF13B/MNDA/LYN/RC3H1/IL10/FCGR2B/CASP3/TNFRSF21
GOBP_FC_EPSILON_RECEPTOR_SIGNALING_PATHWAY	GOBP_FC_EPSILON_RECEPTOR_SIGNALING_PATHWAY	25	0.600581566095177	1.73893910832268	0.00477956855796857	0.0392338806163601	0.0310000462498115	3601	tags=52%, list=20%, signal=42%	FCER1G/SYK/FCER1A/LILRA4/BTK/PLCG2/MAP3K1/VAV3/FCER2/SOS1/MAPK8/PRKCQ/LYN
GOBP_REGULATION_OF_HEART_CONTRACTION	GOBP_REGULATION_OF_HEART_CONTRACTION	198	0.374716497707343	1.46477730159444	0.00478758832753929	0.0392338806163601	0.0310000462498115	2279	tags=22%, list=12%, signal=20%	EDNRA/RGS4/HEY2/CLIC2/DSC2/TBX2/GJA1/PDE5A/CYP2J2/CAMK2D/ATP1B2/GSTM2/DSP/GJD3/FXYD1/DES/SLC8A2/ATP2B4/MIR448/CACNA1D/HOPX/EDN2/PDE4B/TRDN/KCNJ8/THRA/SLC9A1/TNNI3/AKAP9/CXADR/TMEM38B/TNF/JUP/SHOX2/PIK3CG/TNNT2/EDN1/TH/P2RX4/GJC1/MIR208A/EPAS1/TNNI3K/NPPA
GOBP_LEUKOCYTE_ADHESION_TO_VASCULAR_ENDOTHELIAL_CELL	GOBP_LEUKOCYTE_ADHESION_TO_VASCULAR_ENDOTHELIAL_CELL	56	0.494173550375581	1.64911960487178	0.00486146740382355	0.0395996063254893	0.031289018783745	2638	tags=36%, list=14%, signal=31%	VCAM1/ITGB7/SELPLG/JAM2/PTAFR/ALOX5/SELL/CXCL12/NFAT5/TNF/MIRLET7G/LRG1/MDK/ITGB2/MIR222/ETS1/ZDHHC21/CCR2/GCNT1/CCL21
GOBP_FOCAL_ADHESION_ASSEMBLY	GOBP_FOCAL_ADHESION_ASSEMBLY	79	0.453131110156045	1.60304432534738	0.00485457246922139	0.0395996063254893	0.031289018783745	4364	tags=39%, list=24%, signal=30%	APOD/CDH11/SFRP1/KDR/ACVRL1/PTEN/THY1/MMP14/SORBS1/SLC9A1/FAM107A/NRP1/SDC4/PTPRA/TESK2/ITGA2/WNT4/COL16A1/PTPRK/GPM6B/PTK2B/RHOD/WHAMM/ROCK2/LDB1/CLASP2/DUSP22/CORO1C/EPHA3/TEK/DLC1
GOMF_SIGNALING_ADAPTOR_ACTIVITY	GOMF_SIGNALING_ADAPTOR_ACTIVITY	94	0.436728083032823	1.58355797503398	0.0048565431540867	0.0395996063254893	0.031289018783745	3596	tags=29%, list=20%, signal=23%	AIM2/PIK3R1/MPP7/CD3G/TRAT1/PAG1/HOMER2/GAB1/STAP2/LRRK2/SORBS1/CD3E/BANK1/DOK2/DAB2IP/RGS14/FRS2/SH3RF1/KSR1/FCRL2/FMR1/LAT/SOCS2/GAB2/NLRP6/HOMER1/SH2B3
GOBP_RIBOSOMAL_SMALL_SUBUNIT_BIOGENESIS	GOBP_RIBOSOMAL_SMALL_SUBUNIT_BIOGENESIS	90	-0.348193	-1.51279	0.00486105900746358	0.0395996063254893	0.031289018783745	6717	tags=48%, list=37%, signal=30%	RPS12/RPSA/HEATR1/RPS17/IMP4/RRP9/RPS25/RPL38/RPS15A/RPS5/ERAL1/NOL11/LSM6/RPP40/BYSL/NOB1/NOP56/RPS7/RPS23/WDR43/PRKDC/UTP3/UTP20/RIOK1/NPM1/WDR75/RPS27L/RPS13/TBL3/PNO1/MRPS7/DNTTIP2/RIOK2/RPS21/NAT10/NOL7/RPS4X/RRS1/WDR3/LTV1/UTP18/TSR1/NOM1
GOBP_POSITIVE_REGULATION_OF_CELL_PROJECTION_ORGANIZATION	GOBP_POSITIVE_REGULATION_OF_CELL_PROJECTION_ORGANIZATION	319	0.34445428104049	1.40804341633302	0.00483915757688687	0.0395996063254893	0.031289018783745	2897	tags=24%, list=16%, signal=20%	CRABP2/CX3CL1/PIK3R1/CCR7/PROM2/S100A9/RAC2/VLDLR/SERPINF1/ENPP2/PRKD1/DPYSL3/PTN/RET/TGFB3/KIT/DDR2/ATP1B2/RGMA/EPS8L1/F2RL1/CDC42EP5/LPAR3/PLEK2/NTRK2/CXCL12/TRPV2/LRRC7/CHODL/NRP1/AUTS2/APOE/BMP7/CFLAR/STMN2/OBSL1/SHOX2/NTN1/WNT3A/KAT2B/MDK/CCL19/BRAF/CDC42EP4/PLA2G3/DDR1/SEMA5A/NLGN1/TIAM1/MIR222/ALK/MYO3A/RUFY3/GSK3B/TGFBR1/DAB2IP/FES/PACSIN1/DSCAM/NDRG4/ITGA2/TAPT1/CDC42EP3/ARPC2/EPHA4/AVIL…
GOBP_INNER_MITOCHONDRIAL_MEMBRANE_ORGANIZATION	GOBP_INNER_MITOCHONDRIAL_MEMBRANE_ORGANIZATION	30	-0.509242	-1.78452	0.00490335037091762	0.0398927628133911	0.0315206518656787	5938	tags=63%, list=32%, signal=43%	ROMO1/LETM1/MTX3/OMA1/MTX1/TIMM13/AGK/TMEM11/TIMM9/ADCK1/MTX2/AFG3L2/TIMM10/TIMM22/TIMM8B/DNAJC11/HSPA9/IMMT/CHCHD3
GOBP_JNK_CASCADE	GOBP_JNK_CASCADE	157	0.391046098381173	1.50202217617484	0.00493152740156689	0.0400738403135729	0.0316637274623888	3430	tags=29%, list=19%, signal=24%	CCR7/TLR7/CD27/ARHGEF6/TLR3/MAP4K1/XIAP/MARVELD3/F2RL1/CDC42EP5/PYCARD/LRRK2/NOD2/PHLPP1/RASGRP1/SLAMF1/WNT7B/PDCD4/CYLD/SH2D3C/PLCB1/MYD88/TNF/DUSP10/PTPN22/MINK1/RASSF2/CCL19/MAP3K5/TLR9/EDA2R/DAB2IP/MBIP/NPPA/SH3RF1/GSTP1/SERPINF2/IL1B/CCL21/SERPINB3/PTK2B/ANKRD6/TLR4/CASR/SH2D3A/MAPK8
GOBP_CHEMOKINE_PRODUCTION	GOBP_CHEMOKINE_PRODUCTION	98	0.438918553071885	1.60003245799185	0.00494129107854789	0.0401050351447131	0.0316883755775613	3233	tags=33%, list=18%, signal=27%	APOD/CD74/IL33/TLR7/TLR3/LGALS9/OAS1/SYK/F2RL1/TREM1/MBP/PYCARD/NOD2/HAVCR2/IL7/CSF1R/MYD88/TNF/EIF2AK2/ALOX15B/IL4R/SNAI2/TLR9/AIF1/TICAM1/GSTP1/IL1B/MIR106A/SOCS5/TLR4/SIGIRR/IL6R
GOBP_RETINA_VASCULATURE_DEVELOPMENT_IN_CAMERA_TYPE_EYE	GOBP_RETINA_VASCULATURE_DEVELOPMENT_IN_CAMERA_TYPE_EYE	17	0.667614708677451	1.73912510882975	0.00501823397104388	0.0406807494011928	0.0321432673266611	1301	tags=35%, list=7%, signal=33%	PDGFRB/PDGFRA/COL4A1/ACVRL1/RHOJ/NRP1
GOBP_GABAERGIC_NEURON_DIFFERENTIATION	GOBP_GABAERGIC_NEURON_DIFFERENTIATION	20	-0.576609	-1.81788	0.00504277390898745	0.0408307853946603	0.0322618159551312	694	tags=25%, list=4%, signal=24%	GATA2/HELT/TLX3/RAC3/DLX1
GOBP_GLYCEROPHOSPHOLIPID_CATABOLIC_PROCESS	GOBP_GLYCEROPHOSPHOLIPID_CATABOLIC_PROCESS	30	0.580820111425144	1.7281077973174	0.00505500416770527	0.0408809118413345	0.032301422594618	2713	tags=33%, list=15%, signal=28%	PLA2G7/APOC1/ENPP2/GDPD3/GDPD1/PLCB1/PLA2G10/PLA2G4C/INPP5F/SMPD4
GOMF_SH2_DOMAIN_BINDING	GOMF_SH2_DOMAIN_BINDING	40	0.544180712248061	1.70886830293953	0.00515646347272647	0.0416020277078492	0.0328712011855256	2177	tags=30%, list=12%, signal=27%	GHR/PTPN6/SKAP1/KIT/SYK/PAG1/JAK2/SLAMF1/LAX1/SYNGR3/AFAP1L2/LAT2
GOBP_REGULATION_OF_STEM_CELL_PROLIFERATION	GOBP_REGULATION_OF_STEM_CELL_PROLIFERATION	85	0.450434619333394	1.60074098433826	0.00515116534032938	0.0416020277078492	0.0328712011855256	2823	tags=35%, list=15%, signal=30%	TP63/IRF6/KDR/GJA1/RARB/SFN/OVOL2/PRRX1/PTPRC/CEBPA/MIR320C1/PBX1/EPCAM/OVOL1/EIF2AK2/SHOX2/N4BP2L2/NFIB/FERMT1/SNAI2/HMX2/MIR222/OSR2/TGFBR1/RBPJ/FGF10/ELL3/GLI3/SOX9/TGFBR2
GOBP_POSITIVE_REGULATION_OF_VASCULAR_ASSOCIATED_SMOOTH_MUSCLE_CELL_PROLIFERATION	GOBP_POSITIVE_REGULATION_OF_VASCULAR_ASSOCIATED_SMOOTH_MUSCLE_CELL_PROLIFERATION	46	0.523607981940901	1.68289268992604	0.00516643710507194	0.041614842875384	0.032881326892696	4056	tags=50%, list=22%, signal=39%	CALCRL/GJA1/MMP9/MMP2/DDR2/JAK2/IGF1/MIR448/HPGD/TNF/EDN1/MAP3K5/MIR222/MIR208A/FRS2/GNAI2/IGFBP5/ADAMTS1/MIR301A/JUN/IL10/MIR221/MFN2
GOCC_MITOCHONDRIAL_LARGE_RIBOSOMAL_SUBUNIT	GOCC_MITOCHONDRIAL_LARGE_RIBOSOMAL_SUBUNIT	52	-0.421759	-1.64763	0.00517034759317446	0.041614842875384	0.032881326892696	5714	tags=44%, list=31%, signal=31%	MRPL36/MRPL33/MRPL19/MRPL39/MRPL18/MRPL21/MRPL3/MRPL20/MRPL1/MRPL41/MRPL17/MRPL10/NSUN3/MRPL34/MRPL11/MPV17L2/MRPL32/MRPL51/MRPL24/MRPL16/MRPL12/MRPL48/MRPS30
GOBP_REGULATION_OF_WOUND_HEALING	GOBP_REGULATION_OF_WOUND_HEALING	126	0.411012949151032	1.54599051499077	0.00518008591500737	0.0416437073143526	0.0329041336844011	2555	tags=26%, list=14%, signal=23%	CEACAM1/PDGFRA/SERPING1/ALOX12/SMOC2/CLDN1/MYLK/THBD/PTEN/CLDN4/DUOX1/DDR2/F2RL1/PLAU/ALOX5/ANXA1/FAP/CLDN3/APOE/TNF/EMILIN2/ENPP4/EDN1/CXCR4/SERPINB2/FERMT1/WNT4/PROS1/PRKCD/MMRN1/F12/FOXA2/SERPINF2
GOBP_HEART_VALVE_DEVELOPMENT	GOBP_HEART_VALVE_DEVELOPMENT	69	0.475049702544149	1.63926186162269	0.00518772375382074	0.0416556371169782	0.0329135598341302	2823	tags=35%, list=15%, signal=30%	MEF2C/CDH11/HEY2/PRDM1/DCHS1/HEYL/TNFRSF1B/JAG1/ADAMTS5/ELN/APLNR/ADAMTS9/AXIN2/SHOX2/TIE1/STRA6/SNAI2/RBPJ/NPPA/SNAI1/TNFRSF1A/TBX5/SOX9/TGFBR2
GOBP_NEGATIVE_REGULATION_OF_LEUKOCYTE_DEGRANULATION	GOBP_NEGATIVE_REGULATION_OF_LEUKOCYTE_DEGRANULATION	13	0.71749239201614	1.75645921076556	0.00520156518189467	0.0417172923178259	0.0329622757410911	2567	tags=54%, list=14%, signal=46%	CEACAM1/NCKAP1L/LGALS9/CD300A/SPI1/HLA-F/CCR2
GOBP_POSITIVE_REGULATION_OF_MONOATOMIC_ION_TRANSMEMBRANE_TRANSPORT	GOBP_POSITIVE_REGULATION_OF_MONOATOMIC_ION_TRANSMEMBRANE_TRANSPORT	143	0.392406933232653	1.49707344512684	0.00523182064883997	0.0418607493758839	0.0330756261251162	2931	tags=24%, list=16%, signal=21%	CXCL10/EDNRA/CCL2/CXCL11/CX3CL1/CXCL9/CTSS/KCNMB1/ATP1B2/GSTM2/FXYD1/CHP2/MS4A1/THY1/RAMP3/CAPN3/TRDN/PLP1/ANK3/SLC9A1/APLNR/AKAP9/EDN1/P2RX4/CASQ1/NPPA/CACNB3/ADRB2/CCR2/WNK2/TMSB4X/AKAP5/PPP3R1/FGF13/BDKRB1
GOBP_VASCULAR_PROCESS_IN_CIRCULATORY_SYSTEM	GOBP_VASCULAR_PROCESS_IN_CIRCULATORY_SYSTEM	254	0.355568405160714	1.43666731592059	0.00522570482211068	0.0418607493758839	0.0330756261251162	2972	tags=26%, list=16%, signal=22%	CEACAM1/EDNRA/ACTA2/CD38/CDH5/PLVAP/HBB/SLCO2B1/C2CD4B/HTR2B/SLC24A3/SCNN1B/MMP2/CYSLTR1/SLC15A2/SLC5A3/KCNMB1/ATP1B2/P2RY1/SLC1A3/F2RL1/TJP3/FABP5/SLC22A3/SLC8A2/ATP2B4/TJP2/GPR4/EDN2/LRP1/SLC5A1/SLC7A8/KCNJ8/KCNMA1/TBXAS1/APOE/TNF/CLDN5/GPX1/SLC1A2/EDN1/SLC2A10/SLC16A12/KAT2B/LEPR/SLC2A3/SLC2A1/CRP/SLC38A5/SLCO3A1/ADRA2B/SLC6A17/SOD2/SLCO1C1/NPPA/ADD3/ZDHHC21/SERPINF2/ADRB2/SLC4A4/AGTR1/UTS2/AD…
GOCC_TRANSFERASE_COMPLEX_TRANSFERRING_PHOSPHORUS_CONTAINING_GROUPS	GOCC_TRANSFERASE_COMPLEX_TRANSFERRING_PHOSPHORUS_CONTAINING_GROUPS	265	-0.254158	-1.30657	0.00528718236799373	0.0422537632219003	0.033386159959953	4606	tags=32%, list=25%, signal=24%	PFKFB1/POLE2/PHKG2/CDC73/PFKM/SMCR8/TAF3/ERC1/POLR3D/CDK5/ACVR1C/MCM3/CHUK/CTR9/PRKDC/POLR1C/SOCS3/CDKN2D/NEK10/CHRAC1/POLD2/PIK3CD/TAF4/POLR3G/CDK4/ACVR2B/PRPSAP2/PFKP/CCNB2/POLE4/DBF4B/KAT2A/POLR2B/PAAF1/SESN2/CCNE1/SOCS7/CKS2/POLR2J/POLR2J3/USP22/TAF12/PARD6A/POLR2E/MAD2L2/GTF2B/SUPT3H/PYDC1/GTF2H1/PRKCI/PIK3R4/NUAK1/CDK2/PRKAG1/PRPSAP1/UVRAG/TAF6/TSSK1B/CCNI2/TAF9/TAF10/TAF2/INSRR/ERCC3/IGF1R…
GOCC_CELL_CELL_CONTACT_ZONE	GOCC_CELL_CELL_CONTACT_ZONE	68	0.473265165507865	1.62548555969471	0.00529645461915918	0.0422779496663779	0.03340527050639	2118	tags=25%, list=12%, signal=22%	JAM3/DSC2/GJA1/BAIAP2L2/JAM2/DSP/FXYD1/DES/TJP2/ANK3/SLC9A1/CXADR/OBSL1/JUP/SLC2A1/TIAM1/GJC1
GOBP_REGULATION_OF_NATURAL_KILLER_CELL_MEDIATED_IMMUNITY	GOBP_REGULATION_OF_NATURAL_KILLER_CELL_MEDIATED_IMMUNITY	49	0.509803279353731	1.66387657994966	0.00530275018155938	0.0422783462649888	0.0334055838726715	2011	tags=29%, list=11%, signal=26%	CEACAM1/CD96/LAG3/LGALS9/SLAMF6/HAVCR2/RASGRP1/IL18RAP/HLA-E/KLRB1/CD226/IL12B/HLA-B/SH2D1A
GOBP_ENDOTHELIAL_CELL_DEVELOPMENT	GOBP_ENDOTHELIAL_CELL_DEVELOPMENT	66	0.470902219226233	1.60846981159923	0.00531007018373285	0.0422869000866914	0.0334123425430918	2591	tags=32%, list=14%, signal=27%	EDNRA/CDH5/COL18A1/PECAM1/CLDN1/F11R/F2RL1/TJP3/TJP2/CLDN3/PLCB1/MYD88/TNF/CLDN5/GPX1/ROBO4/MARVELD2/ZDHHC21/HAPLN2/IL1B/TNFRSF1A
GOBP_MITOTIC_SPINDLE_ORGANIZATION	GOBP_MITOTIC_SPINDLE_ORGANIZATION	115	-0.317077	-1.46759	0.00532237268827935	0.0423350654840928	0.0334503996897117	5682	tags=43%, list=31%, signal=30%	TTK/KIF3B/PARP3/MECP2/PSRC1/PKD1/CHEK2/DRG1/SBDS/CHMP1B/CHMP2A/GNAI1/RACGAP1/STIL/CHMP6/KIF23/AURKA/SMC1A/NUF2/AAAS/DCTN6/PLK1/TPX2/NUP62/KPNB1/NEK2/CENPJ/TACC3/KIFC2/MYBL2/CLASP1/PCNT/TPR/CEP192/PRC1/BIRC5/CENPE/EML1/FSD1/CLTC/INCENP/NDC80/SPC25/WDR62/CKAP5/RAN/CDC20/TUBG1/TUBG2
GOBP_BRANCHING_MORPHOGENESIS_OF_AN_EPITHELIAL_TUBE	GOBP_BRANCHING_MORPHOGENESIS_OF_AN_EPITHELIAL_TUBE	154	0.380581145540964	1.46378634366326	0.0053348902764035	0.042384826620863	0.0334897176852065	3248	tags=31%, list=18%, signal=26%	EDNRA/TACSTD2/LEF1/ESR1/KDR/MAGED1/TBX2/COL4A1/AR/WT1/NPNT/DCHS1/HS3ST3A1/PBX1/WNT2/MMP14/SFRP2/GPC3/NRP1/BMP7/HOXD11/TNC/TNF/EDN1/TIE1/MDK/SPRY1/DDR1/SALL1/WNT4/FGF10/GLI3/NOG/KDM5B/PLXND1/SEMA3E/SOX9/CTSZ/PPP3R1/SMO/TGFBR2/PGR/MSX2/FOXA1/LGR4/CAV3/CASR/CTSH
GOMF_MHC_PROTEIN_BINDING	GOMF_MHC_PROTEIN_BINDING	24	0.607987070439244	1.73683716119783	0.00537008838802514	0.0426144528705067	0.0336711533282603	2443	tags=33%, list=13%, signal=29%	CD74/CD8A/LAG3/CD4/HLA-E/PILRA/TAP1/LILRB2
GOBP_KIDNEY_MORPHOGENESIS	GOBP_KIDNEY_MORPHOGENESIS	98	0.436912731167999	1.59272	0.00539460835241328	0.042708893494135	0.0337457741318706	2990	tags=32%, list=16%, signal=27%	TACSTD2/GCNT3/WWTR1/HES5/FOXJ1/MAGED1/WT1/LRRK2/NPNT/DCHS1/HS3ST3A1/PBX1/WNT7B/GCNT4/GPC3/WNK4/BMP7/STAT1/HOXD11/OSR1/SALL1/WNT4/FGF10/IRX3/GCNT1/GLI3/NOG/ERBB4/SOX9/SMO/LGR4
GOBP_STRIATED_MUSCLE_TISSUE_DEVELOPMENT	GOBP_STRIATED_MUSCLE_TISSUE_DEVELOPMENT	247	0.360594555361214	1.45246963942138	0.00539104345657007	0.042708893494135	0.0337457741318706	2932	tags=26%, list=16%, signal=22%	PDGFRB/PDGFRA/EDNRA/MEF2C/RGS4/LEF1/MYH11/HEY2/SORBS2/TBX2/GJA1/MYOCD/ERBB3/ASB2/RARB/ALDH1A2/WT1/DSP/IGF1/DLL1/NOX4/HOPX/WNT2/FHOD3/EYA2/SOX15/KCNJ8/SLC9A1/TNNI3/BMP7/ADAMTS9/S1PR1/VGLL4/CXADR/OBSL1/SHOX2/TNNT2/EDN1/PRICKLE1/WNT3A/PROX1/SGCD/PDLIM5/CREB1/MIR222/TGFBR1/RBPJ/GJC1/FES/MIR208A/MIR199B/FRS2/NDRG4/NPPA/PI16/WNT8A/IRX3/NOG/ERBB4/MEIS1/TBX5/MIR195/MSX2/NEB
GOBP_T_CELL_ACTIVATION_VIA_T_CELL_RECEPTOR_CONTACT_WITH_ANTIGEN_BOUND_TO_MHC_MOLECULE_ON_ANTIGEN_PRESENTING_CELL	GOBP_T_CELL_ACTIVATION_VIA_T_CELL_RECEPTOR_CONTACT_WITH_ANTIGEN_BOUND_TO_MHC_MOLECULE_ON_ANTIGEN_PRESENTING_CELL	10	0.76190517745777	1.7586949383488	0.00541466777284564	0.0427290592932846	0.0337617078273521	1351	tags=50%, list=7%, signal=46%	HLA-DMB/LGALS9/ITGAL/HAVCR2/FGL2
GOBP_NEGATIVE_REGULATION_OF_T_CELL_MEDIATED_CYTOTOXICITY	GOBP_NEGATIVE_REGULATION_OF_T_CELL_MEDIATED_CYTOTOXICITY	10	0.761388825487673	1.75750305040384	0.00541466777284564	0.0427290592932846	0.0337617078273521	3920	tags=70%, list=21%, signal=55%	CEACAM1/NCKAP1L/PTPRC/IL7R/PPP3CB/HLA-G/FCGR2B
GOBP_NEUROINFLAMMATORY_RESPONSE	GOBP_NEUROINFLAMMATORY_RESPONSE	80	0.456788454279222	1.61924591416136	0.00541609290495468	0.0427290592932846	0.0337617078273521	2996	tags=35%, list=16%, signal=29%	IL33/CX3CL1/TYROBP/TLR3/MMP9/PTPRC/JAK2/IGF1/PLCG2/LRRK2/TNFRSF1B/LRP1/KCNJ8/TNF/NUPR1/CST7/TLR9/ITGB2/AIF1/TLR6/C5AR1/MMP3/MIR128-1/IL1B/MIR195/SMO/IL4/ADCY1
[truncated: 830 more rows]
